# Supplementary material for: Crystal structure of benzyl­tri­phenyl­phospho­nium chloride monohydrate
Source: Acta Crystallogr E Crystallogr Commun. 2015 May 20;71(Pt 6):o410–1. doi: 10.1107/S2056989015009159 (PMC4459357; doi:10.1107/S2056989015009159)
Supplement: Supplementary file 1 [file e-71-0o410-sup1.cif]

##############################################################################
#                                                                            #
# This CIF contains the data in a paper accepted for publication in          #
# Acta Crystallographica Section E. It conforms to the requirements of       #
# Notes for Authors for Acta Crystallographica Section E, and has been       #
# peer reviewed under the auspices of the IUCr Commission on Journals.       #
#                                                                            #
# Full details of the Crystallographic Information File format               #
# are given in the paper "The Crystallographic Information File (CIF):       #
# a New Standard Archive File for Crystallography" by S. R. Hall, F. H.      #
# Allen and I. D. Brown [Acta Cryst. (1991), A47, 655-685].                  #
#                                                                            #
# The current version of the core CIF dictionary is obtainable from          #
# ftp://ftp.iucr.org/pub/cif_core.dic.                                       #
#                                                                            #
# Software is freely available for graphical display of the structure(s)     #
# in this CIF. For information consult the CIF software page                 #
# http://www.iucr.org/resources/cif/software.                                #
#                                                                            #
# This file may be used for bona fide research purposes within the           #
# scientific community so long as proper attribution is given to the journal # 
# article from which it was obtained.                                        #
#                                                                            #
##############################################################################
data_I
_database_code_depnum_ccdc_archive 'CCDC 1400555'
_audit_creation_method
;
Olex2 1.2
(compiled 2014.09.19 svn.r3010 for OlexSys, GUI svn.r4874)
;
_journal_date_recd_electronic     2015-05-06
_journal_date_accepted     2015-05-13
_journal_name_full     'Acta Crystallographica, Section E'
_journal_year     2015
_journal_volume     71
_journal_issue      6
_journal_page_first     o410
_journal_page_last     o411
_journal_paper_category     HO
_journal_paper_doi     10.1107/S2056989015009159
_journal_coeditor_code     SU5134
_publ_contact_author_name     'Fiona N.-F. How'
_publ_contact_author_address
;
Department of Chemistry, Kulliyyah of Science,
International Islamic University Malaysia,
25200 Kuantan, Malaysia
;
_publ_contact_author_email     'howfiona@iium.edu.my'
_publ_contact_author_fax     '+609-5716783'
_publ_contact_author_phone     '+609-5716400 ext 5119'
_publ_section_title
;
Crystal structure of benzyltriphenylphosphonium chloride monohydrate
;
_publ_section_title_footnote     .
loop_
    _publ_author_name
    _publ_author_footnote
    _publ_author_address
    'Ahmad, Jimmy' .
;
Department of Chemistry, Kulliyyah of Science,
International Islamic University Malaysia,
25200 Kuantan,
Malaysia
;
    'Abdul Halim, Siti Nadiah' .
;
Department of Chemistry, Faculty of Science,
Universiti Malaya,
Kuala Lumpur 50603, Malaysia
;
    'How, Fiona N.-F.' .
;
Department of Chemistry, Kulliyyah of Science,
International Islamic University Malaysia,
25200 Kuantan, Malaysia
;
_chemical_name_systematic
;
Benzyltriphenylphosphonium chloride monohydrate
;
_chemical_name_common     ?
_chemical_formula_moiety     'C25 H22 P +, Cl -, H2 O'
_chemical_formula_sum     'C25 H24 Cl O P'
_chemical_formula_iupac     'C25 H22 P +, Cl -, H2 O'
_chemical_formula_weight     406.86
_chemical_melting_point     ?
_space_group_crystal_system     monoclinic
_space_group_name_H-M_alt     'P 21/c'
_space_group_name_Hall     '-P 2ybc'
loop_
    _space_group_symop_id
    _space_group_symop_operation_xyz
    1 'x, y, z'
    2 '-x, y+1/2, -z+1/2'
    3 '-x, -y, -z'
    4 'x, -y-1/2, z-1/2'
_cell_length_a     9.7368(8)
_cell_length_b     19.7474(17)
_cell_length_c     11.4170(9)
_cell_angle_alpha     90.00
_cell_angle_beta     109.728(9)
_cell_angle_gamma     90.00
_cell_volume     2066.4(3)
_cell_formula_units_Z     4
_cell_measurement_reflns_used     2649
_cell_measurement_theta_min     3.5970
_cell_measurement_theta_max     30.1260
_cell_measurement_temperature     100.1(6)
_exptl_crystal_description     block
_exptl_crystal_colour     colourless
_exptl_crystal_size_max     0.30
_exptl_crystal_size_mid     0.25
_exptl_crystal_size_min     0.20
_exptl_crystal_density_diffrn     1.308
_exptl_crystal_density_meas     ?
_exptl_crystal_density_method     'not measured'
_exptl_crystal_F_000     856
_exptl_absorpt_coefficient_mu     0.275
_exptl_absorpt_correction_type     multi-scan
_exptl_absorpt_process_details
;
(CrysAlis PRO; Agilent 2013)
;
_exptl_absorpt_correction_T_min     0.81255
_exptl_absorpt_correction_T_max     1.00000
_exptl_special_details     ?
_diffrn_ambient_temperature     100.1(6)
_diffrn_radiation_type     MoK\a
_diffrn_radiation_wavelength     0.71073
_diffrn_radiation_monochromator     mirror
_diffrn_measurement_device_type
                                   'Agilent SuperNova (Dual, Cu at zero, Atlas)'
_diffrn_measurement_method     '\w scans'
_diffrn_detector_area_resol_mean     10.4041
_diffrn_reflns_number     12625
_diffrn_reflns_av_R_equivalents     0.0672
_diffrn_reflns_theta_min     3.03
_diffrn_reflns_theta_max     30.25
_diffrn_reflns_theta_full     26.00
_diffrn_measured_fraction_theta_max     0.881
_diffrn_measured_fraction_theta_full     0.999
_diffrn_reflns_limit_h_min     -13
_diffrn_reflns_limit_h_max     13
_diffrn_reflns_limit_k_min     -26
_diffrn_reflns_limit_k_max     18
_diffrn_reflns_limit_l_min     -16
_diffrn_reflns_limit_l_max     15
_diffrn_standards_number     ?
_diffrn_standards_interval_count     ?
_diffrn_standards_interval_time     ?
_diffrn_standards_decay_%     ?
loop_
    _refln_index_h
    _refln_index_k
    _refln_index_l
    _refln_F_squared_meas
    0 0 2 217.591
    0 0 2 277.996
    0 0 -3 5.30547
    0 0 3 4.31956
    0 0 3 17.1354
    0 0 4 25.2369
    0 0 -4 7.77462
    0 0 -4 45.0407
    0 0 4 4.10564
    0 0 -5 -25.4051
    0 0 5 -104.236
    0 0 -5 10.4291
    0 0 5 -37.0106
    0 0 -6 13133
    0 0 -6 15819.9
    0 0 6 14984.4
    0 0 6 15887.6
    0 0 -7 -26.0833
    0 0 7 -74.1249
    0 0 7 -17.4251
    0 0 -7 6.71634
    0 0 8 3808.43
    0 0 -8 4295.98
    0 0 -9 -55.8645
    0 0 9 -31.2462
    0 0 10 3.23024
    0 0 -10 3.85881
    0 0 -11 -33.5733
    0 0 11 -7.4574
    0 0 -12 5548.17
    0 0 -13 7.79759
    0 -1 2 23588.8
    0 1 2 24787.1
    0 1 3 4336.24
    0 -1 3 4093.8
    0 -1 -3 4360.96
    0 1 -3 4162.82
    0 -1 4 337.012
    0 1 4 430.24
    0 -1 4 274.594
    0 -1 -4 300.059
    0 1 4 311.457
    0 1 -4 265.782
    0 1 -4 307.069
    0 -1 5 1241.21
    0 -1 -5 1227.31
    0 1 -5 1312.25
    0 1 5 1273.74
    0 1 -5 1216.02
    0 -1 -5 1214.47
    0 -1 -5 1176.25
    0 -1 -5 1539.29
    0 -1 5 1400.94
    0 -1 6 -8.6079
    0 -1 -6 -8.50005
    0 -1 -6 51.8395
    0 1 -6 23.9678
    0 1 6 34.5906
    0 -1 6 -4.43497
    0 1 -6 -8.63499
    0 -1 -6 -80.0877
    0 -1 -7 8.52901
    0 1 7 -8.7702
    0 -1 7 65.2336
    0 1 -7 -15.9841
    0 -1 7 -6.02847
    0 1 -7 -0.19134
    0 -1 -7 95.1971
    0 1 -8 478.191
    0 -1 8 428.912
    0 -1 8 456.324
    0 1 -8 391.178
    0 -1 -8 584.85
    0 1 8 550.514
    0 -1 9 1750.31
    0 -1 9 2261.3
    0 1 -9 2096.23
    0 -1 -9 2215.33
    0 1 9 1950.8
    0 1 10 979.334
    0 1 -10 802.574
    0 -1 10 763.576
    0 -1 -10 935.907
    0 1 11 1335.71
    0 1 -11 1014.61
    0 -1 11 1075.27
    0 -1 -11 1222.83
    0 -1 12 2613.71
    0 -1 -12 2604.84
    0 1 -12 2573.86
    0 1 -13 74.5176
    0 -1 -13 94.0877
    0 2 2 18007.2
    0 -2 2 16291.3
    0 2 2 18108.9
    0 -2 3 2810.38
    0 -2 3 1798.01
    0 2 3 1979.41
    0 2 -3 1958.57
    0 -2 4 7791.57
    0 2 -4 7564.5
    0 -2 -4 7910.79
    0 2 4 7587.5
    0 2 -5 23105.4
    0 -2 5 23547.2
    0 2 -5 25972.3
    0 2 5 26211.7
    0 -2 -5 27340.2
    0 -2 -5 23266.5
    0 -2 -6 3986.26
    0 -2 6 3852.85
    0 -2 -6 4283.55
    0 2 6 4009.27
    0 2 -6 4190.74
    0 -2 6 4330.84
    0 2 -6 3980.22
    0 -2 -7 41.3934
    0 2 -7 64.2133
    0 -2 -7 79.1214
    0 2 7 90.6965
    0 -2 -7 81.8743
    0 -2 -7 69.7616
    0 -2 7 -34.7931
    0 2 -7 65.9824
    0 -2 7 37.3448
    0 -2 -7 7.41793
    0 -2 -8 4230.27
    0 2 8 3836.61
    0 2 -8 4469.41
    0 -2 8 4146.9
    0 2 -8 3976.98
    0 -2 8 4493.37
    0 -2 -8 3974.05
    0 -2 9 4627.67
    0 -2 -9 4400.48
    0 2 -9 4885
    0 -2 9 4386.28
    0 2 9 5004.67
    0 -2 -10 451.391
    0 -2 10 548.352
    0 -2 10 464.932
    0 2 -10 465.374
    0 2 10 518.769
    0 -2 11 2382.4
    0 2 -11 2994.06
    0 -2 -11 2374.11
    0 -2 -12 -0.34941
    0 -2 12 -4.4794
    0 2 -12 66.8531
    0 -2 -13 645.52
    0 -2 13 553.91
    0 -2 -14 476.11
    0 3 0 17.6009
    0 3 1 3523.9
    0 3 2 4982.11
    0 3 3 3613.58
    0 -3 3 3240.91
    0 -3 -4 6924.12
    0 -3 4 6473.56
    0 3 4 6611.16
    0 -3 4 7961.71
    0 -3 5 148.188
    0 -3 5 135.704
    0 -3 5 165.955
    0 3 5 256.072
    0 -3 -5 154.396
    0 -3 6 4497.81
    0 3 -6 4771.36
    0 -3 -6 5016.88
    0 -3 -6 5430.63
    0 3 6 5255.44
    0 3 -6 4205.49
    0 -3 6 5331.39
    0 -3 -7 1845.67
    0 -3 7 1876.88
    0 -3 -7 2095.74
    0 3 -7 1920.83
    0 -3 -7 1762.57
    0 -3 -7 1890.76
    0 3 7 1925.84
    0 -3 7 1880.43
    0 -3 -8 218.433
    0 3 8 180.91
    0 -3 -8 272.274
    0 -3 -8 281.398
    0 -3 8 287.947
    0 -3 8 154.972
    0 3 -8 324.9
    0 -3 9 3822.89
    0 -3 -9 4300.12
    0 -3 9 4155.75
    0 3 -9 4481.41
    0 -3 -10 14.0703
    0 -3 10 -49.9443
    0 3 -10 -3.15927
    0 -3 10 32.2104
    0 -3 -11 934.449
    0 3 -11 1002.84
    0 -3 11 783.18
    0 -3 11 1061.03
    0 -3 -12 1079.62
    0 3 -12 1010.49
    0 -3 12 1020.22
    0 -3 -13 3130.49
    0 -3 13 2890.5
    0 -3 -14 920.083
    0 4 0 106289
    0 4 -1 8971.18
    0 4 1 8017.69
    0 4 2 8322.01
    0 -4 3 5571.94
    0 4 3 6394.82
    0 -4 4 27227.8
    0 -4 4 19575.2
    0 -4 5 437.394
    0 -4 -5 532.681
    0 -4 5 376.595
    0 -4 -6 996.834
    0 -4 6 829.956
    0 4 -6 945.234
    0 -4 6 1395.2
    0 -4 6 895.317
    0 4 -7 2968.08
    0 -4 7 2807.35
    0 -4 7 2586.74
    0 -4 -7 2720.45
    0 -4 -7 2857.81
    0 -4 -7 2934.73
    0 -4 -7 3114.14
    0 -4 -8 8314.33
    0 -4 8 8038.93
    0 -4 -8 7403.37
    0 4 -8 7487.38
    0 -4 8 6693.18
    0 -4 9 1636.44
    0 -4 -9 1936.2
    0 -4 -9 1655.1
    0 4 -9 1669.65
    0 -4 -9 1673.35
    0 -4 9 1803.44
    0 -4 10 336.983
    0 -4 10 334.828
    0 -4 -10 379.762
    0 4 -10 352.509
    0 -4 -11 1062.52
    0 -4 11 682.593
    0 -4 11 976.739
    0 4 -11 904.472
    0 4 -12 1720.92
    0 -4 -12 1566.85
    0 -4 12 1711.75
    0 -4 -13 224.122
    0 -4 13 257.649
    0 -4 -14 17.6081
    0 5 0 2.6244
    0 5 1 61.943
    0 5 -1 29.6584
    0 5 2 6696.94
    0 5 3 40697.5
    0 -5 3 51542.6
    0 -5 4 8501.07
    0 -5 4 9346.64
    0 -5 5 12411.1
    0 -5 5 11641.5
    0 -5 -5 10415
    0 -5 6 1105.92
    0 -5 6 1100.22
    0 -5 -6 957.315
    0 -5 -6 1117.14
    0 5 -6 1161.6
    0 -5 -7 1617.27
    0 -5 7 1652.99
    0 -5 7 1981.92
    0 -5 -7 2168.46
    0 5 -7 1915.39
    0 -5 7 2106.76
    0 -5 8 2440.68
    0 5 -8 2710.46
    0 -5 -8 2578.88
    0 -5 -8 2447.17
    0 -5 8 2508.36
    0 5 -9 6.16179
    0 -5 9 -23.0599
    0 -5 -9 -20.4049
    0 -5 -9 -3.14243
    0 -5 9 22.2163
    0 -5 -9 -68.3925
    0 -5 -10 2479.34
    0 5 -10 2563.83
    0 -5 10 2033.04
    0 -5 -10 2460.34
    0 -5 10 2210.48
    0 5 -11 255.888
    0 -5 11 214.633
    0 -5 -11 316.745
    0 -5 11 221.162
    0 -5 12 140.199
    0 -5 -12 45.0005
    0 -5 12 96.65
    0 -5 13 95.4641
    0 -5 -13 159.515
    0 -5 -14 28.4875
    0 -5 14 1.08535
    0 6 0 54765
    0 6 1 9542.69
    0 6 -1 9571.25
    0 6 2 308.066
    0 -6 3 11819.9
    0 6 3 8846.36
    0 -6 4 7548.78
    0 -6 4 10589.5
    0 -6 5 5526.47
    0 -6 5 3913.45
    0 -6 -6 5270.24
    0 -6 6 5279.38
    0 -6 6 5203.36
    0 -6 -6 4885.64
    0 -6 -7 161.47
    0 -6 7 128.092
    0 -6 7 151.725
    0 6 -7 121.554
    0 -6 -8 39.7269
    0 -6 -8 8.75293
    0 -6 8 18.9883
    0 6 -8 24.2337
    0 -6 8 8.76881
    0 -6 -9 35.4377
    0 -6 9 78.8784
    0 6 -9 48.3245
    0 -6 9 70.4417
    0 -6 -9 37.1
    0 -6 10 1087.66
    0 6 -10 1231.41
    0 -6 -10 1576.5
    0 -6 -10 1529.12
    0 -6 10 1172.51
    0 -6 -11 1147.69
    0 6 -11 1226.05
    0 -6 11 906.966
    0 -6 11 1064.08
    0 -6 -12 33.2757
    0 -6 12 -6.48124
    0 -6 12 -22.332
    0 -6 -13 407.588
    0 -6 13 303.09
    0 -6 14 368.274
    0 -6 -14 323.203
    0 -7 0 18.9581
    0 7 0 6.59125
    0 7 1 29510
    0 7 -1 30959.9
    0 7 -2 131.821
    0 7 2 75.6401
    0 -7 3 6323.57
    0 7 3 5249.2
    0 -7 4 0.87101
    0 -7 5 3943.77
    0 -7 5 2920.22
    0 -7 -6 200.107
    0 -7 6 185.515
    0 -7 -6 140.621
    0 -7 6 203.208
    0 -7 7 1315.21
    0 -7 7 1179.23
    0 -7 -7 1271.42
    0 7 -7 1373.15
    0 -7 -8 156.039
    0 7 -8 231.344
    0 -7 -8 204.031
    0 -7 8 175.579
    0 -7 8 260.565
    0 -7 8 276.779
    0 -7 9 886.251
    0 -7 -9 839.191
    0 -7 9 808.035
    0 -7 -9 1105.35
    0 7 -9 894.346
    0 7 -10 503.132
    0 -7 10 437.752
    0 -7 -10 334.352
    0 -7 10 289.393
    0 -7 -10 388.277
    0 -7 11 1101.79
    0 -7 11 1374.23
    0 -7 -11 1046.88
    0 -7 12 677.224
    0 -7 12 850.803
    0 -7 -12 633.274
    0 -7 -13 3950.35
    0 -7 13 3773.54
    0 -7 13 4044.81
    0 -7 14 567.673
    0 -7 -14 752.76
    0 -8 0 4679.45
    0 8 0 3831.53
    0 8 1 6438.54
    0 8 -1 6037.18
    0 8 2 582.9
    0 8 -2 705.715
    0 8 3 5854.42
    0 8 -3 5101.33
    0 -8 4 2987.51
    0 8 4 2280.62
    0 -8 5 51.4809
    0 -8 5 25.2838
    0 -8 6 315.34
    0 -8 -6 310.111
    0 -8 6 348.147
    0 -8 7 1533.12
    0 -8 -7 1591.42
    0 -8 7 1509.62
    0 8 -7 1683.16
    0 -8 -8 432.439
    0 -8 -8 557.607
    0 -8 8 472.358
    0 8 -8 477.437
    0 -8 8 454.613
    0 8 -9 2696.85
    0 -8 -9 2467.53
    0 -8 9 2222.53
    0 -8 9 2367.89
    0 -8 -9 2347.51
    0 -8 9 2207.13
    0 -8 10 6846.12
    0 -8 -10 7034.27
    0 8 -10 7485.12
    0 -8 -10 7314.8
    0 -8 10 6221.88
    0 -8 11 1700.25
    0 -8 -11 1824.95
    0 -8 11 1663.48
    0 -8 12 780.563
    0 -8 -12 599.725
    0 -8 12 789.823
    0 -8 13 151.347
    0 -8 13 266.637
    0 -8 -13 341.71
    0 -8 -14 591.525
    0 -9 0 54.3399
    0 9 0 19.792
    0 -9 -1 3524.61
    0 9 -1 2717.25
    0 9 1 2735.78
    0 9 -2 1131.66
    0 9 2 1282.83
    0 9 -3 829.968
    0 9 3 814.643
    0 -9 4 2404.43
    0 9 -4 1816.06
    0 9 4 2095.1
    0 -9 5 1796.68
    0 -9 6 688.412
    0 -9 6 781.947
    0 -9 -6 712.781
    0 -9 7 282.876
    0 -9 -7 442.966
    0 9 -7 390.405
    0 -9 7 355.42
    0 -9 -8 4715.46
    0 -9 -8 5608.78
    0 -9 8 4948.46
    0 9 -8 5735.14
    0 -9 8 5422.36
    0 -9 9 79.7389
    0 -9 9 159.678
    0 -9 -9 51.2026
    0 -9 9 234.156
    0 -9 -9 60.2427
    0 9 -9 84.1903
    0 -9 10 512.335
    0 -9 -10 512.642
    0 -9 10 343.146
    0 -9 -10 435.437
    0 -9 11 26.2063
    0 -9 11 46.035
    0 -9 12 165.633
    0 -9 -12 116.647
    0 -9 12 95.0506
    0 -9 13 -55.1911
    0 -9 13 32.6159
    0 -9 -13 86.3385
    0 -9 -14 135.338
    0 10 0 1319.15
    0 10 -1 18470.7
    0 10 1 17962.6
    0 10 -2 3207.25
    0 10 2 3112.3
    0 10 3 660.762
    0 10 -3 537.517
    0 10 -4 4029.94
    0 -10 4 5102.45
    0 10 4 4192.17
    0 -10 -5 9486
    0 -10 5 10356.3
    0 10 -5 8921.85
    0 10 -6 492.705
    0 -10 6 479.951
    0 -10 -6 500.638
    0 -10 6 641.604
    0 -10 7 7057.75
    0 -10 7 7629.59
    0 10 -7 7042.84
    0 -10 -7 7907.61
    0 -10 -8 1444.43
    0 -10 -8 1624.04
    0 -10 8 1332.83
    0 -10 8 1438.12
    0 -10 -9 2096.06
    0 -10 9 2229.33
    0 -10 -9 2108.01
    0 -10 9 2258.72
    0 -10 -10 31.894
    0 -10 -10 33.7996
    0 -10 10 -41.8412
    0 -10 10 24.849
    0 -10 11 239.682
    0 -10 -11 304.132
    0 -10 11 205.503
    0 -10 12 338.238
    0 -10 -12 333.604
    0 -10 12 330.613
    0 -10 -13 90.4798
    0 -10 13 2.16034
    0 11 0 40.6229
    0 11 -1 983.569
    0 11 1 1063.74
    0 11 -2 3.18031
    0 11 2 -68.0603
    0 11 -3 1114.58
    0 11 3 1047.32
    0 -11 3 1300.82
    0 -11 -4 622.626
    0 -11 4 663.193
    0 11 -4 578.785
    0 -11 5 1464.78
    0 -11 -5 1498.11
    0 11 -5 1346.34
    0 -11 -6 1107.72
    0 -11 6 1245.95
    0 -11 6 1257.73
    0 -11 7 2782.39
    0 -11 7 3087.5
    0 -11 -7 3417.97
    0 -11 8 122.549
    0 -11 -8 73.2894
    0 -11 -8 23.2018
    0 -11 8 126.431
    0 -11 -9 924.965
    0 -11 -9 931.546
    0 -11 9 1280.45
    0 -11 9 1369.78
    0 -11 10 924.693
    0 -11 -10 856.415
    0 -11 10 748.114
    0 -11 -10 1000.7
    0 -11 11 604.999
    0 -11 11 752.082
    0 -11 -11 838.764
    0 -11 -12 19.0106
    0 -11 12 112.731
    0 -11 -13 2250.06
    0 -11 13 2031.29
    0 12 0 347.014
    0 12 -1 362.005
    0 12 1 314.608
    0 12 2 4239.34
    0 12 -2 3996.03
    0 -12 -2 4514.89
    0 -12 -3 8529.64
    0 -12 3 8666.23
    0 12 -3 8450.73
    0 12 3 8088.86
    0 -12 -4 747.795
    0 -12 4 883.339
    0 12 -4 735.66
    0 -12 5 1317.39
    0 12 -5 1361.91
    0 -12 -5 1361.43
    0 -12 6 317.777
    0 -12 6 197.407
    0 -12 -6 192.136
    0 -12 7 569.521
    0 -12 7 541.45
    0 -12 -7 677.664
    0 -12 -8 172.087
    0 -12 -8 206.005
    0 -12 8 178.892
    0 -12 8 190.087
    0 -12 9 57.4692
    0 -12 9 -9.76579
    0 -12 -9 22.9424
    0 -12 -9 51.702
    0 -12 10 1487.2
    0 -12 10 1328.43
    0 -12 -10 1746.42
    0 -12 -10 1840.09
    0 -12 -11 356.836
    0 -12 11 255.708
    0 -12 11 179.344
    0 -12 -12 693.548
    0 -12 12 476.188
    0 13 0 100.271
    0 13 -1 5893.23
    0 13 1 6108.35
    0 -13 -2 3383.63
    0 13 2 3118.03
    0 13 -2 3047.47
    0 -13 3 3957.96
    0 -13 -3 4000.21
    0 13 -3 3557.9
    0 13 -4 284.123
    0 -13 4 292.749
    0 -13 -4 189.584
    0 13 -5 2657.78
    0 -13 5 3041.37
    0 -13 -5 2675.95
    0 -13 -6 251.132
    0 -13 6 392.44
    0 -13 -7 94.6589
    0 -13 7 -18.3939
    0 -13 -7 -56.2851
    0 -13 7 -5.18542
    0 -13 -8 5354.15
    0 -13 -8 5938.65
    0 -13 8 5578.77
    0 -13 8 6454.89
    0 -13 -9 1753.42
    0 -13 9 2142.2
    0 -13 9 2183.18
    0 -13 -9 2073.5
    0 -13 -10 56.774
    0 -13 -10 30.0329
    0 -13 10 21.7813
    0 -13 -11 2234.51
    0 -13 11 1539.58
    0 -13 11 1707.59
    0 -13 12 170.532
    0 -13 -12 483.321
    0 14 0 29314.4
    0 14 -1 6162.54
    0 14 1 6149.03
    0 -14 -2 22.6547
    0 14 -2 21.7312
    0 14 2 21.2676
    0 14 -3 -2.70229
    0 -14 -3 -9.37145
    0 -14 3 31.1722
    0 14 -4 458.107
    0 -14 -4 497.287
    0 -14 4 304.529
    0 -14 -5 394.514
    0 -14 5 446.632
    0 14 -5 401.467
    0 -14 -6 3488.03
    0 -14 6 3169.8
    0 -14 -7 225.544
    0 -14 -7 97.1163
    0 -14 7 169.518
    0 -14 7 118.222
    0 -14 8 334.993
    0 -14 -8 254.831
    0 -14 8 321.793
    0 -14 -8 175.814
    0 -14 -9 4943.01
    0 -14 9 5479.88
    0 -14 9 5145.21
    0 -14 -9 5529.06
    0 -14 -10 10.4518
    0 -14 10 58.4543
    0 -14 -10 132.041
    0 -14 -11 2110.37
    0 -14 11 1685.99
    0 -14 12 1073.46
    0 -14 -12 1371.05
    0 15 0 32.8462
    0 15 -1 5298.67
    0 15 1 5513.23
    0 15 -2 39.407
    0 -15 2 104.866
    0 -15 -2 97.1511
    0 -15 3 5497.21
    0 -15 -3 5800.51
    0 15 -3 5498.88
    0 -15 4 -20.3302
    0 -15 -4 84.9586
    0 15 -4 -12.9416
    0 -15 5 366.117
    0 15 -5 431.038
    0 -15 -5 442.683
    0 -15 -6 3049.61
    0 -15 6 3297
    0 -15 -7 297.346
    0 -15 -7 486.746
    0 -15 7 358.482
    0 -15 7 478.343
    0 -15 -8 683.612
    0 -15 8 727.137
    0 -15 8 703.749
    0 -15 -8 732.631
    0 -15 9 521.38
    0 -15 -9 573.548
    0 -15 9 712.168
    0 -15 -9 650.242
    0 -15 -10 574.582
    0 -15 -10 463.204
    0 -15 -11 510.322
    0 -15 11 398.611
    0 16 0 209.23
    0 16 -1 2792.14
    0 16 -2 761.099
    0 -16 2 987.092
    0 16 -3 502.506
    0 -16 -3 468.813
    0 -16 3 430.488
    0 -16 -4 478.09
    0 16 -4 427.091
    0 -16 4 472.037
    0 -16 5 271.266
    0 -16 -5 205.078
    0 -16 -6 379.734
    0 -16 6 299.84
    0 -16 -6 330.898
    0 -16 -7 2301.38
    0 -16 -7 2532.47
    0 -16 7 2237.59
    0 -16 8 2681.79
    0 -16 -8 1591.03
    0 -16 -8 1760.25
    0 -16 8 2551.39
    0 -16 9 226.342
    0 -16 -9 275.271
    0 -16 -9 252.313
    0 -16 -10 -29.4911
    0 -16 -10 86.7166
    0 -16 -11 2185.19
    0 17 0 2.31127
    0 -17 1 2972.16
    0 17 -1 2354.07
    0 -17 2 167.194
    0 17 -2 99.2061
    0 17 -3 2832.27
    0 -17 3 3001.65
    0 -17 -4 636.359
    0 -17 4 754.841
    0 -17 5 593.333
    0 -17 -5 993.794
    0 -17 -5 919.343
    0 -17 6 1077.53
    0 -17 -6 887.547
    0 -17 -6 1290.18
    0 -17 7 430.872
    0 -17 -7 272.67
    0 -17 -7 228.365
    0 -17 7 330.078
    0 -17 8 2342.52
    0 -17 -8 2078.98
    0 -17 8 1993.01
    0 -17 -8 1670.9
    0 -17 -9 981.805
    0 -17 -9 798.488
    0 -17 -10 -17.9583
    0 -17 -10 141.718
    0 -18 0 5379.33
    0 18 -1 1122.77
    0 -18 1 1032.13
    0 18 -2 58.917
    0 -18 2 119.462
    0 -18 3 1067.48
    0 -18 4 22.9504
    0 -18 -4 118.826
    0 -18 -4 154.795
    0 -18 -5 47.5107
    0 -18 5 78.7632
    0 -18 -5 -12.6836
    0 -18 -6 651.551
    0 -18 6 934.818
    0 -18 -6 1159.89
    0 -18 -7 210.034
    0 -18 -7 339.975
    0 -18 7 389.215
    0 -18 7 397.617
    0 -18 -8 1725.31
    0 -18 8 2137.25
    0 -18 -8 1872.11
    0 -18 -9 -3.27316
    0 -18 -9 40.6595
    0 -18 -10 -72.2883
    0 -18 -10 12.0309
    0 -19 0 113.423
    0 -19 1 2574.37
    0 -19 -1 3046.46
    0 -19 -2 50.8573
    0 -19 2 32.146
    0 -19 -3 1580.73
    0 -19 3 1810.35
    0 -19 -4 1520.31
    0 -19 4 1864.82
    0 -19 -5 352.826
    0 -19 5 783.239
    0 -19 6 104.71
    0 -19 -6 -35.442
    0 -19 -6 51.4989
    0 -19 -7 121.972
    0 -19 -7 102.367
    0 -19 7 127.497
    0 -19 8 433.973
    0 -19 -8 380.556
    0 -19 -8 309.029
    0 -19 -9 1037.94
    0 -19 -9 766.229
    0 -19 -10 521.639
    0 -20 0 1601.22
    0 -20 -1 53.9425
    0 -20 1 68.5886
    0 -20 2 1240.29
    0 -20 -2 1126.51
    0 -20 3 941.331
    0 -20 -3 899.356
    0 -20 -4 989.12
    0 -20 4 835.931
    0 -20 5 127.497
    0 -20 -5 144.047
    0 -20 6 82.7321
    0 -20 -6 131.693
    0 -20 -7 178.289
    0 -20 7 306.038
    0 -20 8 129.975
    0 -20 -8 66.9489
    0 -20 -9 47.1534
    0 -20 -10 803.582
    0 -21 0 122.882
    0 -21 1 136.047
    0 -21 -1 236.013
    0 -21 -2 -118.298
    0 -21 2 -83.9283
    0 -21 3 88.3005
    0 -21 -3 113.796
    0 -21 -4 -8.74738
    0 -21 4 73.186
    0 -21 -5 33.9856
    0 -21 5 -38.7279
    0 -21 -6 58.6851
    0 -21 6 -112.762
    0 -21 -7 37.3773
    0 -21 7 261.38
    0 -21 -8 476.345
    0 -21 -9 509.816
    0 -22 0 3854.57
    0 -22 -1 1588.38
    0 -22 1 2270.64
    0 -22 2 751.999
    0 -22 -2 292.52
    0 -22 -3 -39.1235
    0 -22 3 7.48994
    0 -22 -4 211.83
    0 -22 4 -79.2911
    0 -22 5 147.592
    0 -22 -5 216.092
    0 -22 -6 583.093
    0 -22 6 647.594
    0 -22 -7 856.459
    0 -22 7 1091.31
    0 -22 -8 69.1556
    0 -22 -9 151.668
    0 -23 0 122.745
    0 -23 1 279.789
    0 -23 -1 311.436
    0 -23 -2 1407.28
    0 -23 2 1588.52
    0 -23 -3 179.331
    0 -23 3 99.8111
    0 -23 -4 4061.21
    0 -23 4 3836.11
    0 -23 5 354.742
    0 -23 -5 -77.8093
    0 -23 -6 866.53
    0 -23 6 682.88
    0 -23 7 6.29144
    0 -23 -7 192.87
    0 -23 -8 1094.44
    0 -24 0 58.7426
    0 -24 1 6096.12
    0 -24 -1 5406.23
    0 -24 -2 97.3606
    0 -24 2 132.312
    0 -24 3 -9.46266
    0 -24 -3 -122.494
    0 -24 4 160.698
    0 -24 -4 40.3512
    0 -24 -5 2391.27
    0 -24 5 1980.98
    0 -24 -6 710.87
    0 -24 6 943.346
    0 -24 7 891.238
    0 -25 0 119.396
    0 -25 -1 117.148
    0 -25 1 146.193
    0 -25 2 55.904
    0 -25 -2 -8.22388
    0 -25 3 1759.12
    0 -25 -3 1460.27
    0 -25 4 386.284
    0 -25 5 35.5178
    0 -25 6 0.89031
    0 -26 2 143.218
    0 -26 3 536.218
    1 0 -14 602.498
    1 0 -13 -1.14364
    1 0 -12 40.6743
    1 0 -11 -5.10548
    1 0 -10 1661.42
    1 0 -9 -48.2932
    -1 0 9 33.1014
    -1 0 9 46.2847
    -1 0 8 7618.62
    1 0 -8 7704.35
    -1 0 8 7217.76
    1 0 -8 8046.18
    -1 0 7 36.8005
    1 0 -7 5.40858
    -1 0 7 -16.8587
    1 0 -6 12786.7
    -1 0 6 12597.1
    -1 0 6 13475.3
    1 0 -5 -11.2798
    -1 0 5 -24.8305
    -1 0 4 24175.5
    1 0 -4 24011.7
    -1 0 3 14.0383
    1 0 -3 1.74795
    1 0 -3 -1.70829
    -1 0 3 -4.40381
    1 0 -2 7469.37
    -1 0 2 8594.35
    1 0 1 6.78204
    1 0 2 108525
    1 0 2 104748
    -1 0 -2 104790
    -1 0 -2 106949
    1 0 2 113254
    -1 0 -3 -2.4283
    1 0 3 -19.4967
    1 0 3 -36.1444
    -1 0 -3 7.44262
    -1 0 -3 5.15591
    1 0 4 104.273
    1 0 4 132.746
    -1 0 -4 131.333
    -1 0 -4 143.625
    -1 0 -4 67.7005
    -1 0 -5 -3.79624
    1 0 5 4.55036
    -1 0 -5 -17.6585
    -1 0 -5 -16.2855
    -1 0 -5 4.36792
    -1 0 -6 0.22281
    -1 0 -6 1.73669
    -1 0 -6 -16.0696
    1 0 6 -24.4577
    1 0 7 -0.7548
    -1 0 -7 2.16101
    -1 0 -7 -18.6565
    -1 0 -7 -7.54589
    -1 0 -8 990.693
    1 0 8 960.81
    1 0 9 -18.2497
    -1 0 -9 15.8505
    1 0 10 2818.05
    -1 0 -10 2798.93
    1 0 11 -14.7284
    -1 0 -11 49.7434
    -1 0 -12 37.1224
    1 0 12 14.945
    1 0 13 16.5177
    1 -1 -14 -81.1662
    1 1 -13 478.205
    1 -1 -13 322.118
    1 1 -12 404.038
    1 -1 -12 433.335
    1 1 -11 313.61
    1 -1 -11 211.444
    -1 -1 10 4286.14
    1 -1 -10 4807.03
    1 1 -10 4626.78
    -1 -1 10 4354.59
    1 -1 -9 3792.86
    1 1 -9 3798.27
    -1 -1 9 4277.39
    -1 -1 9 3582.99
    1 -1 -8 2258.08
    -1 -1 8 2463.4
    -1 -1 8 2311.17
    1 -1 -8 2343.46
    -1 1 8 2460.56
    1 1 -8 2508.86
    1 1 -8 2594.44
    1 -1 -7 11403
    -1 -1 7 11678.2
    1 1 -7 11756.9
    -1 1 7 12040.6
    1 -1 -7 12449.3
    -1 -1 7 12392.9
    -1 -1 6 36.1305
    1 -1 -6 14.7606
    -1 -1 6 1.28645
    -1 1 6 44.6689
    1 1 -6 24.3643
    1 -1 -5 3068.1
    1 -1 -5 3043.27
    -1 1 5 3855.11
    1 1 -5 2748.86
    -1 -1 5 3052.87
    -1 -1 5 3785.71
    -1 -1 4 1706.43
    1 1 -4 1325
    1 -1 -4 1928.82
    -1 1 4 1969.71
    1 -1 -4 1391.98
    -1 -1 4 1659.61
    -1 -1 3 815.325
    -1 1 3 803.034
    1 1 -3 873.929
    -1 -1 3 898.7
    1 -1 -3 1241.96
    -1 1 3 1043.54
    -1 1 2 3986.36
    1 1 -2 2922.07
    1 -1 -2 4003.51
    1 1 1 2053.04
    -1 1 -2 75118
    1 1 2 74491.2
    1 -1 2 77268.8
    -1 -1 -2 77052
    1 1 2 72819.1
    1 -1 2 74580.2
    -1 -1 -2 72830.5
    1 -1 2 73200.2
    1 -1 3 2913.12
    -1 1 -3 2819.62
    -1 -1 -3 2331.96
    1 -1 3 2482.06
    1 1 3 2671.89
    -1 1 -3 2643.92
    -1 -1 -3 2815.8
    -1 -1 -3 2728.37
    1 -1 3 3221.07
    1 1 3 2908.55
    1 -1 3 2481.38
    1 -1 4 13095.3
    1 1 4 11160.9
    -1 -1 -4 11066.4
    -1 -1 -4 10534.3
    -1 1 -4 10163.4
    -1 1 -4 11606.8
    -1 1 -4 11374
    -1 -1 -4 12049.9
    1 -1 4 10607.5
    1 1 4 11390.8
    1 -1 4 10183.6
    -1 -1 -5 2628.9
    1 -1 5 2901.53
    1 -1 5 2461.01
    -1 1 -5 2407.6
    -1 -1 -5 2612.81
    -1 -1 -5 2922.23
    -1 1 -5 2713.7
    1 1 5 2816.68
    -1 1 -5 2513.05
    -1 -1 -6 12.1838
    -1 -1 -6 -2.48234
    1 -1 6 3.68469
    -1 -1 -6 9.05979
    1 -1 6 -3.53311
    1 1 6 42.2582
    -1 1 -6 0.56236
    -1 1 -6 0.75471
    -1 1 -6 24.7375
    -1 -1 -6 0.40089
    -1 -1 -7 946.686
    1 1 7 669.96
    -1 1 -7 984.185
    1 -1 7 827.137
    -1 -1 -7 960.939
    -1 -1 -7 918.644
    -1 1 -7 981.343
    1 1 8 322.865
    -1 1 -8 369.698
    -1 -1 -8 341.082
    1 -1 8 266.069
    -1 -1 -8 313.477
    -1 1 -9 191.076
    1 1 9 128.249
    1 -1 9 164.202
    -1 -1 -9 261.861
    1 1 10 460.965
    -1 1 -10 384.489
    -1 -1 -10 430.402
    1 -1 10 244.735
    -1 1 -11 180.329
    -1 -1 -11 143.107
    1 -1 11 48.0499
    1 1 11 237.722
    -1 -1 -12 372.51
    -1 1 -12 336.78
    1 -1 12 351.579
    1 1 12 179.42
    -1 -1 -13 997.62
    1 -1 13 946.28
    1 -2 -14 8.6538
    1 2 -13 2557.63
    1 -2 -13 2120.29
    1 2 -12 3567.91
    1 -2 -12 3262.19
    -1 -2 11 840.683
    1 -2 -11 847.883
    1 2 -11 789.624
    -1 -2 11 833.809
    1 2 -10 249.259
    -1 -2 10 290.482
    -1 -2 10 271.012
    1 -2 -10 301.276
    -1 -2 9 181.098
    1 -2 -9 175.791
    -1 -2 9 64.5465
    1 2 -9 150.853
    1 2 -9 145.762
    -1 -2 8 160.748
    1 2 -8 115.915
    1 -2 -8 157.61
    -1 -2 8 206.567
    1 -2 -8 155.717
    1 2 -7 1090.14
    1 -2 -7 1259.17
    1 -2 -7 1225.52
    1 -2 -7 1167.05
    -1 -2 7 1096.21
    -1 -2 7 1234.17
    1 -2 -7 1154.54
    1 -2 -6 23.1184
    -1 -2 6 5.98702
    1 -2 -6 -1.89259
    1 -2 -6 34.222
    -1 -2 6 26.9992
    1 2 -6 5.26366
    1 -2 -5 2480.17
    1 -2 -5 2880.15
    -1 -2 5 3495.51
    -1 2 5 2897.45
    -1 -2 5 2763.62
    1 2 -5 2050.64
    -1 2 4 10694.5
    1 2 -4 7517.99
    -1 -2 4 7815.93
    1 -2 -4 8082.71
    1 -2 -4 10522.4
    -1 -2 4 8669.37
    -1 2 3 424.877
    1 -2 -3 277.411
    -1 -2 3 195.953
    1 2 -3 208.031
    1 -2 -2 374.009
    1 -2 -1 5102.51
    1 2 0 905.42
    1 2 1 6873.41
    1 2 1 6546.73
    1 2 2 9507.26
    1 2 2 9504.21
    -1 2 -2 11366.1
    1 -2 2 9784.96
    1 -2 2 9834.96
    -1 2 -3 44172.7
    1 -2 3 39552
    -1 2 -3 48327.5
    1 2 3 46178.8
    -1 -2 -3 44411.2
    1 -2 3 50941.2
    1 2 3 44261.7
    1 -2 3 43485.1
    -1 -2 -4 1817.08
    1 2 4 1790.16
    -1 2 -4 1903.42
    1 -2 4 1639.37
    1 2 4 1851.46
    -1 -2 -4 1597.5
    -1 2 -4 1845.08
    1 -2 4 1536.08
    -1 -2 -4 1666.32
    1 -2 4 2097.55
    1 -2 5 7209.37
    -1 -2 -5 8618.78
    -1 2 -5 8467.01
    1 -2 5 8912.06
    1 2 5 9342.22
    1 -2 5 8732.03
    -1 -2 -5 7509.19
    -1 2 -5 8471.19
    -1 -2 -5 7855.2
    1 -2 6 1895.83
    1 2 6 2177.32
    1 -2 6 2059.6
    -1 -2 -6 1964.6
    -1 -2 -6 2057.84
    -1 2 -6 2028.71
    -1 2 -6 1877.23
    -1 -2 -6 2023.63
    1 2 7 3651.01
    -1 2 -7 3907.25
    1 -2 7 3567.7
    1 -2 7 4173.38
    -1 -2 -7 3953.42
    -1 -2 -7 3608.54
    -1 -2 -7 3803.31
    1 2 8 418.722
    -1 -2 -8 285.976
    -1 2 -8 332.865
    -1 -2 -8 313.698
    1 -2 8 270.405
    -1 -2 -8 292.387
    1 2 9 252.297
    -1 -2 -9 330.078
    1 -2 9 330.906
    -1 2 -9 369.095
    1 2 10 223.643
    1 -2 10 79.9051
    -1 2 -10 234.551
    -1 -2 -10 237.471
    1 2 11 3349.54
    -1 2 -11 3357.55
    -1 -2 -11 3455.68
    1 -2 11 3346.84
    -1 2 -12 1262.69
    1 -2 12 813.006
    -1 -2 -12 1296.53
    1 2 12 1086.93
    1 -2 13 3423.95
    -1 -2 -13 3894.98
    1 -2 14 -120.856
    1 -3 -14 147.094
    1 3 -13 1076.87
    1 -3 -13 969.429
    1 -3 -12 380.99
    -1 -3 12 680.473
    1 3 -12 624.772
    1 -3 -11 8025.95
    -1 -3 11 7206.41
    -1 -3 11 8086.79
    1 3 -11 8764.26
    1 3 -10 37.2677
    -1 -3 10 -1.13737
    1 -3 -10 -56.5069
    -1 -3 10 64.6283
    -1 -3 9 1300.47
    1 3 -9 1492.03
    1 -3 -9 1466.45
    -1 -3 9 1260.9
    1 3 -9 1233.74
    -1 -3 8 1584.76
    -1 -3 8 1438.21
    1 -3 -8 1486.8
    1 -3 -8 1518.59
    1 3 -8 1361.43
    1 -3 -7 5830.21
    1 -3 -7 6329.16
    1 3 -7 5810.12
    1 -3 -7 5864.68
    1 -3 -7 6417.29
    -1 -3 7 5557.88
    -1 -3 7 6767.35
    1 3 -6 102.924
    -1 -3 6 96.8909
    1 -3 -6 96.7166
    1 -3 -6 134.362
    1 -3 -6 18.3825
    -1 -3 6 73.2146
    1 -3 -5 2147.67
    -1 -3 5 1785.58
    1 -3 -5 2201.04
    -1 -3 5 2392.69
    1 3 -5 1667.72
    1 -3 -4 641.662
    1 3 -4 709.091
    -1 -3 4 707.656
    1 -3 -3 560.735
    1 3 -3 408.208
    -1 -3 3 433.09
    1 -3 -2 23178.7
    1 -3 -1 14670.4
    1 -3 0 259.271
    1 3 0 232.413
    1 3 1 65198.6
    1 -3 1 59593.1
    1 3 1 58828.4
    1 3 2 96302.6
    1 3 2 92550.9
    -1 3 -2 108300
    1 -3 3 18393.5
    -1 3 -3 17924.2
    1 3 3 18670
    1 -3 3 17484.1
    -1 -3 -3 19230.9
    1 3 3 21402.1
    -1 3 -3 20314.8
    1 -3 4 355.728
    1 3 4 266.786
    1 3 4 246.627
    -1 3 -4 311.088
    1 -3 4 345.431
    1 -3 4 252.247
    -1 3 -4 342.666
    -1 -3 -4 421.094
    -1 -3 -5 9135.4
    1 -3 5 9030.77
    -1 -3 -5 8875.38
    1 -3 5 9627.1
    1 3 5 8986.57
    1 -3 5 8792.47
    -1 3 -5 8972.84
    1 3 5 8942.49
    -1 3 -5 8418.45
    -1 3 -6 4238.16
    -1 -3 -6 3718.23
    1 3 6 4079.66
    1 -3 6 3726.7
    -1 -3 -6 4295.88
    1 -3 6 3985.43
    1 -3 6 3736.85
    1 -3 7 1310.83
    -1 3 -7 1555.34
    -1 -3 -7 1415.12
    -1 -3 -7 1512.35
    1 3 7 1553.65
    1 -3 7 1491.03
    -1 -3 -7 1342.19
    -1 3 -8 6344.81
    -1 -3 -8 5631.92
    1 -3 8 5419.59
    1 3 8 5882.57
    -1 -3 -8 6023.48
    1 -3 8 5806.53
    -1 -3 -9 534.782
    1 -3 9 599.682
    -1 -3 -9 612.627
    -1 3 -9 747.337
    1 3 9 475.171
    -1 -3 -9 584.548
    1 -3 9 517.321
    -1 -3 -10 4195.56
    1 3 10 4780.94
    1 -3 10 4777.52
    -1 3 -10 4593.23
    1 3 11 398.848
    1 -3 11 366.546
    -1 -3 -11 331.193
    -1 3 -11 400.908
    1 -3 12 1055.06
    -1 -3 -12 848.463
    -1 -3 -13 -32.4119
    1 -3 13 94.864
    1 -3 14 317.626
    1 -4 -15 20.0926
    1 -4 -14 377.241
    -1 -4 13 53.6729
    1 -4 -13 49.8608
    1 -4 -12 352.261
    1 4 -12 487.453
    -1 -4 12 384.856
    -1 -4 12 456.508
    -1 -4 11 280.941
    1 -4 -11 143.649
    1 4 -11 227.689
    -1 -4 11 140.954
    1 -4 -10 281.077
    -1 -4 10 222.953
    1 4 -10 196.124
    -1 -4 10 175.64
    1 -4 -9 8179.61
    1 -4 -9 8023.7
    -1 -4 9 7440.55
    -1 -4 9 7642.29
    1 4 -9 7998.46
    1 -4 -8 2527.01
    1 -4 -8 2602.04
    -1 -4 8 2267.03
    -1 -4 8 2374.6
    1 -4 -7 869.075
    1 -4 -7 971.043
    -1 -4 7 899.906
    -1 -4 7 1179.75
    1 -4 -7 1024.61
    1 -4 -7 1062.92
    1 4 -7 861.346
    -1 -4 6 2433.67
    1 -4 -6 2163.64
    -1 -4 6 2625.66
    1 -4 -6 2158.52
    1 -4 -6 2268.76
    -1 -4 6 1828.27
    -1 -4 5 8831.98
    1 -4 -5 7167.58
    -1 -4 4 1341.76
    1 -4 -4 1624.79
    -1 -4 3 16470.5
    1 -4 -3 14070.9
    1 -4 -2 10434.8
    1 -4 -1 38187.8
    1 -4 0 38935.1
    1 4 1 338.24
    1 4 1 339.671
    1 -4 1 348.997
    1 4 2 0.82094
    1 -4 2 58.6425
    -1 4 -2 1.19708
    1 4 3 18875.2
    1 -4 3 20299.5
    1 4 3 17889.8
    -1 4 -3 19135.1
    1 4 4 3737.89
    1 -4 4 3872.92
    -1 -4 -4 3976.05
    1 -4 4 3345.66
    -1 4 -4 3783.76
    1 4 4 4279.93
    -1 4 -4 3833.83
    1 -4 5 853.076
    -1 4 -5 848.24
    1 -4 5 792.343
    -1 -4 -5 915.551
    1 -4 5 989.383
    -1 -4 -5 91.581
    1 4 5 661.387
    1 4 5 888.188
    -1 4 -6 327.91
    1 -4 6 354.866
    1 -4 6 354.541
    1 4 6 283.878
    -1 -4 -6 403.136
    1 -4 6 279.98
    -1 -4 -7 60.2587
    1 -4 7 62.8614
    -1 -4 -7 45.2103
    -1 -4 -7 29.0746
    -1 4 -7 31.721
    1 -4 7 76.3948
    1 4 7 95.2631
    1 -4 7 22.9321
    1 -4 8 2326.25
    -1 -4 -8 2047.53
    -1 4 -8 2370.17
    1 4 8 2281.04
    -1 -4 -8 2292.92
    1 -4 8 1955.19
    -1 -4 -9 299.526
    1 4 9 486.46
    -1 4 -9 429.967
    1 -4 9 312.805
    1 -4 9 346.616
    -1 -4 -9 334.064
    -1 -4 -10 167.336
    1 4 10 240.693
    1 -4 10 234.498
    -1 4 -10 309.45
    1 -4 10 385.308
    -1 -4 -10 269.96
    1 -4 11 248.536
    -1 4 -11 598.861
    -1 -4 -11 315.589
    1 -4 12 5.46618
    -1 -4 -12 94.9183
    -1 -4 -13 3.16842
    1 -4 13 125.709
    1 -4 14 844.552
    1 -5 -15 100.863
    1 -5 -14 495.185
    1 -5 -13 4158.83
    -1 -5 13 3215.73
    1 5 -12 4475.9
    -1 -5 12 3669.57
    1 -5 -12 3895.38
    -1 -5 12 3544.45
    1 -5 -11 539.04
    -1 -5 11 204.655
    1 5 -11 588.919
    -1 -5 11 349.881
    1 -5 -10 96.2053
    1 -5 -10 -12.3966
    -1 -5 10 61.0907
    -1 -5 10 7.13741
    1 5 -10 29.5823
    1 -5 -9 266.215
    1 5 -9 372.099
    -1 -5 9 374.722
    1 -5 -9 405.267
    -1 -5 9 214.594
    1 -5 -8 7554.86
    1 -5 -8 7565.05
    -1 -5 8 7669.25
    -1 -5 8 7539.74
    1 -5 -7 6085.22
    -1 -5 7 4754.39
    1 -5 -7 5451.24
    1 -5 -7 5547.96
    -1 -5 7 5454.05
    1 -5 -7 5038.24
    -1 -5 7 5835.79
    1 -5 -6 8108.49
    1 -5 -6 9533.24
    1 -5 -6 8562.79
    -1 -5 6 9827.97
    -1 -5 6 9855.87
    -1 -5 5 1460.18
    1 -5 -5 1602.24
    -1 -5 4 -20.2179
    1 -5 -4 79.1079
    -1 -5 3 9954.21
    1 -5 -3 7267.79
    1 -5 -2 14475.6
    1 -5 -1 49509.6
    1 -5 0 124435
    1 5 0 134730
    1 -5 0 120947
    1 -5 1 8345.08
    -1 5 -1 8605.01
    1 5 1 8653.5
    1 -5 1 9382.63
    -1 5 -2 10510.7
    1 5 2 9764.49
    1 5 2 11240.4
    1 5 3 43.0502
    1 5 3 59.7878
    1 -5 3 -0.28681
    1 5 4 4353.85
    1 -5 4 4431.32
    1 5 4 3704.96
    -1 -5 -4 3810.35
    1 -5 4 3777.79
    1 5 5 21667.3
    1 5 5 22850.2
    1 -5 5 19654.8
    1 -5 5 21537.4
    -1 -5 -5 22463.1
    -1 5 -5 20998.1
    1 -5 6 5591.07
    1 5 6 4894.8
    1 -5 6 5126.92
    -1 -5 -6 4934.25
    -1 -5 -6 5429.94
    -1 5 -6 5479.69
    1 -5 6 5901.29
    -1 -5 -7 1622.61
    -1 -5 -7 1869.32
    1 -5 7 1876.21
    1 5 7 1674.37
    1 -5 7 1563.11
    -1 5 -7 1783.84
    1 -5 7 1779.34
    1 5 8 4306.5
    1 -5 8 3538.94
    1 -5 8 3577.49
    -1 -5 -8 3952.02
    -1 5 -8 4210.62
    -1 -5 -8 4065.74
    1 -5 9 1072.6
    1 -5 9 1179.62
    -1 5 -9 1660.29
    -1 -5 -9 1572.3
    1 5 9 1818.93
    -1 -5 -9 1448.73
    -1 5 -10 896.966
    -1 -5 -10 841.665
    1 -5 10 780.782
    1 -5 10 802.563
    -1 -5 -10 883.941
    -1 -5 -11 32.1339
    1 -5 11 -4.48762
    1 -5 12 44.0023
    -1 -5 -12 159.588
    -1 -5 -13 -68.9145
    1 -5 13 143.619
    1 -5 14 116.732
    1 -6 -15 88.5462
    1 -6 -14 2568.37
    -1 -6 14 2346.95
    -1 -6 13 580.392
    1 -6 -13 493.837
    -1 -6 12 3993.73
    1 -6 -12 3543.61
    -1 -6 12 4072.78
    1 6 -11 1659.2
    1 -6 -11 1473.31
    -1 -6 11 1306.76
    -1 -6 11 1501.71
    -1 -6 10 153.633
    1 -6 -10 152.467
    1 -6 -10 198.155
    -1 -6 10 69.9107
    1 6 -10 95.9141
    -1 -6 9 -44.1436
    -1 -6 9 -12.443
    1 -6 -9 -31.8004
    1 -6 -9 3.94594
    1 6 -9 4.39556
    -1 -6 8 1989.69
    1 -6 -8 2303.39
    1 -6 -8 1734.61
    -1 -6 8 2633.41
    1 -6 -7 75.0871
    -1 -6 7 117.68
    1 -6 -7 99.8868
    -1 -6 7 147.17
    1 -6 -6 202.201
    -1 -6 6 495.008
    -1 -6 6 520.314
    1 -6 -6 446.754
    -1 -6 5 669.481
    1 -6 -5 529.332
    1 -6 -4 571.37
    -1 -6 4 740.128
    1 -6 -3 4976.85
    1 -6 -2 139.895
    1 -6 -1 10956.4
    1 -6 0 24131.1
    1 6 0 25136.1
    1 6 1 19516.9
    1 -6 1 20995.9
    1 6 2 2315.89
    1 -6 2 2909.45
    1 6 3 77.5711
    1 -6 3 63.8385
    1 -6 4 44.7411
    1 6 4 36.3072
    1 -6 5 39.0912
    1 6 5 2.77344
    -1 -6 -5 99.297
    1 -6 5 63.9278
    1 6 5 46.2746
    -1 -6 -6 1652.19
    1 6 6 1220.66
    1 -6 6 1397.41
    1 -6 6 1501.56
    -1 -6 -6 1257.23
    -1 6 -6 1329.47
    -1 6 -7 262.721
    1 -6 7 249.403
    -1 -6 -7 290.555
    1 -6 7 281.396
    1 6 7 173.302
    1 -6 7 266.183
    1 -6 8 1447.49
    -1 -6 -8 2030.01
    -1 6 -8 1537.25
    1 -6 8 1426.97
    1 -6 8 1479.53
    -1 -6 -9 2477.47
    1 -6 9 2170.63
    1 -6 9 2480.06
    -1 -6 -9 2310.66
    -1 -6 -10 613.242
    1 -6 10 809.015
    -1 -6 -10 759.639
    1 -6 10 781.003
    1 -6 11 1657.06
    -1 -6 -11 1685.29
    1 -6 11 1470.88
    1 -6 12 4119
    -1 -6 -12 4019.44
    -1 -6 -13 133.273
    1 -6 13 120.152
    1 -6 14 156.685
    1 -7 -15 1033.09
    -1 -7 14 215.763
    1 -7 -14 -35.2573
    1 -7 -13 278.102
    -1 -7 13 522.468
    -1 -7 13 275.489
    -1 -7 12 1344.42
    -1 -7 12 904.699
    1 -7 -12 1051.58
    1 -7 -11 3573.14
    1 7 -11 3587.41
    -1 -7 11 3131.14
    -1 -7 11 2853.93
    1 7 -10 784.28
    -1 -7 10 683.831
    -1 -7 10 672.517
    1 -7 -10 404.965
    1 -7 -10 731.654
    1 -7 -9 30.7941
    -1 -7 9 169.648
    1 -7 -9 151.979
    -1 -7 9 75.3955
    1 -7 -8 2919.97
    1 -7 -8 2736.36
    -1 -7 8 3029.32
    -1 -7 8 2596.38
    -1 -7 7 23.7911
    1 -7 -7 -14.3054
    -1 -7 7 23.406
    -1 -7 6 732.771
    -1 -7 6 709.548
    1 -7 -6 678.476
    1 -7 -6 742.902
    -1 -7 5 187.531
    1 -7 -5 72.8155
    1 -7 -4 444.971
    -1 -7 4 593.78
    1 -7 -3 14782.8
    1 -7 -2 932.313
    1 -7 -1 4369.64
    1 -7 -1 3924.77
    1 7 0 8952.63
    1 -7 0 8905.64
    1 -7 0 8126.32
    -1 -7 -1 7816.94
    1 -7 1 8823.57
    1 7 1 7270.04
    1 -7 1 9569.24
    1 7 2 589.632
    1 -7 2 623.423
    1 7 3 -28.6107
    1 -7 3 10.3081
    1 7 4 1187.35
    1 -7 4 1187.06
    1 7 5 5223.88
    1 -7 5 5613.82
    1 -7 5 4874.38
    -1 -7 -5 5198.92
    1 -7 6 108.477
    -1 -7 -6 172.812
    1 -7 6 137.699
    1 -7 7 1845.84
    1 -7 7 1429.8
    -1 -7 -7 1566.74
    1 -7 7 1481.86
    1 -7 8 447.745
    -1 -7 -8 418.584
    1 -7 8 367.891
    1 -7 8 460.68
    -1 -7 -9 987.957
    1 -7 9 863.884
    1 -7 9 1064.46
    1 -7 9 607.355
    -1 -7 -9 1030.22
    1 -7 10 176.954
    -1 -7 -10 253.694
    1 -7 10 103.213
    -1 -7 -10 198.856
    -1 -7 -11 2292.62
    1 -7 11 2158.62
    1 -7 11 2003.14
    -1 -7 -12 72.6267
    1 -7 12 40.3447
    1 -7 12 -78.7172
    -1 -7 -13 117.112
    1 -7 13 98.0993
    1 -7 14 12.2438
    -1 -8 14 2018.57
    1 -8 -14 2424.33
    -1 -8 13 -74.8257
    -1 -8 13 -93.2381
    1 -8 -13 45.2861
    -1 -8 12 1563.85
    -1 -8 12 1879.52
    1 -8 -12 1834.3
    1 8 -11 318.556
    -1 -8 11 181.112
    1 -8 -11 283.557
    -1 -8 11 229.743
    1 8 -10 17.6082
    -1 -8 10 7.33868
    1 -8 -10 22.223
    1 -8 -10 13.711
    -1 -8 10 50.1958
    -1 -8 9 3162.09
    -1 -8 9 2959.86
    -1 -8 9 3751.76
    1 -8 -9 2975.52
    1 -8 -9 3149.59
    -1 -8 8 3217.09
    1 -8 -8 3401.4
    -1 -8 8 3721.64
    1 -8 -8 3367.87
    1 -8 -7 446.24
    -1 -8 7 553.064
    -1 -8 7 416.298
    1 -8 -7 366.742
    -1 -8 6 -1.04476
    1 -8 -6 -14.6466
    1 -8 -6 20.7119
    -1 -8 6 31.7175
    1 -8 -5 4785.28
    -1 -8 5 6209.63
    1 -8 -4 7128.7
    1 -8 -3 18505.8
    1 -8 -2 442.566
    1 8 -1 1229.19
    1 -8 -1 1176.98
    1 -8 -1 1248.4
    1 -8 0 589.163
    1 -8 0 517.547
    1 8 0 461.956
    -1 -8 -1 2801.68
    1 -8 1 2751.85
    1 -8 1 2758.4
    1 8 1 2865.96
    1 8 2 53.8954
    1 -8 2 47.0373
    -1 -8 -2 72.0335
    1 8 3 38935.7
    1 -8 3 44513
    1 -8 4 92.1369
    1 8 4 137.811
    1 8 5 726.603
    1 -8 5 800.697
    -1 -8 -5 745.049
    1 -8 5 765.433
    -1 -8 -6 3791.66
    1 -8 6 3341.3
    1 -8 6 3940.86
    1 -8 7 1.26476
    -1 -8 -7 7.12857
    1 -8 7 -14.805
    1 -8 8 715.542
    1 -8 8 359.213
    -1 -8 -8 725.122
    1 -8 8 650.991
    1 -8 9 1160.2
    1 -8 9 1049.11
    1 -8 9 1295.25
    -1 -8 -9 1285.26
    -1 -8 -10 2169.76
    1 -8 10 1646.68
    -1 -8 -10 2075.75
    1 -8 10 2222.94
    -1 -8 -11 108.367
    1 -8 11 -26.9155
    1 -8 11 -19.5787
    1 -8 12 3088.3
    1 -8 12 3227.14
    -1 -8 -12 3546.6
    1 -8 13 -10.2919
    -1 -8 -13 77.0408
    1 -9 -14 359.677
    -1 -9 14 670.782
    -1 -9 13 -54.6515
    1 -9 -13 -27.0947
    1 -9 -12 2064.56
    -1 -9 12 1904.84
    -1 -9 12 1680.05
    -1 -9 11 689.447
    1 -9 -11 550.827
    -1 -9 11 617.06
    -1 -9 10 978.566
    1 9 -10 893.228
    -1 -9 10 665.901
    1 -9 -10 819.453
    1 -9 -10 797.666
    -1 -9 9 14.0047
    -1 -9 9 35.908
    1 -9 -9 53.4978
    1 -9 -9 30.7046
    -1 -9 8 7269.06
    -1 -9 8 6241.45
    1 -9 -8 5646.96
    1 -9 -8 6149.68
    1 -9 -7 0.66461
    -1 -9 7 31.9022
    1 -9 -7 18.94
    -1 -9 7 7.25484
    1 -9 -6 4108.73
    1 -9 -6 4258.73
    -1 -9 6 4353.29
    -1 -9 6 3986.02
    1 -9 -5 2674.13
    -1 -9 5 4026.44
    1 -9 -4 2259.97
    1 -9 -3 767.818
    1 -9 -2 11038.5
    1 -9 -2 10912.7
    1 9 -1 1410.11
    1 -9 -1 1094.24
    1 -9 -1 1365.82
    1 -9 0 37723.8
    1 -9 0 38593
    1 9 0 36600.5
    1 9 1 2666.34
    1 -9 1 3324.51
    1 -9 1 3200
    1 -9 2 10758.6
    -1 -9 -2 9019.53
    1 9 2 8984.76
    1 -9 3 784.085
    1 9 3 691.747
    -1 -9 -4 2149.11
    1 9 4 2048.45
    1 -9 4 1983.88
    1 -9 5 33.3385
    -1 -9 -5 68.4796
    -1 -9 -5 40.8515
    -1 -9 -6 3087.6
    1 -9 6 2880.64
    1 -9 6 2904.23
    1 -9 7 165.126
    1 -9 7 203.328
    -1 -9 -7 230.669
    1 -9 8 1687.42
    1 -9 8 1607.17
    1 -9 8 1518.53
    -1 -9 -8 1947.26
    -1 -9 -9 213.377
    1 -9 9 184.874
    1 -9 9 239.929
    1 -9 9 277.752
    -1 -9 -10 835.393
    1 -9 10 920.544
    1 -9 10 813.887
    -1 -9 -10 610.448
    1 -9 11 80.4005
    1 -9 11 -22.9579
    -1 -9 -11 -42.1622
    1 -9 12 -53.9578
    -1 -9 -12 43.6504
    1 -9 12 -126.145
    -1 -9 -13 51.5954
    1 -9 13 -12.1199
    -1 -10 14 314.249
    1 -10 -13 153.044
    -1 -10 13 128.679
    -1 -10 12 -132.541
    1 -10 -12 -59.8406
    -1 -10 12 28.4369
    -1 -10 11 353.55
    1 -10 -11 377.25
    -1 -10 11 140.026
    1 10 -10 104.918
    -1 -10 10 21.2387
    1 -10 -10 89.1193
    1 -10 -10 97.0043
    -1 -10 10 96.6625
    1 -10 -9 3137.28
    1 -10 -9 3413.45
    -1 -10 9 3105.43
    -1 -10 9 3349.69
    -1 -10 8 1600.61
    1 -10 -8 1061.68
    1 -10 -8 1244.37
    -1 -10 8 1038.71
    -1 -10 7 152.248
    1 -10 -7 105.38
    -1 -10 7 177.225
    1 -10 -7 67.2036
    -1 -10 6 171.667
    -1 -10 6 210.824
    1 -10 -6 167.866
    1 -10 -6 141.741
    -1 -10 5 7474.34
    1 -10 -5 4475.87
    1 -10 -4 3922.29
    1 -10 -3 18878.9
    1 -10 -2 3774.93
    1 10 -2 3926.13
    1 10 -1 2526.46
    1 -10 -1 2024.45
    1 -10 -1 2282.15
    1 10 0 9819.04
    1 -10 0 12093.8
    1 -10 0 11216.6
    1 10 1 4204.26
    1 -10 1 4402.4
    1 -10 1 5357.57
    1 10 2 1.78602
    -1 -10 -2 -5.63411
    1 10 3 17648.1
    1 -10 3 20172.1
    1 10 4 2508.13
    1 -10 4 2831.86
    -1 -10 -4 2723.51
    -1 -10 -5 3862.48
    1 -10 5 3883.22
    -1 -10 -6 337.137
    1 -10 6 437.944
    1 -10 6 417.732
    1 -10 7 408.094
    1 -10 7 490.902
    -1 -10 -7 401.527
    1 -10 8 1793.93
    1 -10 8 1329.18
    -1 -10 -8 1610.84
    -1 -10 -9 19.5526
    1 -10 9 171.277
    1 -10 9 73.1149
    1 -10 9 181.275
    1 -10 10 11.9648
    1 -10 10 -95.9388
    -1 -10 -10 -5.28312
    -1 -10 -10 -12.8569
    1 -10 11 276.977
    1 -10 11 377.416
    -1 -10 -11 329.16
    1 -10 12 1487.78
    -1 -10 -12 1416.17
    1 -10 12 1077.66
    1 -10 13 30.1454
    -1 -11 14 331.161
    1 -11 -13 42.5572
    -1 -11 13 -34.8793
    -1 -11 12 136.483
    1 -11 -12 92.2553
    1 -11 -11 6061.66
    -1 -11 11 5977.09
    -1 -11 11 5392.11
    1 -11 -10 91.1938
    -1 -11 10 -10.2799
    1 -11 -10 112.602
    1 -11 -9 -38.727
    1 -11 -9 8.01095
    -1 -11 9 -32.6239
    -1 -11 9 6.00364
    1 -11 -8 8514.26
    -1 -11 8 8218.59
    -1 -11 8 9993.99
    1 -11 -8 7842.2
    -1 -11 7 34.7963
    1 -11 -7 -10.6128
    -1 -11 7 95.0467
    1 -11 -7 73.6603
    1 -11 -6 2747.76
    1 -11 -6 2726.9
    -1 -11 6 3109.75
    -1 -11 6 3697.73
    1 -11 -5 49.8704
    1 -11 -5 -9.7953
    1 -11 -4 75.3023
    1 -11 -4 -23.4866
    1 11 -3 1257.79
    1 -11 -3 1249.93
    1 -11 -3 1389.34
    1 -11 -2 676.837
    1 11 -2 584.218
    1 11 -1 7137.31
    1 -11 -1 7361.5
    1 -11 -1 6645.55
    1 11 0 4469.55
    1 -11 0 4919.39
    1 -11 0 5341.26
    1 11 1 2252.57
    1 -11 1 2478.9
    1 -11 2 8434.78
    1 11 2 7083
    1 -11 3 7725.88
    -1 -11 -3 6533.49
    1 11 3 7174.96
    1 -11 4 693.553
    -1 -11 -4 545.865
    -1 -11 -4 478.394
    -1 -11 -5 4852.65
    1 -11 5 4537.86
    1 -11 6 144.603
    -1 -11 -6 148.906
    1 -11 6 170.38
    1 -11 7 1345.38
    -1 -11 -7 1655.51
    1 -11 7 1501.75
    -1 -11 -8 475.921
    1 -11 8 374.442
    1 -11 8 288.731
    -1 -11 -9 1370.04
    1 -11 9 1817.74
    1 -11 9 1418.7
    1 -11 9 1490.53
    -1 -11 -10 1311.9
    -1 -11 -10 1036.98
    1 -11 10 1024.78
    1 -11 10 1191.32
    1 -11 11 2067.32
    1 -11 11 1883.28
    -1 -11 -11 2103.95
    -1 -11 -12 167.18
    1 -11 12 53.3534
    -1 -12 13 462.386
    1 -12 -13 723.922
    1 -12 -12 1690.34
    -1 -12 12 1524.26
    -1 -12 11 503.887
    -1 -12 11 479.789
    1 -12 -11 512.085
    1 -12 -10 44.3796
    -1 -12 10 -44.262
    1 -12 -10 -0.82913
    -1 -12 9 1417.19
    1 -12 -9 1460.23
    -1 -12 9 1483.17
    1 -12 -9 1752.96
    -1 -12 8 1259.35
    -1 -12 8 909.263
    1 -12 -8 913.251
    1 -12 -8 879.629
    -1 -12 7 160.505
    -1 -12 7 153.81
    1 -12 -7 89.6657
    1 -12 -7 134.876
    1 -12 -6 104.039
    -1 -12 6 372.016
    -1 -12 6 389.453
    1 -12 -6 275.391
    1 -12 -5 103.027
    1 -12 -5 133.832
    1 -12 -4 3477.98
    1 12 -4 3535.64
    1 -12 -4 3049.66
    1 12 -3 5011.65
    1 -12 -3 4981.93
    1 -12 -3 5378.38
    1 -12 -2 2473.76
    1 12 -2 2652.62
    1 12 -1 736.36
    1 -12 -1 665.794
    1 -12 0 12.204
    1 -12 0 -46.7449
    1 12 0 -4.96632
    1 12 1 6104.67
    1 -12 1 6841.6
    1 -12 2 138.414
    1 12 2 186.903
    -1 -12 -3 223.222
    1 -12 3 257.004
    -1 -12 -3 222.053
    1 -12 4 3077.54
    -1 -12 -4 3017.42
    -1 -12 -5 3115.16
    1 -12 5 3189.2
    -1 -12 -6 2604.53
    1 -12 6 2492.78
    1 -12 7 3709.06
    -1 -12 -7 4303.54
    1 -12 7 4038.26
    1 -12 8 192.939
    -1 -12 -8 141.869
    1 -12 8 85.4636
    -1 -12 -9 130.62
    1 -12 9 43.3943
    1 -12 9 135.838
    1 -12 10 585.152
    1 -12 10 999.812
    -1 -12 -10 829.788
    -1 -12 -10 947.99
    1 -12 11 333.794
    -1 -12 -11 477.582
    1 -12 11 337.499
    -1 -12 -12 2464.72
    1 -12 12 2891.21
    -1 -13 13 162.121
    -1 -13 12 718.017
    1 -13 -12 791.744
    1 -13 -11 872.626
    -1 -13 10 552.513
    1 -13 -10 498.319
    1 -13 -10 544.665
    1 -13 -9 566.491
    -1 -13 9 828.173
    -1 -13 9 620.798
    1 -13 -9 659.015
    1 -13 -8 1603.73
    -1 -13 8 1805.38
    -1 -13 8 1662.85
    1 -13 -8 1396.26
    1 -13 -7 4572.69
    -1 -13 7 4035.95
    1 -13 -7 3961.46
    -1 -13 6 1388.66
    1 -13 -6 909.887
    -1 -13 6 1220.61
    1 -13 -6 1244.93
    1 13 -6 1210.54
    1 -13 -5 8.76065
    1 13 -5 32.3302
    1 -13 -5 34.5787
    1 -13 -4 451.797
    1 13 -4 555.783
    1 -13 -4 335.114
    1 13 -3 187.29
    1 -13 -3 154.086
    1 -13 -3 184.34
    1 -13 -2 3177.22
    1 13 -2 3161.26
    1 -13 -2 3544.4
    1 13 -1 3974.99
    1 -13 -1 4388.7
    1 -13 0 10476
    1 13 0 9950.23
    1 -13 0 10373.8
    1 13 1 3289.72
    1 -13 1 3672.7
    1 13 2 265.141
    -1 -13 -2 330.679
    1 -13 2 391.101
    -1 -13 -3 780.349
    1 -13 3 712.624
    1 -13 4 7891.59
    -1 -13 -4 7210.12
    -1 -13 -5 1321.09
    1 -13 5 1201.99
    1 -13 6 -44.1352
    -1 -13 -6 137.255
    -1 -13 -7 108.577
    1 -13 7 55.8176
    1 -13 7 99.9735
    1 -13 8 -13.2351
    1 -13 8 68.8594
    -1 -13 -8 106.19
    1 -13 9 939.714
    -1 -13 -9 1247.33
    -1 -13 -10 1613.88
    -1 -13 -10 2043.05
    1 -13 10 1909.64
    1 -13 10 1927.25
    1 -13 11 -12.9182
    1 -13 11 -12.3048
    -1 -13 -11 -28.0087
    -1 -14 13 -119.49
    1 -14 -12 59.1267
    -1 -14 12 33.6272
    1 -14 -11 384.746
    1 -14 -10 1319.13
    1 -14 -10 1378.73
    -1 -14 9 77.3834
    -1 -14 9 68.9512
    1 -14 -9 14.8518
    1 -14 -9 161.531
    1 -14 -8 4444.96
    -1 -14 8 4958.17
    1 -14 -8 4281.35
    -1 -14 8 4878.49
    -1 -14 7 -53.1867
    -1 -14 7 21.6168
    1 14 -7 -1.75825
    1 -14 -7 3.82854
    -1 -14 6 2482.09
    1 -14 -6 1654.28
    1 14 -6 1664.38
    -1 -14 6 1668.68
    1 -14 -6 1454.05
    1 14 -5 2719.35
    1 -14 -5 2719.63
    1 -14 -5 2688.76
    1 14 -4 14383.9
    1 -14 -4 15482.1
    1 -14 -4 14158.7
    1 -14 -3 1472.69
    1 14 -3 1143.78
    1 -14 -3 1585.45
    1 -14 -2 6484.15
    1 -14 -2 6015.75
    1 14 -2 5789.93
    1 14 -1 36.3879
    1 -14 -1 55.0086
    1 -14 0 5592.7
    1 14 0 5368.15
    1 14 1 585.626
    1 -14 1 766.732
    1 -14 2 7004.28
    -1 -14 -2 6866.92
    1 -14 3 3117.19
    1 -14 4 427.696
    -1 -14 -4 409.12
    1 -14 5 -9.43318
    -1 -14 -5 59.1737
    1 -14 6 903.763
    -1 -14 -6 1194.46
    -1 -14 -7 -55.9551
    1 -14 7 76.1715
    1 -14 7 23.2889
    -1 -14 -8 774.747
    1 -14 8 786.044
    1 -14 8 782.515
    -1 -14 -9 -1.49062
    1 -14 9 224.995
    -1 -14 -10 -80.0486
    -1 -14 -10 -70.5506
    1 -14 10 102.579
    1 -14 10 -10.0765
    -1 -15 13 -141.382
    -1 -15 12 270.37
    1 -15 -11 586.039
    1 -15 -10 190.625
    1 -15 -10 231.276
    -1 -15 9 1310.85
    1 -15 -9 1229.9
    -1 -15 9 1192.38
    1 -15 -9 1261.43
    -1 -15 8 -23.1684
    -1 -15 8 -1.23115
    1 -15 -8 51.4308
    1 -15 -8 73.2385
    -1 -15 7 1216.98
    1 -15 -7 927.358
    -1 -15 7 1192.27
    1 -15 -7 844.797
    1 15 -6 -10.7013
    1 -15 -6 69.27
    -1 -15 6 -54.7837
    1 -15 -6 -8.50382
    1 -15 -5 981.566
    1 -15 -5 1207.9
    -1 -15 5 1034.84
    1 15 -5 1031.73
    1 -15 -4 4673.91
    1 15 -4 4347.88
    1 -15 -4 4371.25
    1 -15 -3 2609.47
    1 15 -3 2301.29
    1 -15 -3 2253.39
    1 -15 -2 461.823
    1 15 -2 544.419
    1 -15 -2 490.445
    1 -15 -1 4317.21
    1 15 -1 3885.69
    1 -15 -1 4135.11
    1 -15 0 1240.35
    1 15 0 807.366
    1 -15 1 13941.9
    -1 -15 -2 4242.32
    1 -15 2 4493.52
    1 -15 3 4606.15
    1 -15 4 27.7527
    1 -15 5 940.259
    -1 -15 -5 808.123
    -1 -15 -6 621.574
    1 -15 6 818.08
    1 -15 7 3358.44
    -1 -15 -7 3229.05
    1 -15 7 3304.03
    -1 -15 -8 1452.25
    1 -15 8 1702.18
    1 -15 8 1359.35
    1 -15 9 928.671
    -1 -15 -9 989.288
    -1 -15 -9 1080.38
    -1 -15 -10 609.254
    1 -15 10 495.898
    -1 -15 -10 675.589
    -1 -16 12 19.2774
    1 -16 -11 824.619
    1 -16 -10 365.482
    1 -16 -10 363.896
    -1 -16 9 423.378
    1 -16 -9 289.098
    1 -16 -9 476.825
    -1 -16 8 -22.836
    1 -16 -8 -34.6746
    -1 -16 8 10.8246
    1 -16 -8 26.6475
    1 -16 -7 2418.17
    -1 -16 7 2830.02
    1 -16 -7 2362.54
    1 -16 -6 39.2266
    -1 -16 6 110.406
    1 -16 -6 30.1132
    -1 -16 5 122.378
    1 16 -5 -3.49989
    1 -16 -5 3.10692
    1 -16 -5 157.764
    1 -16 -4 10.9264
    1 -16 -4 22.8822
    1 16 -4 -6.06306
    1 -16 -3 1261.78
    1 -16 -3 792.713
    1 16 -3 808.179
    1 -16 -2 101.834
    1 -16 -2 36.8734
    1 16 -2 70.0885
    1 -16 -1 481.422
    1 -16 -1 628.946
    1 16 -1 490.073
    1 -16 0 1375.61
    1 -16 1 10248.1
    1 -16 2 1871.05
    1 -16 3 622.42
    1 -16 4 117.978
    1 -16 5 2440.59
    1 -16 6 -16.2867
    1 -16 7 999.423
    1 -16 7 1100.8
    -1 -16 -7 1122.87
    -1 -16 -8 775.776
    1 -16 8 601.86
    1 -16 8 827.796
    -1 -16 -9 202.817
    1 -16 9 191.387
    -1 -16 -10 189.274
    -1 -17 12 548.25
    1 -17 -10 189.404
    1 -17 -10 145.387
    1 -17 -9 92.0739
    1 -17 -9 50.3058
    1 -17 -8 68.1628
    -1 -17 8 1.47812
    1 -17 -7 1930.93
    1 -17 -7 1624.56
    -1 -17 7 1524.08
    -1 -17 6 214.791
    1 -17 -6 50.1811
    1 -17 -6 136.78
    1 -17 -5 76.7767
    1 -17 -5 1.80215
    -1 -17 5 -15.4206
    1 17 -5 -13.7554
    1 -17 -4 64.7032
    1 -17 -4 10.0826
    1 17 -4 15.3451
    1 -17 -3 518.17
    1 17 -3 368.785
    1 -17 -3 322.276
    1 17 -2 1494.01
    1 -17 -2 1473.34
    1 -17 -2 1681.52
    1 -17 -1 -43.285
    1 -17 0 3570.28
    1 -17 1 2463.06
    1 -17 2 803.628
    1 -17 3 3594.32
    1 -17 4 17.614
    1 -17 5 721.728
    1 -17 6 -31.5768
    1 -17 7 279.614
    1 -17 7 189.726
    -1 -17 -8 358.244
    1 -17 8 185.393
    1 -17 8 428.044
    -1 -17 -9 93.3977
    -1 -17 -10 2726.9
    1 -18 -10 2595.13
    1 -18 -10 2160.9
    1 -18 -9 23.1304
    1 -18 -9 118.847
    1 -18 -8 1421.51
    -1 -18 8 1141.38
    1 -18 -8 1327.29
    1 -18 -7 465.66
    -1 -18 7 194.875
    1 -18 -7 385.348
    1 -18 -6 -11.7361
    -1 -18 6 274.833
    1 -18 -6 193.633
    1 -18 -5 1361.75
    1 -18 -5 1638.73
    -1 -18 5 1660.29
    -1 -18 4 3839.94
    1 -18 -4 5033.47
    1 -18 -4 3978.45
    1 18 -4 3832.6
    1 18 -3 -39.1334
    1 -18 -3 -62.2729
    1 -18 -3 19.4128
    1 -18 -2 407.724
    1 18 -2 537.245
    1 -18 -2 571.122
    1 -18 -1 1843.45
    1 -18 0 1440.36
    1 -18 1 101.704
    1 -18 2 7189.65
    1 -18 3 122.086
    1 -18 4 301.754
    1 -18 5 2050.68
    1 -18 6 108.147
    1 -18 7 371.762
    1 -18 7 348.337
    -1 -18 -8 1253.44
    1 -18 8 1185.75
    1 -18 8 1224.56
    -1 -18 -9 -9.23879
    1 -19 -10 15.9817
    1 -19 -9 1238.18
    1 -19 -9 911.518
    1 -19 -8 1372.25
    -1 -19 8 1127.68
    1 -19 -8 945.921
    -1 -19 7 5845.65
    1 -19 -7 5418.08
    1 -19 -7 5929.99
    -1 -19 6 12.5114
    1 -19 -6 -53.9174
    1 -19 -6 86.5425
    1 -19 -5 1644.61
    1 -19 -5 1911.28
    -1 -19 5 1324.33
    1 -19 -4 -3.84909
    1 -19 -4 42.2548
    -1 -19 4 -110.079
    1 -19 -3 33.5957
    1 -19 -3 27.2531
    1 -19 -2 496.229
    1 -19 -1 6215.49
    1 -19 0 2719.68
    1 -19 1 3788.95
    1 -19 2 -48.1551
    1 -19 3 129.929
    1 -19 4 415.804
    1 -19 5 2397.18
    1 -19 6 63.5406
    -1 -19 -7 557.266
    1 -19 7 663.787
    1 -19 7 490.809
    -1 -19 -8 65.5588
    1 -19 8 209.779
    -1 -19 -9 767.329
    1 -20 -10 626.339
    1 -20 -9 2160.71
    1 -20 -9 1562.85
    -1 -20 8 -35.9164
    1 -20 -8 140.46
    1 -20 -8 55.5929
    1 -20 -7 34.9965
    1 -20 -7 15.5524
    -1 -20 7 123.111
    1 -20 -6 109.482
    -1 -20 6 -28.4036
    1 -20 -6 50.2955
    -1 -20 5 269.225
    1 -20 -5 256.001
    1 -20 -5 302.381
    1 -20 -4 679.671
    1 -20 -4 352.146
    -1 -20 4 383.717
    1 -20 -3 1173.14
    -1 -20 3 1585.8
    1 -20 -2 1301.47
    1 -20 -1 451.349
    1 -20 0 2396.54
    1 -20 1 74.3357
    1 -20 2 21.5025
    1 -20 3 -78.386
    1 -20 4 1233.65
    1 -20 5 -101.671
    1 -20 6 373.355
    -1 -20 -7 312.138
    1 -20 7 580.543
    -1 -20 -8 -203.831
    -1 -20 -9 1531.2
    1 -21 -10 387.191
    1 -21 -9 487.118
    1 -21 -8 35.8819
    -1 -21 8 38.267
    1 -21 -7 106.526
    1 -21 -7 34.8927
    -1 -21 7 123.761
    -1 -21 6 30.4363
    1 -21 -6 147.772
    1 -21 -6 -7.26817
    -1 -21 5 786.302
    1 -21 -5 1265.83
    1 -21 -5 1105.86
    1 -21 -4 93.5511
    -1 -21 4 27.09
    1 -21 -3 679.202
    -1 -21 3 575.101
    -1 -21 2 113.429
    1 -21 -2 18.056
    1 -21 -1 565.052
    1 -21 0 353.679
    1 -21 1 1345.93
    1 -21 2 1206.56
    1 -21 3 633.839
    1 -21 4 265.291
    1 -21 5 155.738
    -1 -21 -6 976.69
    1 -21 6 1077.31
    -1 -21 -7 530.573
    1 -21 7 419.402
    -1 -21 -8 116.644
    -1 -21 -9 274.568
    1 -22 -9 -5.82774
    1 -22 -8 772.381
    -1 -22 7 833.163
    1 -22 -7 1059.84
    1 -22 -7 836.287
    -1 -22 6 127.456
    1 -22 -6 101.983
    1 -22 -6 150.383
    -1 -22 5 621.511
    1 -22 -5 661.11
    1 -22 -4 346.149
    -1 -22 4 363.438
    1 -22 -3 487.435
    -1 -22 3 568.558
    1 -22 -2 309.567
    -1 -22 2 -100.38
    -1 -22 1 119.421
    1 -22 -1 112.522
    1 -22 0 277.234
    1 -22 1 423.87
    1 -22 2 447.181
    1 -22 3 1139.52
    1 -22 4 226.692
    -1 -22 -5 1287
    1 -22 5 958.075
    1 -22 6 1978.67
    -1 -22 -6 1323.78
    1 -22 7 -75.3625
    -1 -22 -7 -56.4931
    -1 -22 -8 945.026
    1 -23 -8 4325.98
    1 -23 -7 104.987
    -1 -23 7 -12.5654
    -1 -23 6 109.37
    1 -23 -6 102.028
    -1 -23 5 23.8672
    1 -23 -5 356.312
    -1 -23 4 143.1
    1 -23 -4 156.867
    1 -23 -3 144.759
    -1 -23 3 -100.426
    1 -23 -2 723.741
    -1 -23 2 878.101
    -1 -23 1 -82.7261
    1 -23 -1 -98.8701
    -1 -23 0 1698
    1 -23 0 1790.95
    -1 -23 -1 172.938
    1 -23 1 332.715
    -1 -23 -2 61.6396
    1 -23 2 -71.9526
    -1 -23 -3 211.339
    1 -23 3 52.2694
    -1 -23 -4 1496.37
    1 -23 4 1667.85
    -1 -23 -5 593.54
    1 -23 5 521.553
    -1 -23 -6 -141.967
    1 -23 6 437.331
    -1 -23 -7 20.8749
    1 -23 7 -13.499
    -1 -24 7 -362.072
    -1 -24 6 80.9234
    1 -24 -6 -104.392
    1 -24 -5 1640.81
    -1 -24 5 1596.49
    -1 -24 4 711.472
    1 -24 -4 854.089
    -1 -24 3 2496.28
    1 -24 -3 2423.35
    1 -24 -2 88.9455
    -1 -24 2 84.75
    1 -24 -1 151.017
    -1 -24 1 450.57
    -1 -24 0 -16.1469
    1 -24 0 146.878
    -1 -24 -1 1588.69
    1 -24 1 1897.25
    -1 -24 -2 89.6087
    1 -24 2 134.095
    -1 -24 -3 1703.5
    1 -24 3 1520.25
    1 -24 4 -153.182
    -1 -24 -4 -229.243
    -1 -24 -5 152.824
    1 -24 5 126.993
    1 -24 6 -66.3967
    -1 -25 7 164.005
    -1 -25 6 123.056
    -1 -25 5 200.183
    -1 -25 4 18.0766
    1 -25 -4 178.656
    -1 -25 3 71.0793
    1 -25 -3 93.3312
    -1 -25 2 7.23664
    1 -25 -2 210.717
    -1 -25 1 1535.66
    1 -25 -1 1698.44
    -1 -25 0 85.2636
    1 -25 0 342.587
    -1 -25 -1 1171.13
    1 -25 1 766.135
    -1 -25 -2 94.0236
    1 -25 2 -10.0165
    -1 -25 -3 857.065
    1 -25 3 941.22
    1 -25 4 21.9788
    1 -25 5 -22.1574
    1 -25 6 467.578
    2 0 -14 4423.51
    2 0 -13 26.0552
    2 0 -12 7102.17
    -2 0 11 15.3028
    2 0 -11 10.2169
    2 0 -10 737.397
    -2 0 10 966.017
    2 0 -9 10.2864
    -2 0 9 -98.6249
    2 0 -8 22923.4
    -2 0 8 22097.4
    2 0 -7 7.08883
    -2 0 7 36.4301
    2 0 -6 11633.9
    -2 0 6 10926.6
    2 0 -6 11135.8
    2 0 -5 -11.8071
    -2 0 5 12.1023
    -2 0 5 0.41086
    2 0 -5 -26.4201
    2 0 -4 13599
    2 0 -4 15362.8
    -2 0 4 18199.5
    -2 0 4 20200
    2 0 -3 2.28459
    -2 0 3 -1.58395
    2 0 -2 86761.4
    2 0 -1 -13.9013
    2 0 0 8317.92
    2 0 1 -7.82325
    2 0 2 2156.01
    2 0 2 2048.7
    -2 0 -2 2152.07
    2 0 3 -0.39338
    2 0 3 19.4124
    2 0 3 -21.5823
    -2 0 -3 -12.7025
    -2 0 -3 7.94202
    -2 0 -4 23457.7
    2 0 4 24844.8
    2 0 4 24830.8
    -2 0 -4 25580.4
    2 0 5 -18.5288
    2 0 5 -2.67044
    -2 0 -5 -16.424
    -2 0 -5 8.14439
    -2 0 -6 1719.33
    -2 0 -6 1605.38
    2 0 6 1796.98
    -2 0 -7 3.39371
    2 0 7 -35.2554
    -2 0 -8 1489.07
    2 0 8 1429.74
    2 0 9 -42.0354
    2 0 10 155.215
    2 0 11 6.54045
    2 0 12 440.879
    2 0 13 0.59942
    2 -1 -15 356.177
    2 1 -14 -36.3675
    2 -1 -14 17.8263
    2 1 -13 131.161
    2 -1 -13 217.369
    2 1 -12 2477.7
    -2 -1 12 2246.56
    2 -1 -12 2064.53
    2 1 -11 170.953
    2 -1 -11 246.907
    -2 -1 11 161.632
    2 -1 -10 421.254
    -2 -1 10 388.773
    -2 1 10 476.152
    2 1 -10 444.492
    -2 -1 9 706.688
    2 1 -9 1094.15
    -2 1 9 1173.85
    -2 -1 8 3703.25
    2 -1 -8 3873.6
    2 1 -8 3702.16
    -2 1 8 3733.29
    -2 -1 7 34.4939
    2 1 -7 8.62592
    -2 1 7 -3.54994
    2 -1 -7 0.6037
    2 -1 -7 1.51297
    2 1 -6 46.052
    2 -1 -6 38.4966
    -2 1 6 35.9594
    2 -1 -6 90.0755
    -2 -1 6 115.455
    -2 1 6 149.644
    -2 -1 6 45.0435
    -2 1 5 9191.73
    -2 1 5 6829.9
    2 -1 -5 7207.52
    2 -1 -5 8114.85
    -2 -1 5 9049.59
    2 1 -5 8313.97
    2 1 -4 5701.16
    2 1 -4 6011.67
    -2 -1 4 8110.47
    -2 1 4 8458
    2 -1 -4 8561.68
    -2 1 4 6976.15
    -2 1 3 35321.9
    2 -1 -3 38451.6
    -2 1 3 31475.7
    -2 -1 3 35046.1
    2 1 -3 31645.1
    -2 1 2 156851
    2 1 -2 155032
    2 -1 -2 159004
    2 1 -1 1847.05
    2 -1 -1 1674.2
    -2 1 1 1855.54
    2 -1 0 6774.71
    2 1 0 7325.73
    2 1 1 1723.24
    2 -1 1 1870.95
    -2 1 -1 1780.26
    2 1 1 1618.42
    -2 -1 -2 39605.2
    -2 1 -2 39699.4
    2 -1 2 39374.9
    2 1 2 38341
    -2 1 -2 37232.1
    2 1 2 38746.2
    2 -1 2 38561.3
    2 1 3 70.777
    -2 1 -3 167.652
    2 -1 3 165.75
    -2 -1 -3 112.119
    -2 1 -3 162.281
    2 -1 3 160.651
    2 -1 3 118.043
    2 1 3 106.706
    2 1 4 13451.3
    2 -1 4 13028.6
    2 -1 4 13061.7
    -2 -1 -4 13623.4
    2 -1 4 14321
    -2 1 -4 13261.9
    2 1 4 14302.9
    -2 -1 -4 12513.8
    2 1 5 13081.2
    2 1 5 13983.1
    -2 1 -5 13584.6
    2 -1 5 13483.2
    -2 -1 -5 12317.3
    2 -1 5 15297
    -2 -1 -5 13701.2
    2 -1 6 144.489
    2 1 6 76.6432
    -2 -1 -6 28.2582
    -2 1 -6 44.817
    -2 -1 -6 112.29
    2 1 6 75.5635
    -2 -1 -6 67.4539
    -2 -1 -6 78.4378
    -2 -1 -7 476.81
    -2 1 -7 605.897
    -2 -1 -7 409.558
    2 1 7 439.313
    2 -1 7 537.365
    -2 -1 -8 51.8944
    -2 -1 -8 46.6096
    -2 1 -8 61.4301
    2 -1 8 77.0852
    2 1 8 40.5597
    2 -1 9 169.462
    2 1 9 125.272
    -2 -1 -9 160.599
    2 1 10 1418.66
    2 -1 10 1132.4
    2 -1 11 118.199
    2 1 11 81.7356
    2 -1 12 1540.39
    2 1 12 2119.19
    2 -1 13 541.538
    2 1 13 431.741
    2 -2 -15 138.374
    2 -2 -14 124.837
    2 2 -14 -5.89309
    2 2 -13 33.2705
    2 -2 -13 56.1013
    2 2 -12 155.7
    -2 -2 12 -42.6425
    2 -2 -12 -0.43921
    2 2 -11 6232.86
    2 -2 -11 6383.07
    -2 -2 11 5713.06
    -2 -2 10 986.276
    2 -2 -10 1381.3
    2 2 -9 878.896
    -2 -2 9 1026.66
    2 -2 -9 1162.02
    2 2 -8 208.889
    2 -2 -8 285.406
    -2 -2 8 412.387
    -2 2 8 138.795
    2 -2 -8 253.41
    2 2 -7 1597.88
    -2 2 7 1419.3
    2 -2 -7 1666.98
    -2 -2 7 1816.29
    2 -2 -7 1526.05
    2 2 -6 8736.62
    -2 -2 6 10392.8
    -2 2 6 9895.66
    2 -2 -6 8729.83
    2 -2 -6 9381.3
    -2 2 5 897.302
    2 -2 -5 759.701
    -2 2 5 675.72
    2 2 -5 608.743
    2 -2 -5 469.464
    -2 -2 5 721.304
    2 -2 -4 2951.5
    -2 2 4 1991.5
    2 2 -4 1973.81
    -2 2 4 2906.13
    -2 -2 4 2310.49
    -2 -2 3 4694.58
    -2 2 3 3299.74
    2 -2 -3 4989.95
    -2 2 3 4536.79
    2 -2 -2 3941.68
    -2 2 2 3823.22
    2 -2 -1 11779.5
    -2 2 1 12711.2
    2 2 0 9875.07
    2 -2 0 10493
    -2 2 -1 4148.13
    2 2 1 3632.27
    2 -2 1 3932.13
    2 2 2 1105.96
    -2 -2 -2 1018.67
    2 2 2 866.088
    -2 2 -2 988.235
    2 -2 2 955.058
    2 -2 3 24600.9
    2 -2 3 24943.8
    2 -2 3 23964.2
    2 2 3 27372
    -2 2 -3 25870.9
    -2 -2 -3 24228.5
    2 2 3 25022.6
    2 -2 4 5685.99
    -2 -2 -4 5295.42
    2 2 4 5799.87
    2 -2 4 5793.07
    2 -2 4 5186.71
    -2 2 -4 5911.41
    2 2 4 5530.37
    -2 -2 -4 5441.77
    2 -2 5 150.912
    -2 -2 -5 136.805
    2 -2 5 70.0991
    2 2 5 121.447
    -2 2 -5 106.178
    -2 -2 -5 129.464
    2 2 5 106.424
    2 -2 6 4055.5
    -2 -2 -6 4359.47
    2 2 6 4358.37
    -2 -2 -6 4300.53
    2 2 6 4494.61
    -2 -2 -6 4054.51
    -2 2 -6 3963.03
    -2 2 -7 5511.76
    -2 -2 -7 5749.3
    2 2 7 6420.82
    -2 -2 -7 5512.73
    2 -2 7 5792.38
    -2 -2 -7 5993.22
    2 2 8 403.775
    2 -2 8 233.134
    -2 2 -8 322.97
    -2 -2 -8 284.633
    -2 -2 -8 262.719
    -2 -2 -8 416.44
    -2 -2 -9 148.526
    2 -2 9 184.562
    2 2 9 138.22
    2 2 10 230.734
    2 -2 10 278.642
    2 2 11 1798.01
    2 -2 11 2221.22
    2 2 12 -1.66941
    2 -2 12 -9.1664
    2 2 13 787.884
    2 -2 13 957.987
    2 -3 -15 403.18
    2 -3 -14 427.334
    -2 -3 13 167.874
    2 -3 -13 65.6839
    2 3 -13 96.6361
    2 3 -12 3912.5
    2 -3 -12 2998.55
    -2 -3 12 3268.83
    -2 -3 11 1172.04
    2 3 -11 902.122
    2 -3 -11 1165.8
    -2 -3 10 11019.8
    2 -3 -10 11879
    2 -3 -9 1401.95
    2 -3 -9 1328.11
    -2 -3 9 1277.31
    2 3 -9 1173.42
    2 -3 -8 2448.1
    -2 -3 8 2141.93
    2 -3 -8 2397.8
    2 3 -8 2302.79
    2 3 -7 662.041
    -2 -3 7 671.663
    2 -3 -7 648.611
    2 -3 -7 828.601
    -2 -3 7 1074.32
    2 -3 -6 654.592
    2 3 -6 558.129
    -2 -3 6 431.655
    2 -3 -6 572.318
    -2 3 5 4660.3
    -2 3 5 3681.05
    2 3 -5 4058.45
    -2 -3 5 3466.02
    2 -3 -5 4842.49
    -2 -3 4 16620.9
    2 -3 -4 18491.8
    2 3 -4 15341.6
    -2 3 4 19481.5
    -2 3 4 13793.6
    2 3 -3 26285.6
    2 -3 -3 27686.3
    2 -3 -2 963.797
    2 -3 -2 1059.65
    2 -3 -1 27444.1
    2 3 -1 28027
    2 -3 0 14042.2
    2 3 0 17894.2
    2 -3 1 3400.56
    -2 3 -1 3927.32
    2 3 1 3243.1
    2 3 2 8772.75
    2 -3 2 9402.31
    -2 3 -2 9191.48
    2 -3 2 8394.9
    -2 -3 -3 -15.0378
    2 -3 3 21.6432
    -2 3 -3 -11.8713
    2 3 3 36.1883
    2 -3 3 12.7978
    2 -3 3 39.3372
    2 3 3 -22.1954
    -2 -3 -4 8448.59
    2 -3 4 8628.79
    2 3 4 9121.51
    2 -3 4 8603.57
    2 -3 4 9313.15
    2 -3 4 8690.1
    -2 3 -4 8733.46
    2 3 4 9140.21
    2 3 5 6707.79
    -2 -3 -5 5903.55
    2 -3 5 5973.67
    -2 -3 -5 6404.37
    2 3 5 6722.79
    -2 -3 -5 6570.18
    -2 3 -5 6634.77
    2 -3 5 6744.46
    2 -3 5 7006.46
    2 3 6 1969.96
    2 -3 6 1985.12
    -2 -3 -6 1739.03
    2 -3 6 1846.88
    -2 -3 -6 2042.54
    2 3 6 2208.35
    2 -3 6 1837.71
    -2 3 -6 1661.1
    -2 -3 -7 852.488
    -2 -3 -7 780.115
    2 3 7 1070.22
    -2 -3 -7 837.507
    -2 3 -7 1006.36
    2 -3 7 962.741
    2 -3 8 545.888
    -2 -3 -8 518.225
    2 3 8 519.854
    -2 3 -8 463.802
    -2 -3 -8 575.949
    -2 -3 -9 198.72
    2 3 9 166.299
    2 -3 9 68.9356
    -2 -3 -9 167.165
    2 3 10 2211.64
    2 -3 10 2019
    2 3 11 649.539
    2 -3 11 549.404
    2 -3 12 4225.26
    2 3 12 4407.82
    2 -3 13 756.997
    2 -4 -15 316.523
    -2 -4 14 296.028
    2 -4 -14 19.3958
    -2 -4 13 296.908
    2 -4 -13 306.447
    2 4 -13 353.387
    2 -4 -12 132.911
    -2 -4 12 252.483
    2 4 -12 189.002
    2 -4 -11 1497.78
    2 4 -11 1480.02
    -2 -4 11 1165.13
    -2 -4 10 173.604
    2 4 -10 238.49
    2 -4 -10 169.635
    2 -4 -10 121.058
    2 -4 -9 7971.63
    2 4 -9 7403.25
    -2 -4 9 8101
    2 -4 -9 8710.28
    -2 -4 8 7626.47
    2 -4 -8 6943.53
    2 4 -8 6419.9
    2 -4 -8 7198.27
    -2 -4 8 8309.1
    2 -4 -7 9544.75
    -2 -4 7 9057.32
    -2 -4 7 10226.8
    2 4 -7 8602.16
    2 -4 -7 10053.2
    -2 -4 6 3272.43
    -2 -4 6 3423.38
    2 -4 -6 3830.33
    2 4 -6 3170.72
    2 -4 -6 3705.31
    2 4 -5 145.054
    -2 -4 5 109.55
    -2 -4 5 65.3357
    2 -4 -5 75.7486
    2 4 -4 5267.27
    -2 4 4 3665.55
    2 -4 -4 4877.82
    2 -4 -3 308.637
    2 -4 -2 462.849
    2 -4 -2 458.868
    2 4 -1 25907.1
    -2 -4 1 30200.1
    2 4 0 49460
    -2 -4 0 52074.4
    2 -4 0 57261.8
    2 -4 1 10708.5
    2 4 1 11067.1
    -2 4 -1 12151.3
    2 4 2 1004.12
    2 -4 2 1093.95
    2 4 2 1019.47
    -2 4 -2 1194.41
    2 4 3 1136.74
    2 4 3 1272.9
    2 -4 3 1033.88
    2 -4 3 1098.6
    -2 4 -3 1132.35
    2 -4 4 1442.73
    -2 4 -4 1548.37
    2 4 4 1566.92
    2 4 4 1606.87
    2 -4 4 1399.45
    2 -4 4 1327.26
    2 4 5 351.705
    2 4 5 286.413
    -2 -4 -5 322.286
    2 -4 5 319.491
    -2 4 -5 298.432
    2 -4 5 306.022
    -2 -4 -5 328.525
    2 -4 5 257.268
    2 -4 6 1950.03
    2 4 6 1886.5
    -2 -4 -6 1990.49
    2 -4 6 1835.46
    -2 4 -6 1844.89
    2 4 6 2091.86
    -2 -4 -6 2110.59
    2 -4 6 2095.22
    2 -4 7 16.4872
    -2 -4 -7 51.5498
    2 -4 7 4.88129
    2 -4 7 10.8316
    2 4 7 5.29156
    -2 -4 -7 -39.7908
    -2 -4 -7 10.5541
    -2 4 -7 37.4529
    -2 -4 -8 1763.85
    2 -4 8 1938.73
    -2 -4 -8 1803.7
    2 4 8 1634.23
    -2 -4 -9 1733.94
    2 -4 9 1421.63
    -2 -4 -9 1323.9
    2 4 9 1562.06
    2 4 10 569.334
    2 -4 10 637.359
    2 -4 11 -80.263
    2 4 11 136.77
    2 4 12 39.0807
    2 -4 12 112.308
    2 -4 13 140.514
    2 -5 -15 315.518
    -2 -5 14 -14.5602
    2 -5 -14 -105.171
    2 -5 -13 205.04
    -2 -5 13 180.87
    2 5 -12 2138.49
    2 -5 -12 1858.96
    -2 -5 12 1728.82
    2 -5 -11 4309.32
    2 5 -11 4734.75
    -2 -5 11 3294.3
    -2 -5 10 4042.64
    2 -5 -10 4101.84
    2 -5 -10 3535.83
    -2 -5 9 171.989
    -2 -5 9 200.931
    2 -5 -9 203.499
    2 -5 -9 100.34
    -2 -5 8 856.358
    -2 -5 8 904.531
    2 -5 -8 1001.14
    -2 -5 8 895.762
    2 -5 -8 898.698
    -2 -5 7 3732.05
    -2 -5 7 2976.98
    2 -5 -7 3615.83
    2 -5 -7 3200.14
    2 -5 -7 3493.17
    2 -5 -6 23268.6
    -2 -5 6 24659.6
    2 -5 -6 21309
    -2 -5 5 10.776
    2 -5 -5 -27.9409
    2 -5 -4 3206.71
    -2 -5 4 3340.81
    2 -5 -3 760.684
    2 -5 -2 31691.7
    -2 -5 1 670.216
    2 -5 -1 640.048
    2 5 0 2677.48
    -2 -5 0 2920.34
    2 -5 0 2775.07
    -2 -5 -1 31708.3
    -2 5 -1 34763.4
    2 -5 1 37350.6
    2 5 1 33166
    2 5 1 34833.9
    -2 5 -2 14006.5
    2 5 2 13703.8
    2 5 2 14595.2
    2 -5 2 14827.1
    2 -5 3 268.736
    -2 5 -3 171.02
    2 5 3 241.932
    2 5 3 220.908
    2 -5 4 7.47861
    2 5 4 -3.39352
    -2 5 -4 -10.9996
    2 5 4 -23.8763
    2 -5 4 16.3611
    2 5 5 16597.8
    2 5 5 17093.8
    -2 -5 -5 16064.2
    2 -5 5 17111.8
    2 -5 5 15223.2
    2 -5 5 15652.6
    -2 5 -5 14505.1
    2 -5 6 4504.73
    -2 5 -6 4235.16
    -2 -5 -6 4543.09
    -2 -5 -6 3976.62
    2 5 6 4557.16
    2 -5 6 4144.47
    -2 -5 -6 4685.2
    2 -5 6 5034.24
    2 5 6 4713.12
    2 5 7 2420.08
    -2 -5 -7 2413.07
    -2 -5 -7 2286.78
    2 -5 7 2453.36
    2 -5 7 2204.35
    2 -5 7 2129.73
    -2 -5 -7 2159.86
    2 5 8 2003.44
    2 -5 8 1804.27
    -2 -5 -8 2005.16
    -2 -5 -8 1648.07
    2 -5 8 1626.86
    2 -5 8 1528.28
    -2 -5 -9 709.268
    2 5 9 644.857
    2 -5 9 696.283
    2 5 10 450.904
    2 -5 10 255.911
    2 5 11 5.99051
    2 -5 11 57.1861
    2 -5 12 101.069
    2 -5 13 10.4491
    2 -6 -15 106.684
    -2 -6 15 282.74
    -2 -6 14 135.702
    2 -6 -14 294.401
    -2 -6 13 588.588
    2 -6 -13 691.967
    2 -6 -12 250.091
    2 6 -12 220.834
    -2 -6 12 355.576
    -2 -6 11 2022.42
    2 -6 -11 1880.94
    -2 -6 10 172.787
    2 -6 -10 252.141
    -2 -6 10 273.305
    2 -6 -10 176.691
    2 -6 -9 5251.11
    -2 -6 9 4766.94
    2 -6 -9 5671.79
    -2 -6 9 5387.72
    2 -6 -8 389.459
    -2 -6 8 352.773
    -2 -6 8 368.759
    2 -6 -8 324.34
    -2 -6 8 314.552
    -2 -6 7 60.7202
    2 -6 -7 36.4994
    2 -6 -7 32.1374
    -2 -6 7 16.7572
    2 -6 -7 4.3216
    2 -6 -6 240.213
    -2 -6 6 300.954
    2 -6 -6 269.957
    -2 -6 5 243.096
    2 -6 -5 265.852
    2 -6 -4 197.602
    -2 -6 4 216.074
    2 -6 -3 639.342
    2 -6 -2 26766.2
    2 -6 -1 53649.2
    -2 -6 1 52562.3
    2 -6 0 9882.44
    -2 -6 0 9629.72
    -2 6 -1 4243.65
    2 6 1 5145.55
    -2 -6 -1 3833.7
    2 6 1 3906.19
    2 -6 1 4514.09
    -2 6 -2 23223.7
    2 6 2 25696.9
    2 6 2 24370
    -2 -6 -2 21542.1
    2 -6 2 25944.3
    2 -6 3 6419.06
    -2 6 -3 5364.28
    2 6 3 5264.65
    2 6 3 5349.68
    -2 6 -4 7899.43
    2 -6 4 8250.46
    2 6 4 8471.44
    2 6 4 8441.26
    -2 6 -5 4217.41
    2 -6 5 4842.34
    -2 -6 -5 4779.1
    2 6 5 4917.01
    2 6 5 4628.67
    2 -6 5 4480.31
    2 -6 5 4899.11
    2 -6 6 640.87
    2 -6 6 709.495
    2 6 6 795.746
    -2 -6 -6 752.216
    2 6 6 758.607
    2 -6 6 601.758
    2 -6 7 205.154
    -2 -6 -7 285.842
    -2 -6 -7 257.53
    2 -6 7 197.019
    2 6 7 170.393
    2 -6 7 173.311
    2 -6 8 8161.67
    2 -6 8 8002.52
    -2 -6 -8 7773.88
    -2 -6 -8 9322.28
    2 -6 8 8055.02
    2 6 8 8986.69
    2 -6 9 224.039
    -2 -6 -9 226.9
    2 6 9 201.972
    2 -6 9 137.831
    2 -6 10 2175.48
    2 6 10 2670.76
    2 -6 11 303.308
    2 -6 12 174.566
    2 -6 13 25.0197
    -2 -7 15 773.923
    2 -7 -15 567.959
    -2 -7 14 41.3469
    2 -7 -14 59.6129
    -2 -7 13 -145.565
    2 -7 -13 -81.7609
    2 7 -12 -128.373
    2 -7 -12 -71.4797
    -2 -7 12 -87.8653
    2 -7 -11 12.6714
    -2 -7 11 -41.7259
    2 -7 -10 396.281
    2 -7 -10 410.935
    -2 -7 10 350.041
    -2 -7 10 367.511
    -2 -7 9 -32.6728
    2 -7 -9 -33.3667
    -2 -7 9 11.643
    -2 -7 9 3.99847
    2 -7 -8 45.4451
    -2 -7 8 251.006
    -2 -7 8 188.739
    -2 -7 8 155.144
    2 -7 -8 140.504
    -2 -7 7 245.252
    2 -7 -7 128.218
    2 -7 -7 257.4
    -2 -7 6 182.031
    2 -7 -6 146.201
    2 -7 -6 188.36
    2 -7 -5 3326.93
    -2 -7 5 4604.36
    -2 -7 4 123.012
    2 -7 -4 60.2244
    2 -7 -3 209.409
    -2 -7 2 257.619
    2 -7 -2 273.175
    2 -7 -1 13169.6
    -2 -7 1 12321.6
    2 -7 0 75.5809
    -2 -7 0 217.018
    2 -7 1 6709.68
    -2 7 -1 5723.66
    2 7 1 5741.08
    -2 -7 -1 5344.1
    2 -7 1 6552.72
    -2 -7 -2 8981.7
    -2 7 -2 9442.63
    2 7 2 9683.81
    2 7 2 9927.21
    2 7 3 183.958
    -2 7 -3 189.667
    2 -7 3 320.889
    2 7 3 254.693
    2 7 4 2322.27
    2 7 4 2264.25
    -2 7 -4 1864.69
    2 -7 4 2112.46
    2 -7 5 5873.87
    -2 -7 -5 5695.7
    2 7 5 5453.23
    2 -7 5 5033.03
    2 7 5 5646.3
    -2 -7 -5 5024.43
    -2 -7 -6 88.2301
    2 -7 6 99.1522
    2 7 6 115.565
    2 -7 6 81.0985
    2 -7 6 79.1706
    2 -7 7 2968.99
    2 -7 7 3464.88
    -2 -7 -7 3112.47
    2 7 7 3182.99
    2 -7 7 2812.92
    2 -7 8 136.247
    -2 -7 -8 16.1279
    2 -7 8 82.6817
    2 -7 8 48.4274
    -2 -7 -8 110.396
    2 7 8 68.8274
    2 -7 9 329.198
    2 -7 9 298.689
    -2 -7 -9 436.18
    2 -7 9 225.73
    2 -7 10 137.209
    2 -7 10 111.553
    2 -7 11 3255.35
    2 -7 12 78.0029
    2 -7 13 3095.78
    -2 -8 15 530.376
    -2 -8 14 947.45
    2 -8 -14 962.104
    -2 -8 13 1521.38
    2 -8 -13 1201.39
    -2 -8 12 1716.55
    2 -8 -12 1788.48
    -2 -8 11 -32.0187
    2 -8 -11 -46.1585
    2 -8 -11 -107.678
    -2 -8 11 40.0239
    -2 -8 10 -37.5261
    2 -8 -10 -35.0045
    -2 -8 10 30.0444
    2 -8 -10 -11.5977
    -2 -8 9 2718.72
    -2 -8 9 2358.05
    2 -8 -9 2919.18
    -2 -8 9 2804.96
    2 -8 -9 2774.3
    2 -8 -8 919.326
    2 -8 -8 1075.36
    -2 -8 8 1175.3
    -2 -8 8 863.073
    2 -8 -7 3441.16
    -2 -8 7 4018.76
    2 -8 -7 3697.06
    2 -8 -6 1.94283
    -2 -8 6 7.3164
    -2 -8 5 24.2622
    2 -8 -5 -28.2989
    2 -8 -4 2209.18
    -2 -8 4 3101.56
    2 -8 -3 556
    2 -8 -2 107.106
    2 -8 -2 184.963
    2 -8 -1 19013
    2 -8 -1 16701.1
    -2 -8 1 18818.2
    2 -8 0 3313.86
    2 -8 0 2985.49
    2 8 0 3513.42
    -2 -8 0 2995.74
    2 -8 1 7948.15
    -2 8 -1 5990.14
    2 -8 1 6882.55
    2 8 1 7477.2
    -2 -8 -1 5874.52
    2 8 2 14301.3
    -2 8 -2 12241.1
    2 -8 2 11876.2
    -2 -8 -2 12420.5
    2 8 3 3069.33
    2 -8 3 3284.6
    2 8 4 14843.4
    2 -8 4 14258.8
    -2 -8 -4 13618.2
    2 -8 5 2812.24
    2 8 5 3415.51
    2 -8 6 139.478
    -2 -8 -6 168.801
    2 -8 6 202.984
    2 8 6 164.931
    2 -8 7 1042.45
    -2 -8 -7 960.787
    2 -8 7 1190.85
    2 -8 7 1083.56
    2 -8 8 3416.68
    -2 -8 -8 3538.47
    -2 -8 -8 3186.26
    2 -8 8 3595.69
    2 -8 8 3306.48
    2 -8 9 -0.32705
    2 -8 9 1.22029
    2 -8 9 15.1625
    2 -8 10 1080.22
    2 -8 10 1114.57
    2 -8 11 37.1101
    2 -8 12 83.4243
    2 -8 13 236.502
    -2 -9 14 -40.1096
    2 -9 -14 -43.2045
    2 -9 -13 707.946
    -2 -9 13 974.423
    -2 -9 12 1669.47
    2 -9 -12 1823.07
    2 -9 -11 28.3529
    -2 -9 11 123.172
    2 -9 -11 24.9582
    -2 -9 11 116.527
    2 -9 -10 5515.12
    -2 -9 10 4693.07
    2 -9 -10 5870.09
    -2 -9 10 5252.93
    2 -9 -9 460.176
    -2 -9 9 492.216
    2 -9 -9 632.691
    -2 -9 9 582.638
    -2 -9 9 614.956
    -2 -9 8 121.225
    -2 -9 8 105.316
    2 -9 -8 75.8819
    2 -9 -8 140.243
    2 -9 -7 1093.88
    2 -9 -7 1515.77
    -2 -9 7 1583.7
    2 -9 -6 7069.44
    -2 -9 6 8400.73
    2 -9 -6 7573.04
    -2 -9 5 1100.71
    2 -9 -5 830.697
    2 -9 -4 2395.31
    2 -9 -3 687.329
    2 -9 -2 12565.3
    2 -9 -2 12134.4
    2 -9 -1 2138.67
    -2 -9 1 2296.76
    2 -9 -1 2071.27
    -2 -9 0 28102.5
    2 -9 0 28509.1
    2 -9 0 30458.8
    2 9 0 32511.6
    2 -9 1 5201.52
    -2 -9 -1 4312.93
    2 -9 1 4587.73
    2 9 1 4706.61
    2 -9 2 2439.28
    2 9 2 2120.67
    2 -9 2 2215.69
    2 -9 3 124.392
    2 9 3 208.72
    2 9 4 364.244
    2 -9 4 176.85
    -2 -9 -4 316.613
    2 -9 5 1077.84
    2 -9 6 580.755
    2 -9 6 826.297
    -2 -9 -7 347.39
    2 -9 7 281.768
    2 -9 7 265.059
    2 -9 7 295.661
    2 -9 8 1.86264
    2 -9 8 1.79362
    2 -9 9 817.718
    2 -9 9 532.77
    2 -9 9 553.167
    2 -9 10 90.2426
    2 -9 10 65.3164
    2 -9 11 -185.039
    2 -9 12 851.304
    2 -9 13 261.127
    -2 -10 14 156.636
    2 -10 -14 39.2085
    2 -10 -13 3327.73
    -2 -10 13 2485.78
    2 -10 -12 861.206
    -2 -10 12 1155.45
    2 -10 -11 673.037
    2 -10 -11 942.409
    -2 -10 11 864.009
    -2 -10 11 778.172
    -2 -10 10 370.055
    -2 -10 10 389.13
    2 -10 -10 369.31
    2 -10 -10 708.898
    2 -10 -9 17902
    -2 -10 9 18030.8
    2 -10 -9 17330.9
    -2 -10 9 17546.2
    -2 -10 8 173.953
    2 -10 -8 41.8606
    2 -10 -8 165.074
    -2 -10 8 142.126
    2 -10 -7 10262.4
    2 -10 -7 11711.4
    2 -10 -6 317.858
    2 -10 -6 132.455
    -2 -10 6 279.871
    2 -10 -5 1107.64
    -2 -10 5 1435.59
    2 -10 -4 -43.3452
    2 -10 -4 -25.5312
    2 -10 -3 830.083
    2 -10 -2 990.342
    2 -10 -2 769.743
    2 10 -1 16982.2
    2 -10 -1 14621.8
    2 -10 -1 15023.7
    -2 -10 1 15908
    -2 -10 0 2535.1
    2 -10 0 2605.56
    2 -10 0 2482.81
    2 10 0 2496.57
    2 -10 1 627.262
    -2 -10 -1 781.46
    2 10 1 729.136
    2 -10 1 672.705
    2 10 2 209.247
    2 -10 2 235.569
    2 10 3 2294.03
    2 -10 3 2578.48
    -2 -10 -3 2376.32
    2 -10 4 -1.50518
    -2 -10 -4 17.494
    2 -10 5 8900.46
    2 -10 6 823.906
    2 -10 6 683.226
    2 -10 7 38.8739
    2 -10 7 5.08554
    2 -10 8 347.343
    2 -10 8 673.061
    2 -10 8 364.141
    2 -10 9 568.116
    2 -10 9 645.351
    2 -10 10 599.693
    2 -10 10 575.092
    2 -10 11 101.037
    2 -10 12 82.7739
    2 -10 13 331.251
    -2 -11 14 498.468
    -2 -11 13 249.153
    2 -11 -13 164.494
    -2 -11 12 530.184
    2 -11 -12 503.642
    2 -11 -11 32.9585
    -2 -11 11 76.5699
    2 -11 -11 6.35855
    -2 -11 11 -16.8327
    2 -11 -10 -8.1016
    -2 -11 10 126.415
    2 -11 -10 73.4687
    2 -11 -9 2440.98
    -2 -11 9 2857.56
    2 -11 -9 2392.13
    -2 -11 9 3148.04
    2 -11 -8 397.273
    -2 -11 8 541.681
    -2 -11 8 568.39
    2 -11 -8 445.855
    2 -11 -7 278.1
    -2 -11 7 352.322
    2 -11 -7 306.157
    -2 -11 6 1320.51
    2 -11 -6 1075.34
    2 -11 -6 1173.79
    2 -11 -5 694.903
    -2 -11 5 924.885
    2 -11 -5 687.485
    2 -11 -4 5127.18
    2 -11 -4 5435.72
    2 -11 -3 12.532
    2 -11 -2 1765.86
    2 -11 -1 21747
    -2 -11 1 24609
    2 11 -1 24138.5
    2 -11 0 3794.99
    2 -11 0 3982.69
    -2 -11 0 3971.67
    2 11 0 4137.39
    2 -11 1 4643.52
    2 -11 1 4262.59
    -2 -11 -1 4375.48
    2 11 1 4586.66
    2 -11 2 4179.77
    2 11 2 4106.53
    2 -11 3 7376.8
    -2 -11 -3 6745.86
    2 -11 4 1057.66
    2 -11 5 31094.3
    2 -11 6 2009.4
    2 -11 6 1879.44
    2 -11 7 1948.98
    2 -11 7 1694.97
    2 -11 8 15.663
    2 -11 8 47.2447
    2 -11 8 23.2483
    2 -11 9 175.332
    2 -11 9 145.981
    2 -11 10 -4.51079
    2 -11 10 31.8075
    2 -11 11 2105.02
    2 -11 12 1057.3
    -2 -12 14 309.639
    -2 -12 13 -106.928
    2 -12 -13 -17.0538
    2 -12 -12 -38.5143
    -2 -12 12 -56.5299
    2 -12 -11 599.896
    2 -12 -11 625.099
    -2 -12 10 500.458
    2 -12 -10 272.366
    2 -12 -10 374.807
    2 -12 -9 591.069
    2 -12 -9 425.841
    -2 -12 9 316.211
    -2 -12 9 502.657
    2 -12 -8 955.297
    -2 -12 8 1031.15
    2 -12 -8 842.985
    -2 -12 8 1121.02
    2 -12 -7 550.741
    -2 -12 7 743.029
    2 -12 -7 448.058
    -2 -12 6 175.085
    2 -12 -6 40.6001
    2 -12 -6 219.656
    -2 -12 5 264.595
    2 -12 -5 153.66
    2 -12 -5 124.55
    2 -12 -4 466.379
    2 -12 -4 456.894
    2 -12 -3 -30.6691
    2 -12 -3 21.8884
    2 12 -2 562.923
    2 -12 -2 442.321
    2 -12 -1 584.163
    2 12 -1 1408.63
    -2 -12 1 1434.26
    2 -12 -1 1191.38
    2 -12 0 1212.3
    -2 -12 0 1424.24
    2 12 0 1262.03
    2 -12 0 1297.13
    2 -12 1 261.321
    2 12 1 356.701
    2 -12 1 365.841
    2 -12 2 1594.13
    -2 -12 -2 1957.26
    2 -12 3 1271.33
    -2 -12 -3 1436.31
    2 -12 4 1489.55
    2 -12 5 114.979
    2 -12 6 3665.46
    2 -12 7 4011.91
    2 -12 7 3604.75
    2 -12 8 261.207
    2 -12 8 392.568
    2 -12 9 824.416
    2 -12 9 956.781
    2 -12 10 232.546
    2 -12 11 859.511
    2 -12 12 55.4524
    -2 -13 14 213.845
    -2 -13 13 -70.5398
    -2 -13 12 26.7944
    2 -13 -12 70.9096
    2 -13 -11 2232.93
    2 -13 -11 2354.2
    2 -13 -10 3793.61
    2 -13 -10 4233.99
    2 -13 -9 68.4135
    2 -13 -9 111.129
    -2 -13 9 57.2305
    -2 -13 9 37.0492
    -2 -13 8 272.031
    2 -13 -8 225.279
    2 -13 -8 217.07
    -2 -13 8 212.304
    2 -13 -7 -69.4249
    2 -13 -7 173.298
    -2 -13 7 83.6206
    2 -13 -6 793.284
    -2 -13 6 1382.79
    2 -13 -6 1150.16
    2 -13 -5 14412.4
    2 -13 -5 14932.6
    2 -13 -4 2935.24
    2 -13 -4 3080.69
    2 -13 -3 12169.3
    2 -13 -3 12022.7
    2 13 -3 12933.6
    2 13 -2 2302.02
    2 -13 -2 2154.04
    2 13 -1 1658.42
    -2 -13 1 1687.97
    2 -13 -1 1564.31
    2 13 0 6608.29
    -2 -13 0 7418.43
    2 -13 0 6849.1
    2 -13 0 6639.89
    2 -13 1 226.881
    2 13 1 254.624
    2 -13 1 297.161
    2 -13 2 238.967
    -2 -13 -2 344.869
    2 -13 3 542.705
    2 -13 4 11372.7
    2 -13 5 3871.37
    2 -13 6 148.61
    2 -13 7 122.853
    2 -13 7 105.09
    2 -13 8 95.5316
    2 -13 8 36.0839
    2 -13 9 652.789
    2 -13 9 735.898
    2 -13 10 292.079
    2 -13 11 393.014
    -2 -14 13 973.439
    2 -14 -12 1509.49
    -2 -14 12 1381.31
    2 -14 -11 243.257
    2 -14 -11 112.355
    2 -14 -10 989.547
    2 -14 -10 1214.96
    2 -14 -9 312.329
    -2 -14 9 552.991
    2 -14 -9 467.912
    -2 -14 9 446.386
    -2 -14 8 8150.86
    2 -14 -8 7591.75
    2 -14 -8 6478.7
    -2 -14 8 8801.07
    2 -14 -7 2349.77
    2 -14 -7 2525.46
    -2 -14 7 3005.16
    2 -14 -6 1775.87
    -2 -14 6 2387.44
    2 -14 -6 1680.82
    2 -14 -5 -15.0052
    2 -14 -5 22.7255
    2 -14 -4 1108.2
    2 14 -4 1226.74
    2 -14 -4 1334.28
    2 14 -3 200.699
    2 -14 -3 185.782
    2 -14 -3 184.063
    2 -14 -2 7174.5
    2 -14 -2 7436.24
    2 14 -2 6781.44
    2 14 -1 1005.13
    -2 -14 1 1240.27
    2 -14 -1 1060.64
    2 -14 0 3354.77
    2 14 0 3410.5
    -2 -14 -1 1416.72
    2 -14 1 1435.58
    2 -14 1 1424.14
    2 -14 2 508.216
    -2 -14 -2 532.686
    2 -14 3 140.635
    2 -14 4 240.255
    2 -14 5 875.557
    2 -14 6 28.494
    2 -14 7 178.212
    2 -14 7 237.571
    2 -14 8 87.7945
    2 -14 8 57.7063
    2 -14 9 -67.0708
    2 -14 9 57.8294
    2 -14 10 41.1989
    2 -14 11 17.2003
    -2 -15 13 308.71
    2 -15 -12 879.728
    2 -15 -11 167.256
    2 -15 -11 85.4473
    2 -15 -10 523.857
    2 -15 -10 148.689
    2 -15 -9 5495.19
    -2 -15 9 7186.2
    2 -15 -9 6335.15
    -2 -15 8 89.4847
    -2 -15 8 320.288
    2 -15 -8 234.996
    2 -15 -8 275.968
    -2 -15 7 64.1589
    2 -15 -7 63.3353
    2 -15 -7 31.4673
    -2 -15 6 215.103
    2 -15 -6 171.665
    2 15 -6 164.456
    2 -15 -6 18.3166
    2 -15 -5 3585.26
    2 -15 -5 3110.24
    2 15 -5 3004.9
    2 -15 -4 1565.93
    2 -15 -4 1717.3
    2 15 -4 1503.02
    2 15 -3 -59.61
    2 -15 -3 0.84255
    2 -15 -3 -56.1372
    2 15 -2 1174
    2 -15 -2 1330.25
    2 -15 -2 1337.73
    2 -15 -1 5138.07
    2 -15 -1 5194.56
    2 15 -1 3850.19
    2 -15 0 0.48411
    2 -15 1 218.433
    -2 -15 -1 192.699
    2 -15 2 1702.83
    -2 -15 -2 1512.46
    2 -15 3 1430.57
    2 -15 4 1366.68
    2 -15 5 54.5093
    2 -15 6 -4.10711
    2 -15 7 98.6291
    2 -15 7 85.1175
    2 -15 8 4.42125
    2 -15 8 -0.81198
    2 -15 9 -19.7821
    2 -15 10 326.477
    -2 -16 13 22.3543
    2 -16 -11 2821
    2 -16 -10 -18.5518
    2 -16 -10 -23.7459
    2 -16 -9 1564.64
    2 -16 -9 943.462
    -2 -16 9 1084.86
    -2 -16 8 527.874
    2 -16 -8 476.664
    2 -16 -8 480.165
    -2 -16 7 524.183
    -2 -16 7 553.761
    2 -16 -7 405.704
    2 -16 -7 263.544
    2 16 -6 950.843
    -2 -16 6 1209.92
    2 -16 -6 770.151
    2 -16 -6 999.382
    2 -16 -5 4373.69
    2 -16 -5 4176.05
    2 16 -5 3676.27
    2 -16 -4 89.8753
    2 16 -4 45.5482
    2 -16 -4 -6.47332
    2 -16 -3 260.903
    2 16 -3 199.048
    2 -16 -3 332.139
    2 -16 -2 789.64
    2 -16 -2 810.516
    2 16 -2 630.992
    2 -16 -1 3026.75
    2 -16 -1 3252.08
    -2 -16 0 1006.39
    2 -16 0 1182.42
    2 -16 1 725.432
    -2 -16 -1 680.531
    2 -16 2 1183.17
    2 -16 3 12310.8
    2 -16 4 18.2312
    2 -16 5 473.869
    2 -16 6 44.7123
    2 -16 7 2875.87
    2 -16 7 3271.26
    2 -16 8 -120.194
    2 -16 8 -41.4198
    2 -16 9 1012.37
    2 -16 10 43.8223
    2 -17 -11 590.128
    2 -17 -10 537.344
    2 -17 -10 357.639
    2 -17 -9 804.509
    2 -17 -9 866.797
    -2 -17 9 1170.51
    -2 -17 8 428.221
    2 -17 -8 465.372
    2 -17 -8 259.016
    -2 -17 7 -23.0524
    2 -17 -7 25.6876
    2 -17 -7 -53.1378
    2 -17 -6 833.661
    2 -17 -6 574.59
    2 -17 -5 2366.67
    2 -17 -5 2169.16
    2 17 -5 2188.31
    2 17 -4 26.5199
    2 -17 -4 139.099
    2 -17 -4 105.183
    2 -17 -3 -18.701
    2 17 -3 42.22
    2 -17 -3 -5.74406
    2 -17 -2 -15.9286
    2 -17 -2 16.1648
    2 -17 -1 564.988
    2 -17 -1 370.351
    -2 -17 0 1773.59
    2 -17 0 1682.33
    2 -17 1 7275.65
    2 -17 2 19.3256
    2 -17 3 1172.57
    2 -17 4 7482.8
    2 -17 5 -0.5545
    2 -17 6 609.073
    2 -17 7 745.507
    2 -17 7 862.87
    2 -17 8 217.1
    2 -17 8 280.699
    2 -17 9 -62.962
    2 -18 -10 1040.89
    2 -18 -10 850.136
    2 -18 -9 73.231
    -2 -18 9 -17.5542
    2 -18 -9 -38.58
    2 -18 -8 3216.23
    -2 -18 8 3484.09
    2 -18 -8 3054.15
    2 -18 -7 195.617
    -2 -18 7 244.97
    2 -18 -7 282.991
    2 -18 -6 682.467
    2 -18 -6 535.346
    2 -18 -5 326.369
    2 -18 -5 296.291
    2 18 -4 15.9259
    2 -18 -4 -23.4302
    2 -18 -3 104.839
    2 -18 -3 264.702
    2 -18 -2 3255.7
    2 -18 -2 3421.45
    2 -18 -1 2673.32
    2 -18 -1 2609.56
    -2 -18 1 2919.96
    2 -18 0 9909.41
    -2 -18 0 9356.19
    2 -18 1 1581.62
    2 -18 2 26.6886
    2 -18 3 -85.709
    2 -18 4 1467.55
    2 -18 5 -129.47
    2 -18 6 1160.89
    2 -18 7 319.402
    2 -18 7 317.865
    2 -18 8 53.2891
    2 -19 -10 -124.682
    2 -19 -10 138.887
    2 -19 -9 216.774
    2 -19 -9 183.608
    -2 -19 8 121.309
    2 -19 -8 -40.5027
    2 -19 -8 24.8356
    -2 -19 7 940.605
    2 -19 -7 1006.53
    2 -19 -7 1088.79
    -2 -19 6 2116.37
    2 -19 -6 2136.91
    2 -19 -6 2175.07
    2 -19 -5 10233.1
    2 -19 -5 10317.6
    2 -19 -4 1038.26
    2 -19 -4 1043.87
    2 -19 -3 3199.74
    2 -19 -3 2875.79
    2 -19 -2 1296.7
    2 -19 -2 1441.26
    2 -19 -1 140.118
    2 -19 -1 145.809
    -2 -19 1 63.3158
    2 -19 0 -187.495
    2 -19 1 1178.37
    2 -19 2 5040.32
    2 -19 3 969.797
    2 -19 4 236.14
    2 -19 5 -0.6404
    2 -19 6 603.146
    2 -19 7 558.595
    2 -19 7 548.875
    -2 -19 -9 32.3509
    2 -20 -10 258.961
    2 -20 -9 1332.33
    2 -20 -9 1468.4
    -2 -20 8 -22.2432
    2 -20 -8 118.474
    2 -20 -8 77.0211
    2 -20 -7 562.958
    -2 -20 7 476.465
    2 -20 -7 497.381
    -2 -20 6 533.919
    2 -20 -6 550.128
    2 -20 -6 597.161
    2 -20 -5 197.354
    2 -20 -5 47.4171
    2 -20 -4 51.2621
    2 -20 -4 86.6478
    2 -20 -3 622.291
    2 -20 -3 474.686
    2 -20 -2 304.115
    2 -20 -2 212.063
    2 -20 -1 615.835
    2 -20 0 1119.59
    2 -20 1 5853.77
    2 -20 2 33.2874
    2 -20 3 1532.57
    2 -20 4 152.498
    2 -20 5 1253.65
    2 -20 6 1431.03
    2 -20 7 745.87
    -2 -20 -9 267.587
    2 -21 -10 -23.7084
    2 -21 -9 51.2193
    -2 -21 8 -20.6024
    2 -21 -8 36.9653
    2 -21 -8 111.044
    -2 -21 7 173.744
    2 -21 -7 250.81
    2 -21 -7 47.5317
    -2 -21 6 -0.69365
    2 -21 -6 124.308
    2 -21 -6 203.05
    -2 -21 5 162.911
    2 -21 -5 94.8179
    2 -21 -5 145.318
    2 -21 -4 -0.75654
    2 -21 -4 208.066
    2 -21 -3 148.793
    2 -21 -3 146.159
    2 -21 -2 2177.32
    2 -21 -1 169.214
    2 -21 0 4230.37
    2 -21 1 420.817
    2 -21 2 176.27
    2 -21 3 3.67003
    2 -21 4 3166.54
    2 -21 5 935.845
    2 -21 6 426.172
    2 -21 7 2209.11
    -2 -21 -8 123.662
    2 -22 -9 214.133
    -2 -22 8 256.563
    2 -22 -8 361.529
    2 -22 -8 463.014
    2 -22 -7 301.443
    -2 -22 7 274.44
    2 -22 -7 391.297
    -2 -22 6 32.7852
    2 -22 -6 151.323
    2 -22 -6 109.441
    2 -22 -5 58.0021
    2 -22 -5 185.172
    2 -22 -4 117.861
    2 -22 -4 -6.40343
    2 -22 -3 431.653
    2 -22 -2 1690.01
    2 -22 -1 -87.0066
    2 -22 0 1611.69
    2 -22 1 231.936
    2 -22 2 1198.79
    2 -22 3 403.933
    2 -22 4 2761.2
    2 -22 5 -0.7815
    2 -22 6 -103.447
    2 -22 7 119.19
    -2 -22 -8 373.106
    -2 -23 7 -71.3386
    2 -23 -7 -5.24069
    2 -23 -6 197.88
    2 -23 -6 176.472
    -2 -23 5 91.4163
    2 -23 -5 495.066
    2 -23 -5 309.626
    -2 -23 4 1772.98
    2 -23 -4 1607.69
    2 -23 -3 96.1166
    2 -23 -2 1499.55
    2 -23 -1 1042.61
    2 -23 0 1122.6
    2 -23 1 808.876
    2 -23 2 2276.86
    2 -23 3 -5.87725
    2 -23 4 2328.54
    2 -23 5 102.3
    2 -23 6 -190.455
    -2 -24 7 1263.82
    -2 -24 6 423.979
    2 -24 -6 176.219
    2 -24 -6 327.451
    -2 -24 5 -197.264
    2 -24 -5 94.7472
    -2 -24 4 86.6706
    2 -24 -4 330.55
    -2 -24 3 918.137
    2 -24 -3 530.25
    2 -24 -2 119.756
    2 -24 -1 4099.85
    2 -24 0 1888.81
    2 -24 1 240.005
    2 -24 2 7.98127
    2 -24 3 403.219
    2 -24 4 210.105
    2 -24 5 1541.79
    2 -24 6 812.845
    -2 -25 7 -181.829
    -2 -25 6 434.412
    -2 -25 5 49.8705
    -2 -25 4 92.4825
    -2 -25 3 171.034
    2 -25 -3 -14.9054
    -2 -25 2 166.098
    2 -25 -2 449.312
    2 -25 -1 154.271
    2 -25 0 93.1139
    2 -25 1 498.207
    2 -25 2 514.482
    2 -25 3 261.528
    2 -25 4 259.578
    2 -25 5 149.496
    3 0 -15 58.6703
    3 0 -14 391.193
    3 0 -13 28.3974
    -3 0 12 19392.6
    3 0 -12 20198.2
    -3 0 11 -18.5813
    -3 0 10 5589.69
    3 0 -9 27.0649
    -3 0 9 -43.6684
    -3 0 8 2611.74
    -3 0 8 2935.09
    3 0 -8 2905.09
    3 0 -7 -20.4748
    -3 0 7 9.2693
    3 0 -7 35.9401
    -3 0 7 16.0686
    3 0 -6 52836.2
    -3 0 6 50557
    3 0 -6 50220.5
    -3 0 5 -2.52192
    -3 0 5 10.2709
    3 0 -5 14.3859
    3 0 -4 14970
    -3 0 4 13318.9
    3 0 -3 -21.8292
    3 0 -2 27724.4
    3 0 -1 -1.2058
    3 0 0 458.918
    3 0 1 -3.32138
    -3 0 -1 5.75154
    3 0 2 186.021
    3 0 2 267.14
    -3 0 -2 134.372
    3 0 3 -25.261
    3 0 3 -0.44236
    -3 0 -3 1.31776
    3 0 3 3.91044
    -3 0 -3 -32.613
    3 0 4 9074.69
    -3 0 -4 10445.9
    -3 0 -4 10595.2
    3 0 4 10386.3
    3 0 4 10296.1
    3 0 5 -24.9992
    -3 0 -5 2.27742
    3 0 5 -12.6804
    -3 0 -5 -19.0609
    3 0 6 402.525
    -3 0 -6 579.672
    3 0 6 569.792
    -3 0 -7 9.72705
    3 0 7 -20.1689
    -3 0 -8 752.268
    3 0 8 805.069
    3 0 9 -47.8355
    3 0 10 -57.5383
    3 0 11 -23.7325
    3 0 12 215.507
    3 -1 -15 833.751
    3 -1 -14 1872.05
    3 1 -14 2039.44
    -3 -1 13 586.822
    3 1 -13 692.135
    3 -1 -13 447.496
    -3 -1 12 819.689
    3 -1 -12 1182.66
    3 1 -12 811.562
    -3 -1 11 1806.46
    -3 1 11 2048.39
    -3 -1 10 1548.35
    -3 1 10 1713.23
    3 1 -10 1468.91
    3 -1 -9 14491.4
    3 1 -9 14777.2
    -3 1 9 14199.6
    -3 -1 9 13321.7
    -3 -1 8 2209.41
    3 -1 -8 2335.69
    -3 1 8 2250.94
    -3 -1 8 2714.77
    3 -1 -8 2415.25
    3 1 -8 2303.38
    -3 1 7 8136.32
    3 -1 -7 8386.83
    -3 -1 7 8401.84
    -3 1 7 9001.54
    3 -1 -7 8665.04
    3 1 -7 8827.45
    3 1 -6 5496.39
    3 1 -6 5494.29
    3 -1 -6 5907.09
    3 -1 -6 6384.39
    -3 -1 6 6372.06
    -3 1 6 7114.5
    -3 1 6 5618.82
    3 -1 -5 2689.16
    3 1 -5 2183.8
    -3 1 5 2158.57
    -3 -1 5 2751.17
    -3 1 5 2741.51
    3 1 -4 28935.9
    3 -1 -4 29528.3
    -3 -1 4 28073.2
    -3 1 4 27498.8
    3 1 -3 24736.7
    3 -1 -3 24440.3
    -3 1 3 24459.1
    3 1 -2 35618.9
    3 -1 -2 39099.5
    -3 1 2 34668.9
    3 1 -1 528.706
    3 -1 -1 747.429
    3 1 0 15570.4
    3 -1 0 17250.5
    3 1 1 19982
    -3 1 -1 20137.4
    -3 -1 -1 19665
    3 -1 1 20568
    3 1 1 19099.7
    -3 1 -2 3316.38
    3 1 2 3316.9
    3 -1 2 3920.6
    -3 -1 -2 3679.27
    3 1 2 3651.75
    -3 1 -2 4076.51
    3 -1 3 3597.86
    3 1 3 4347.58
    3 1 3 3951.22
    3 -1 3 3955.73
    3 -1 3 3796.01
    -3 -1 -3 3998.76
    -3 1 -3 3987.15
    -3 1 -3 3936.2
    3 1 4 2855.75
    3 1 4 2908.89
    3 -1 4 2584.74
    -3 -1 -4 2723.78
    -3 -1 -4 2628.09
    3 -1 4 2547.73
    -3 1 -4 2766.12
    3 -1 4 2623.51
    -3 1 -5 -36.2912
    3 -1 5 -48.4634
    3 1 5 17.8593
    3 -1 5 5.03566
    3 -1 5 -6.56778
    3 1 5 21.4788
    -3 -1 -5 -9.84509
    -3 -1 -5 20.5401
    -3 -1 -6 3020.49
    3 1 6 3071.12
    3 -1 6 2639.23
    3 1 6 3117.58
    -3 1 -6 2667.19
    3 -1 6 2791.65
    -3 -1 -6 2563.73
    -3 1 -7 1630.49
    3 -1 7 1521.44
    3 1 7 1525.96
    3 1 7 1450.36
    -3 -1 -7 1367.78
    -3 -1 -8 3418.96
    3 -1 8 3498.13
    3 1 8 3662.72
    -3 1 -8 3428.12
    3 1 9 841.374
    3 -1 9 973.849
    3 1 10 93.6156
    3 -1 10 -23.6439
    3 1 11 157.821
    3 -1 11 39.1128
    3 1 12 62.4378
    3 -1 12 105.087
    3 -2 -15 196.697
    3 -2 -14 665.672
    3 2 -14 683.313
    -3 -2 14 882.097
    -3 -2 13 190.939
    3 2 -13 41.3921
    3 -2 -13 144.7
    -3 -2 12 -19.568
    3 -2 -12 -1.46471
    -3 -2 11 -17.3694
    3 -2 -11 -11.4274
    -3 2 10 3445.46
    -3 -2 10 2839
    3 2 -10 2863.74
    3 2 -9 454.765
    -3 2 9 535.704
    -3 -2 9 607.472
    3 -2 -9 540.143
    -3 2 8 -3.04579
    -3 -2 8 17.5133
    3 2 -8 58.3032
    3 -2 -8 5.33723
    -3 -2 8 67.5781
    3 -2 -8 14.4535
    -3 2 7 229.517
    3 2 -7 271.246
    -3 -2 7 280.509
    -3 -2 7 298.051
    -3 2 7 404.301
    3 -2 -7 261.669
    3 -2 -7 345.213
    -3 2 6 962.729
    -3 2 6 1030.62
    3 2 -6 1015.37
    3 -2 -6 1066.29
    -3 -2 6 1147.6
    -3 -2 5 2217.38
    3 -2 -5 2097.69
    3 2 -5 1690.84
    -3 2 5 1901.05
    -3 2 5 1531.42
    3 -2 -4 24022.8
    3 2 -4 21751.8
    -3 -2 4 25025.5
    -3 2 4 22249
    3 -2 -3 13973.9
    3 2 -3 15582
    -3 -2 3 15324.2
    -3 2 3 14671.8
    3 2 -2 1392.04
    3 -2 -2 1232.73
    -3 2 2 1359.25
    3 2 -1 35732.7
    -3 2 1 34014.1
    -3 2 0 153.769
    3 2 0 155.06
    3 2 0 35.7473
    3 -2 0 98.5209
    -3 -2 -1 684.997
    3 -2 1 958.985
    -3 2 -1 845.19
    3 2 1 949.666
    -3 -2 -2 5269.04
    3 -2 2 5557.6
    -3 2 -2 5581.43
    3 2 2 5437.5
    3 -2 3 1646.74
    -3 -2 -3 1330.21
    3 -2 3 1094.11
    3 2 3 1282.38
    3 2 3 1400.2
    3 -2 3 1413.84
    -3 2 -3 1242.93
    3 2 4 5352.69
    3 -2 4 4957.71
    3 -2 4 5033.15
    -3 -2 -4 5359.9
    3 -2 4 5356.79
    -3 2 -4 5369.65
    3 2 4 5559.22
    -3 2 -5 9275.97
    3 -2 5 8807.01
    -3 -2 -5 8860.79
    3 -2 5 9357.14
    3 2 5 9418.79
    -3 -2 -5 8807.67
    3 2 5 10046.8
    3 -2 5 8968.54
    3 2 6 1454.97
    3 -2 6 1445.8
    -3 -2 -6 1509.41
    3 -2 6 1439.26
    3 2 6 1467.11
    -3 2 -6 1329.54
    3 -2 6 1613.5
    3 2 7 2669.94
    -3 -2 -7 2861.65
    3 -2 7 2497.35
    -3 2 -7 2612.58
    3 2 7 3346.57
    -3 -2 -8 53.1076
    -3 2 -8 79.1118
    3 2 8 45.6377
    3 -2 8 147.439
    -3 -2 -8 84.9089
    3 2 9 1067.09
    3 -2 9 1106.55
    3 2 10 93.4135
    3 -2 10 7.52535
    3 -2 11 2435.87
    3 2 11 2861.53
    3 2 12 546.318
    3 -2 12 284.953
    3 -3 -15 510.778
    3 -3 -14 -150.452
    3 3 -14 -42.24
    3 -3 -13 612.162
    -3 -3 13 622.638
    3 3 -13 412.858
    -3 -3 12 1275.74
    3 -3 -12 1525.93
    3 -3 -11 27.8401
    -3 -3 11 161.235
    3 3 -10 5.84037
    -3 -3 10 -2.43201
    3 -3 -10 -6.74108
    3 -3 -9 9093.11
    3 3 -9 7797.92
    -3 -3 9 8472.47
    3 3 -8 46.9589
    -3 3 8 57.3317
    -3 -3 8 63.8441
    3 -3 -8 106.905
    3 -3 -8 89.3715
    -3 -3 8 178.146
    -3 -3 7 5714.85
    -3 3 7 4881.45
    3 -3 -7 4736
    -3 3 7 4422.76
    3 -3 -7 4421.53
    3 3 -7 4579.96
    -3 3 6 59.0588
    3 -3 -6 9.8489
    -3 -3 6 31.1127
    -3 3 6 -28.4154
    3 3 -6 0.10055
    -3 3 5 8878.01
    -3 -3 5 9999.7
    -3 3 5 10595.9
    3 -3 -5 10869.3
    3 3 -5 10278.2
    -3 -3 4 14018.5
    3 -3 -4 13368.2
    3 -3 -4 10545.4
    -3 3 4 11871.6
    -3 3 4 10028.9
    3 -3 -3 21514.5
    -3 -3 3 25927.6
    3 -3 -3 25422.4
    -3 3 3 24346
    3 -3 -2 709.465
    -3 3 2 651.203
    3 -3 -2 538.947
    3 3 -1 546.334
    3 -3 -1 328.119
    3 -3 -1 511.757
    3 -3 0 26068
    3 3 0 19720.6
    3 3 1 1296.28
    -3 -3 -1 1296.82
    3 -3 1 1388.69
    -3 3 -1 1405.47
    -3 -3 -2 4175.67
    -3 3 -2 5004.98
    3 -3 2 4611.04
    3 3 2 4651.43
    3 3 3 5672.82
    -3 -3 -3 5198.64
    3 -3 3 5365.93
    3 3 3 5626.11
    3 -3 3 5379.72
    -3 3 -3 5483.45
    3 -3 4 453.954
    -3 3 -4 470.977
    -3 -3 -4 434.598
    3 -3 4 352.25
    3 3 4 361.189
    3 -3 4 409.747
    3 3 4 402.387
    -3 -3 -5 66.903
    -3 -3 -5 -0.59793
    3 -3 5 6.58013
    3 -3 5 22.6574
    3 3 5 21.1734
    -3 3 -5 11.695
    3 3 5 -2.07475
    3 -3 5 -17.3249
    3 -3 6 1922.72
    -3 -3 -6 1923.93
    3 3 6 1943.02
    3 -3 6 1959.75
    3 3 6 1973.74
    -3 3 -6 2122.13
    -3 3 -7 2171.66
    3 3 7 2585.08
    -3 -3 -7 2213.24
    -3 -3 -7 2443.54
    3 3 7 2271.12
    3 -3 7 2052.53
    -3 3 -8 7088.84
    -3 -3 -8 7619.39
    3 3 8 7567.58
    3 -3 8 6912.54
    3 3 9 176.003
    3 -3 9 198.141
    3 -3 10 876.031
    3 3 10 952.262
    3 -3 11 -23.5276
    3 3 11 -2.14509
    3 3 12 1045.66
    3 -3 12 1094.58
    3 -4 -15 -52.3184
    -3 -4 15 -135.434
    3 -4 -14 145.877
    -3 -4 14 5.14529
    3 4 -13 1933.5
    -3 -4 13 1897.64
    3 -4 -13 2100.86
    -3 -4 12 -16.8764
    3 -4 -12 63.597
    -3 -4 11 312.295
    3 -4 -11 131.108
    3 -4 -11 281.736
    3 4 -10 191.667
    3 -4 -10 268.239
    3 -4 -10 380.039
    -3 -4 10 197.36
    3 -4 -9 2.82542
    3 4 -9 -20.2174
    -3 -4 9 -18.1273
    -3 -4 9 4.44688
    3 4 -8 13.2014
    -3 -4 8 12.0191
    3 -4 -8 1.998
    3 -4 -8 6.95455
    -3 -4 7 2808.16
    3 -4 -7 2632.38
    3 4 -7 3092.67
    3 -4 -7 2490.69
    -3 4 6 466.19
    3 -4 -6 667.976
    -3 -4 6 668.651
    3 4 -6 605.592
    -3 -4 5 4214.53
    3 -4 -5 3946.43
    3 4 -5 3977.31
    -3 4 5 3186.79
    -3 4 4 1432.67
    -3 -4 4 2040.5
    3 -4 -4 1376.24
    3 -4 -4 1794.39
    3 4 -4 1471.46
    3 -4 -3 143.633
    3 -4 -3 201.897
    -3 -4 3 290.967
    3 -4 -2 737.417
    3 -4 -2 830.815
    3 4 -2 1318.36
    3 -4 -1 15236.7
    3 -4 -1 16636.2
    3 -4 0 14167.9
    3 -4 0 16243.1
    3 4 1 287.307
    -3 -4 -1 246.194
    3 -4 1 291.022
    -3 4 -1 169.091
    3 -4 2 9755.53
    -3 -4 -2 8513.4
    3 4 2 9363.07
    3 4 2 9963.54
    -3 4 -2 9516.01
    -3 -4 -3 13534.2
    3 4 3 16016.7
    3 -4 3 13276
    3 -4 3 14882.4
    3 4 3 14005.9
    -3 4 -3 13768.6
    3 -4 4 3604.81
    -3 -4 -4 3278.67
    3 4 4 3489.93
    3 -4 4 3141
    3 4 4 3364.4
    3 -4 4 3046.71
    -3 4 -4 3300.93
    3 -4 5 45.7778
    3 4 5 -7.42902
    3 -4 5 44.3524
    -3 -4 -5 -9.98612
    3 -4 5 37.1499
    -3 4 -5 42.9445
    3 4 5 63.5124
    -3 4 -6 -12.278
    3 -4 6 -5.2212
    3 4 6 -36.0375
    3 4 6 59.1268
    3 -4 6 9.72754
    -3 -4 -6 -4.80853
    -3 4 -7 4521.59
    3 -4 7 4895.54
    -3 -4 -7 4262.44
    -3 -4 -7 4207.47
    3 4 7 5186.91
    3 -4 7 4470.49
    -3 -4 -8 120.974
    3 4 8 0.38334
    -3 4 -8 18.5042
    3 -4 8 132.665
    3 -4 9 42.5168
    3 4 9 132.667
    3 -4 10 1977.27
    3 4 10 1686.04
    3 4 11 126.356
    3 -4 11 95.8964
    3 4 12 1882.68
    3 -4 12 1865.46
    -3 -5 15 1910.89
    3 -5 -15 2292.26
    3 -5 -14 3298.14
    -3 -5 14 3108.52
    3 -5 -13 334.767
    3 5 -13 285.329
    -3 -5 13 273.749
    3 -5 -12 105.104
    -3 -5 12 108.279
    3 -5 -11 858.254
    -3 -5 11 811.199
    3 -5 -11 828.911
    -3 -5 10 942.492
    3 -5 -10 1066.95
    3 -5 -10 1260.11
    3 5 -10 777.992
    3 -5 -9 26960.9
    -3 -5 9 25843.4
    -3 -5 9 29585.1
    -3 -5 8 13547
    3 -5 -8 14527.2
    3 5 -8 13311.5
    3 -5 -7 9679.69
    -3 -5 7 8964.41
    3 5 -7 10713
    3 -5 -7 10761.7
    3 5 -6 267.573
    3 -5 -6 242.228
    -3 5 6 153.298
    -3 -5 6 201.032
    -3 5 5 2506.62
    -3 -5 5 3161.41
    3 -5 -5 3000.6
    3 5 -5 3121.42
    -3 -5 4 1570.61
    -3 5 4 1097.32
    3 -5 -4 1073.87
    3 -5 -4 1505.73
    3 -5 -3 18.434
    3 -5 -3 14.5589
    3 5 -2 14985.6
    3 -5 -2 14754.3
    3 -5 -1 2539.07
    3 -5 -1 3270.06
    3 5 -1 3223.53
    3 -5 0 27232.4
    3 5 0 24627.7
    -3 -5 0 28646.3
    -3 5 -1 371.69
    3 -5 1 378.859
    -3 -5 -1 472.133
    3 5 1 345.677
    3 -5 2 5.58862
    -3 -5 -2 -11.9742
    3 5 2 7.52515
    -3 5 -2 -18.8327
    3 5 2 -8.60987
    3 -5 3 6003.72
    -3 -5 -3 5284.83
    3 5 3 6254.12
    3 -5 3 6176.27
    3 5 3 5847.22
    3 -5 3 5521.98
    -3 5 -3 5815.72
    3 -5 4 6714.92
    3 5 4 7783.16
    -3 -5 -4 7241.47
    -3 5 -4 7638.29
    3 -5 4 7746.46
    3 -5 4 7704.12
    3 5 4 8151.01
    -3 5 -5 547.686
    3 -5 5 623.852
    3 -5 5 713.218
    -3 -5 -5 439.088
    3 5 5 695.638
    3 -5 5 675.438
    3 5 5 823.656
    -3 5 -6 1409.4
    3 -5 6 1450.61
    3 5 6 1727.31
    -3 -5 -6 1318.86
    -3 -5 -6 1102.66
    3 -5 6 1406.42
    3 -5 7 -12.8251
    -3 -5 -7 21.8532
    3 -5 7 15.5091
    -3 -5 -7 72.9234
    -3 5 -7 37.8656
    3 5 7 23.6887
    3 -5 8 431.474
    -3 5 -8 352.953
    3 -5 8 443.255
    -3 -5 -8 485.499
    3 5 8 412.507
    3 -5 9 134.196
    3 5 9 229.422
    3 -5 10 360.118
    3 5 10 308.28
    3 5 11 -66.1657
    3 -5 11 -2.42151
    3 5 12 -29.7729
    3 -5 12 -173.112
    -3 -6 15 340.199
    3 -6 -15 291.62
    -3 -6 14 339.209
    3 -6 -14 149.124
    3 6 -13 -123.605
    -3 -6 13 7.16397
    3 -6 -13 -1.113
    -3 -6 12 27.4058
    3 -6 -12 78.9224
    -3 -6 11 -20.037
    3 -6 -11 42.6834
    3 -6 -11 106.421
    -3 -6 10 65.0827
    3 -6 -10 160.711
    3 -6 -10 71.919
    3 -6 -9 15.9008
    3 -6 -9 -42.218
    -3 -6 9 18.5665
    -3 -6 8 2058.75
    3 -6 -8 2051.74
    3 -6 -7 386.288
    -3 -6 7 367.387
    -3 -6 6 3236.21
    3 -6 -6 3110.37
    -3 6 5 47.8009
    3 -6 -5 24.8286
    3 -6 -5 16.9201
    -3 6 4 2137.48
    3 -6 -4 2678.3
    3 -6 -3 1053.66
    3 -6 -3 1074.55
    3 -6 -2 462.635
    3 6 -1 4212.17
    3 -6 -1 3496.22
    -3 -6 1 4876.89
    -3 -6 0 9061.31
    3 -6 0 8295.16
    -3 6 -1 5693.62
    -3 -6 -1 5982.76
    3 6 1 6078.75
    3 -6 1 6497.85
    -3 6 -2 3756.52
    3 6 2 4829.26
    3 -6 2 4197.67
    3 6 2 4265.75
    -3 -6 -2 3667.35
    -3 6 -3 6121.78
    3 -6 3 6247.14
    3 -6 3 5905.53
    3 6 3 6716.91
    3 6 3 6078.44
    -3 -6 -4 13295.9
    -3 6 -4 14921.8
    3 -6 4 15055.9
    3 6 4 14812.5
    -3 -6 -4 14199.1
    3 6 4 15354.5
    3 -6 4 13737
    3 -6 5 4870.33
    -3 -6 -5 4929.45
    -3 6 -5 4687.14
    3 -6 5 4618.42
    3 6 5 5240.7
    3 6 5 4863.68
    3 -6 5 5247.85
    -3 -6 -6 2131.56
    3 -6 6 2404.46
    -3 6 -6 2016.4
    3 6 6 1983.51
    3 -6 6 2283.27
    3 -6 6 2030.06
    -3 -6 -7 1918.69
    3 -6 7 2155.72
    3 -6 7 1983.67
    -3 6 -7 1854.93
    3 -6 7 2000.68
    3 6 7 2208.58
    3 -6 8 2284.19
    -3 -6 -8 2492.37
    3 6 8 2399.04
    3 -6 8 2382.74
    3 6 9 1766.52
    3 -6 9 2035.45
    3 6 10 993.974
    3 -6 10 976.049
    3 6 11 403.681
    3 -6 11 379.611
    3 -6 12 2519.9
    -3 -7 15 225.077
    3 -7 -15 -55.7392
    3 -7 -14 343.151
    -3 -7 14 346.271
    3 -7 -13 9.6415
    -3 -7 13 -52.0052
    -3 -7 12 299.217
    3 -7 -12 380.457
    -3 -7 11 1314.62
    3 -7 -11 1332
    3 -7 -11 1511.26
    3 -7 -10 1817.9
    -3 -7 10 1572.74
    -3 -7 10 1530.57
    3 -7 -10 1758.28
    -3 -7 10 1803.23
    3 -7 -9 2.2142
    3 -7 -9 51.9651
    -3 -7 9 11.858
    -3 -7 8 340.817
    3 -7 -8 276.212
    3 -7 -8 319.981
    -3 -7 7 1370.63
    3 -7 -7 1796.66
    3 -7 -6 1935.28
    3 -7 -6 2222.93
    3 -7 -5 3793.41
    3 -7 -5 2910.8
    3 -7 -4 3888.94
    3 -7 -4 3660.6
    3 -7 -3 620.455
    3 -7 -3 640.352
    -3 -7 2 58.4686
    3 -7 -2 -15.3112
    -3 -7 1 16347.8
    3 -7 -1 13760.4
    3 7 0 5543.81
    3 -7 0 5003.72
    -3 -7 0 5179.35
    -3 7 -1 17107
    3 7 1 23587.2
    3 7 1 21102
    3 -7 1 18506.7
    -3 -7 -1 16462.5
    3 7 2 4892.21
    -3 7 -2 5110.73
    3 7 2 6133.05
    3 -7 2 5170.95
    -3 7 -3 3093.74
    3 -7 3 2926.88
    3 7 3 3383.16
    3 7 3 3198.15
    -3 -7 -4 27.8955
    3 7 4 10.1595
    3 7 4 11.4257
    -3 7 -4 -5.01823
    3 -7 4 11.6364
    -3 7 -5 2346.96
    3 -7 5 2442.41
    3 7 5 2375.57
    3 -7 5 2243.48
    3 -7 5 2309.29
    3 -7 6 28.4189
    -3 7 -6 -6.52282
    -3 -7 -6 41.8461
    3 -7 6 -21.7168
    3 -7 6 -53.0281
    3 7 6 72.6972
    -3 -7 -7 8161.85
    3 -7 7 7948.43
    3 7 7 8147.14
    3 -7 7 7367.07
    3 -7 7 7417.35
    -3 7 -7 8032.79
    3 -7 8 228.594
    3 -7 8 279.989
    -3 -7 -8 218.137
    3 -7 8 314.155
    3 7 8 201.529
    3 7 9 975.573
    3 -7 9 1032.58
    3 7 10 195.571
    3 -7 10 92.5946
    3 -7 11 350.816
    3 -7 12 549.196
    3 -8 -14 -106.037
    -3 -8 14 11.1649
    -3 -8 13 1048.63
    3 -8 -13 1455.49
    3 -8 -12 10.8957
    -3 -8 12 -21.8376
    3 -8 -11 389.797
    3 -8 -11 521.956
    -3 -8 11 430.926
    3 -8 -10 831.599
    -3 -8 10 858.774
    3 -8 -10 745.482
    -3 -8 9 674.582
    3 -8 -9 902.231
    3 -8 -9 1141.59
    -3 -8 8 690.947
    3 -8 -8 846.718
    3 -8 -8 1001.44
    3 -8 -7 531.539
    -3 -8 7 687.722
    3 -8 -7 656.982
    3 -8 -6 117.569
    3 -8 -6 138.458
    3 -8 -5 11479.5
    3 -8 -5 12554.7
    3 -8 -4 2359.93
    3 -8 -4 2532.33
    3 -8 -3 4188.65
    -3 -8 2 15376
    3 -8 -2 10638.3
    3 -8 -1 899.115
    -3 -8 1 909.606
    -3 -8 0 15510.3
    3 -8 0 13927.2
    -3 -8 -1 1385.22
    -3 8 -1 1123.79
    3 8 1 1572.88
    3 8 1 1660.82
    3 -8 1 1423.95
    -3 8 -2 3108.16
    3 8 2 3632.19
    3 8 2 4238.03
    3 -8 2 3910.23
    3 8 3 1490.86
    -3 -8 -3 1215.69
    -3 8 -3 1373.11
    3 8 3 1393.29
    3 -8 3 1530.44
    -3 -8 -4 25083.7
    3 -8 4 26776.1
    -3 8 -4 26231.4
    3 8 4 29302.3
    -3 8 -5 -10.3471
    3 8 5 38.1512
    3 -8 5 11.4714
    3 -8 6 4411.08
    -3 -8 -6 3587.04
    -3 8 -6 4046.65
    3 8 6 4100.27
    3 -8 6 3987
    3 -8 6 4201.94
    3 -8 7 155.223
    -3 -8 -7 236.728
    3 -8 7 215.662
    3 8 7 327.062
    3 -8 7 270.563
    3 -8 8 54.6863
    3 -8 8 78.3959
    3 8 8 19.0407
    3 -8 8 -22.5689
    3 -8 9 55.9864
    3 8 9 0.50932
    3 -8 10 3049.73
    3 -8 11 467.914
    3 -8 12 2254.82
    3 -9 -14 1238.03
    -3 -9 14 891.543
    -3 -9 13 30.8014
    3 -9 -13 221.075
    -3 -9 12 42.9713
    3 -9 -12 7.23145
    3 -9 -11 143.648
    -3 -9 11 -56.5054
    -3 -9 10 139.648
    3 -9 -10 99.9605
    3 -9 -10 160.258
    3 -9 -9 450.21
    -3 -9 9 314.009
    3 -9 -9 328.771
    -3 -9 8 6793.46
    3 -9 -8 8154.17
    3 -9 -8 7906.1
    3 -9 -7 799.513
    3 -9 -7 1066.08
    3 -9 -6 21.8718
    3 -9 -6 -1.35579
    3 -9 -5 359.967
    3 -9 -5 435.88
    3 -9 -4 4415.75
    3 -9 -3 302.946
    -3 -9 2 4651.09
    3 -9 -2 3284.65
    3 -9 -1 714.104
    -3 -9 1 761.524
    3 -9 0 29019
    -3 -9 0 26602.5
    -3 9 -1 184.02
    3 -9 1 165.952
    3 9 1 146.435
    -3 -9 -1 142.23
    3 -9 2 1165.65
    -3 9 -2 1019.67
    3 9 2 1135.3
    3 -9 2 980.967
    3 -9 3 1769.3
    3 9 3 1389.35
    -3 9 -3 1379.79
    3 9 3 1591.13
    -3 -9 -3 1462.49
    -3 9 -4 3847.22
    3 9 4 3658.63
    3 -9 4 3631.32
    3 -9 5 2100.02
    -3 9 -5 2118.33
    3 9 5 2179.08
    3 -9 6 434.747
    3 -9 6 447.305
    3 9 6 641.861
    3 -9 6 664.134
    3 -9 7 477.449
    3 9 7 297.506
    3 -9 7 386.54
    3 -9 7 362.027
    3 -9 8 44.1963
    3 -9 8 213.4
    3 -9 8 95.3763
    3 -9 9 8.10203
    3 -9 9 32.1507
    3 -9 10 472.152
    3 -9 11 74.373
    3 -9 12 -91.4587
    -3 -10 14 275.983
    3 -10 -14 22.6497
    3 -10 -13 2564.27
    -3 -10 13 1832.87
    -3 -10 12 67.0328
    3 -10 -12 79.9968
    3 -10 -11 2046.93
    3 -10 -11 2724.51
    3 -10 -10 3279.69
    -3 -10 10 3228.8
    3 -10 -10 3323.4
    -3 -10 9 324.628
    3 -10 -9 403.234
    3 -10 -9 383.784
    3 -10 -8 1263.54
    3 -10 -8 1510.18
    3 -10 -7 4061.76
    3 -10 -7 3663.78
    3 -10 -6 47.5143
    3 -10 -6 164.071
    3 -10 -5 2211.34
    3 -10 -5 2082.12
    3 -10 -5 2053.46
    3 -10 -4 611.629
    3 -10 -4 412.688
    3 -10 -3 3588.99
    -3 -10 3 4381.1
    3 -10 -2 1196.44
    -3 -10 2 1713.38
    3 -10 -1 576.565
    3 -10 -1 681.543
    -3 -10 1 720.163
    -3 -10 0 1982.72
    3 -10 0 2190.81
    3 10 0 2311.61
    -3 10 0 1779.64
    3 -10 0 1839.5
    3 -10 1 2186.69
    3 10 1 1859.39
    -3 10 -1 2009.9
    -3 -10 -1 2055.35
    3 -10 1 2208.45
    3 -10 2 4832.95
    3 10 2 4428.86
    -3 10 -2 4787.24
    3 -10 2 4758.46
    -3 -10 -3 535.395
    -3 10 -3 366.304
    3 -10 3 283.319
    3 -10 4 914.505
    3 -10 5 221.799
    3 -10 6 765.541
    3 -10 6 705.049
    3 -10 7 2464.61
    3 -10 7 2372.7
    3 -10 7 2428.04
    3 -10 8 111.313
    3 -10 8 110.029
    3 -10 8 188.119
    3 -10 9 52.7859
    3 -10 9 107.41
    3 -10 10 -20.1618
    3 -10 11 124.961
    3 -10 12 144.246
    -3 -11 14 1204.98
    3 -11 -13 1077.85
    -3 -11 13 741.227
    3 -11 -12 819.491
    -3 -11 12 1000.34
    3 -11 -11 60.6819
    3 -11 -11 -56.4267
    -3 -11 10 225.342
    3 -11 -10 305.127
    3 -11 -10 208.227
    3 -11 -9 1487.87
    3 -11 -9 1205.83
    3 -11 -8 331.573
    3 -11 -8 383.685
    3 -11 -7 -0.81606
    3 -11 -7 13.9672
    3 -11 -6 312.622
    3 -11 -6 309.762
    3 -11 -5 3477.17
    3 -11 -5 3302.03
    3 -11 -4 3510.28
    3 -11 -4 3279.77
    -3 -11 3 634.555
    3 -11 -3 515.867
    3 -11 -2 6342.52
    -3 -11 2 8624.48
    -3 -11 1 658.458
    3 -11 -1 653.051
    3 -11 -1 516.117
    3 -11 0 679.183
    3 11 0 672.319
    3 -11 0 543.246
    -3 -11 0 732.335
    3 -11 1 1600.24
    3 11 1 1457.41
    3 -11 1 1692.84
    -3 -11 -2 1619.51
    3 -11 2 1476.06
    3 -11 2 1681.55
    -3 -11 -3 686.628
    3 -11 3 508.958
    3 -11 4 385.036
    3 -11 5 -14.8047
    3 -11 6 310.034
    3 -11 6 295.045
    3 -11 7 4669.3
    3 -11 7 4143.39
    3 -11 7 4734.22
    3 -11 8 2033.16
    3 -11 8 2362.62
    3 -11 8 1981.25
    3 -11 9 1465.97
    3 -11 10 714.801
    3 -11 11 138.168
    3 -11 12 -41.6288
    -3 -12 14 721.954
    -3 -12 13 80.989
    3 -12 -13 -175.641
    3 -12 -12 108.746
    -3 -12 12 66.2698
    3 -12 -11 0.4323
    3 -12 -11 151.316
    -3 -12 10 3339.82
    3 -12 -10 3583.94
    3 -12 -10 3167.16
    3 -12 -9 22.3102
    3 -12 -9 37.3416
    3 -12 -8 63.0764
    3 -12 -8 131.892
    3 -12 -7 35.7643
    3 -12 -7 43.8886
    3 -12 -6 389.633
    3 -12 -6 308.582
    3 -12 -5 2376.28
    3 -12 -5 2526.99
    -3 -12 4 1392.13
    3 -12 -4 990.426
    3 -12 -4 1040.94
    3 -12 -3 3487.94
    3 -12 -3 3506.83
    -3 -12 3 4417.68
    3 -12 -2 2821.82
    -3 -12 2 3851.83
    3 -12 -1 3174.88
    3 12 -1 3684.21
    -3 -12 1 4103.67
    3 -12 0 2356.75
    3 12 0 2057.63
    3 -12 0 1896.24
    -3 -12 0 2372.37
    3 -12 1 163.842
    3 -12 1 135.227
    3 -12 2 1013.27
    3 -12 2 848.085
    -3 -12 -2 1110.66
    3 -12 3 7.53288
    3 -12 4 276.718
    3 -12 5 11.7688
    3 -12 6 350.03
    3 -12 7 -11.0038
    3 -12 7 26.3023
    3 -12 8 33.8902
    3 -12 8 20.2669
    3 -12 8 92.1687
    3 -12 9 292.461
    3 -12 10 231.622
    3 -12 11 1573
    3 -12 12 1070.18
    -3 -13 13 -4.00255
    3 -13 -13 275.35
    3 -13 -12 113.897
    3 -13 -11 37.9052
    3 -13 -11 103.293
    3 -13 -10 -21.9919
    -3 -13 10 13.6211
    3 -13 -10 -26.0273
    3 -13 -9 1812.88
    3 -13 -9 1839.24
    3 -13 -8 5773
    3 -13 -8 6184.49
    3 -13 -7 2487.7
    3 -13 -7 2527.52
    3 -13 -6 -33.0028
    3 -13 -6 29.83
    3 -13 -5 297.387
    3 -13 -5 183.254
    3 -13 -4 7965.62
    3 -13 -4 8347.21
    -3 -13 4 9913.31
    3 -13 -3 1984.96
    3 -13 -3 1827.16
    -3 -13 3 2172.25
    3 13 -2 -0.99825
    3 -13 -2 11.1188
    -3 -13 2 11.1681
    3 13 -1 1527.15
    -3 -13 1 1753.69
    3 -13 -1 1167.52
    3 -13 0 2966.39
    3 -13 0 3369.73
    3 -13 1 10051.9
    3 -13 1 11356.9
    3 -13 2 141.897
    -3 -13 -2 165.077
    3 -13 3 -49.2592
    3 -13 4 2282.01
    3 -13 5 112.178
    3 -13 6 172.457
    3 -13 7 5328.9
    3 -13 7 5074.4
    3 -13 8 182.865
    3 -13 8 368.496
    3 -13 8 319.68
    3 -13 9 94.6571
    3 -13 10 21.813
    3 -13 11 140.077
    -3 -14 13 78.5023
    3 -14 -12 2384.34
    3 -14 -11 48.8475
    3 -14 -11 -49.9542
    3 -14 -10 2387.03
    3 -14 -10 2427.84
    3 -14 -9 543.163
    3 -14 -9 507.972
    3 -14 -8 662.935
    3 -14 -8 611.617
    3 -14 -7 920.32
    3 -14 -7 968.76
    3 -14 -6 11634.3
    3 -14 -6 12807.6
    -3 -14 5 4.67675
    3 -14 -5 72.9941
    3 -14 -5 5.90184
    -3 -14 5 8.91535
    3 -14 -4 1068.76
    -3 -14 4 1489.66
    3 -14 -4 1281.26
    3 -14 -3 3821.33
    -3 -14 3 3998.85
    3 -14 -3 3019.11
    -3 -14 2 14.1619
    3 -14 -2 39.2896
    3 14 -2 81.8551
    3 -14 -2 1.90522
    3 -14 -1 880.828
    -3 -14 1 866.729
    3 -14 0 1348.87
    3 -14 0 1643.61
    3 -14 1 -57.2229
    3 -14 1 11.4733
    -3 -14 -1 57.4344
    3 -14 2 736.049
    -3 -14 -2 902.812
    3 -14 3 4494.58
    3 -14 4 287.672
    3 -14 5 535.631
    3 -14 6 491.971
    3 -14 7 526.778
    3 -14 7 398.405
    3 -14 8 47.2864
    3 -14 8 80.4833
    3 -14 9 104.67
    3 -14 10 177.5
    3 -14 11 112.391
    -3 -15 13 869.571
    3 -15 -12 636.343
    3 -15 -11 -6.99823
    3 -15 -11 93.0346
    3 -15 -10 -20.7486
    3 -15 -10 -9.79667
    3 -15 -9 2338.2
    3 -15 -9 2338.68
    -3 -15 9 2776.06
    3 -15 -8 751.053
    3 -15 -8 935.4
    3 -15 -7 4829.21
    3 -15 -7 5173.28
    3 -15 -6 980.218
    3 -15 -6 893.193
    3 -15 -5 290.105
    3 -15 -5 535.18
    -3 -15 5 517.347
    -3 -15 5 466.566
    3 -15 -4 1997.47
    3 -15 -4 1800.86
    -3 -15 4 2436.11
    3 -15 -3 332.106
    3 15 -3 310.286
    3 -15 -3 476.514
    -3 -15 3 250.783
    3 -15 -2 966.466
    -3 -15 2 1231.43
    3 -15 -2 1038.74
    3 -15 -1 2590.34
    -3 -15 1 3307.81
    3 -15 0 1951.91
    3 -15 1 3352.73
    3 -15 1 3341.98
    -3 -15 -1 3655.74
    3 -15 2 1428.36
    3 -15 3 66.3426
    3 -15 4 372.755
    3 -15 5 5801.13
    3 -15 6 454.037
    3 -15 7 -55.4047
    3 -15 7 55.6556
    3 -15 8 1381.09
    3 -15 8 1443.39
    3 -15 9 117.903
    3 -15 10 76.1817
    3 -16 -11 172.185
    3 -16 -11 39.2848
    3 -16 -10 30.8133
    3 -16 -10 82.1405
    -3 -16 9 219.058
    3 -16 -9 198.748
    3 -16 -9 89.7014
    3 -16 -8 42.9465
    3 -16 -8 120.709
    3 -16 -7 -15.7206
    3 -16 -7 -80.2019
    3 -16 -6 30.9686
    3 -16 -6 162.376
    3 -16 -5 -16.2282
    3 16 -5 -16.2664
    -3 -16 5 8.74845
    3 -16 -4 241.318
    3 -16 -4 160.443
    -3 -16 4 244.46
    3 -16 -3 1871.68
    3 -16 -3 1951.72
    -3 -16 3 2296.38
    3 -16 -2 1191.53
    3 -16 -2 836.894
    -3 -16 2 1258.26
    3 -16 -1 6264.69
    3 -16 -1 6132.24
    3 -16 0 -46.3526
    -3 -16 0 95.9871
    3 -16 1 2714.96
    3 -16 1 3394.97
    -3 -16 -1 2709.74
    3 -16 2 328.414
    3 -16 3 5483.99
    3 -16 4 -36.3993
    3 -16 5 13698.8
    3 -16 6 63.8323
    3 -16 7 1492.96
    3 -16 7 1498.53
    3 -16 8 -25.1758
    3 -16 9 541.588
    3 -16 10 452.602
    3 -17 -11 -47.6543
    3 -17 -11 38.8864
    3 -17 -10 1352.16
    3 -17 -10 1440.11
    3 -17 -9 2339.68
    -3 -17 9 2781.59
    3 -17 -9 2574.2
    3 -17 -8 95.703
    3 -17 -8 -78.0469
    3 -17 -7 935.639
    3 -17 -7 886.094
    3 -17 -6 131.168
    3 -17 -6 215.35
    3 -17 -5 12.0333
    3 -17 -5 1.20188
    3 -17 -4 1045.08
    -3 -17 4 1407.91
    3 -17 -4 846.655
    3 -17 -3 34.4885
    3 -17 -3 231.263
    -3 -17 3 149.681
    3 -17 -2 -30.3594
    3 -17 -2 65.3398
    -3 -17 2 36.8569
    3 -17 -1 1032.37
    3 -17 -1 1060.5
    3 -17 0 1.18277
    -3 -17 0 159.537
    3 -17 1 412.383
    3 -17 2 151.338
    3 -17 3 4664.84
    3 -17 4 4054.66
    3 -17 5 565.895
    3 -17 6 36.4017
    3 -17 7 894.533
    3 -17 7 1095.87
    3 -17 8 1060.85
    3 -17 9 85.3113
    3 -18 -11 194.567
    3 -18 -10 504.757
    3 -18 -10 693.01
    -3 -18 9 1023.36
    3 -18 -9 709.718
    3 -18 -9 969.08
    3 -18 -8 -48.1434
    3 -18 -8 49.5294
    3 -18 -7 50.1824
    3 -18 -7 -22.6989
    3 -18 -6 3450.35
    3 -18 -6 3551.14
    3 -18 -5 264.572
    3 -18 -5 134.115
    3 -18 -4 870.856
    3 -18 -4 1173.7
    3 -18 -3 2285.53
    3 -18 -3 1765.26
    3 -18 -2 144.905
    3 -18 -2 162.379
    -3 -18 2 55.6841
    3 -18 -1 490.621
    3 -18 -1 284.189
    -3 -18 1 352.911
    3 -18 0 2900.28
    3 -18 0 2926.58
    -3 -18 0 3229.62
    3 -18 1 -6.36792
    3 -18 2 2413.59
    3 -18 3 1213.58
    3 -18 4 581.787
    3 -18 5 318.198
    3 -18 6 161.581
    3 -18 7 350.584
    3 -18 7 193.319
    3 -18 8 -104.2
    3 -19 -10 83.5876
    3 -19 -10 52.7404
    -3 -19 9 1798.43
    3 -19 -9 2453.44
    3 -19 -9 1824.24
    -3 -19 8 993.449
    3 -19 -8 862.273
    3 -19 -8 932.16
    3 -19 -7 1505.42
    3 -19 -7 1331.67
    3 -19 -6 -84.0374
    3 -19 -6 -71.8667
    3 -19 -5 22.0668
    3 -19 -5 -24.5844
    3 -19 -4 763.062
    3 -19 -4 880.093
    3 -19 -3 2646.83
    3 -19 -3 2374.3
    3 -19 -2 1207.98
    3 -19 -2 1013.81
    3 -19 -1 3436.67
    3 -19 -1 3537.04
    3 -19 0 2160.53
    3 -19 1 2513.81
    3 -19 2 186.101
    3 -19 3 828.943
    3 -19 4 2077.75
    3 -19 5 665.608
    3 -19 6 2107.67
    3 -19 7 -144.021
    3 -19 7 -118.131
    3 -19 8 1521.68
    3 -20 -10 310.971
    3 -20 -9 206.068
    3 -20 -9 273.811
    3 -20 -8 -69.0605
    3 -20 -8 -63.8012
    3 -20 -7 0.48923
    3 -20 -7 -151.655
    3 -20 -6 358.332
    3 -20 -6 186.741
    3 -20 -5 1201.28
    3 -20 -5 1264.68
    3 -20 -4 116.128
    3 -20 -4 111.195
    3 -20 -3 5.11233
    3 -20 -3 39.6426
    3 -20 -2 236.909
    3 -20 -2 157.541
    3 -20 -1 898.729
    3 -20 -1 942.418
    3 -20 0 1816.98
    3 -20 1 2809.98
    3 -20 2 189.917
    3 -20 3 890.958
    3 -20 4 -1.39658
    3 -20 5 731.966
    3 -20 6 1368.31
    3 -20 7 335.568
    3 -20 7 314.519
    3 -21 -10 514.116
    3 -21 -9 154.725
    -3 -21 8 -161.903
    3 -21 -8 40.4408
    3 -21 -8 -88.9551
    3 -21 -7 -89.7912
    3 -21 -7 -38.095
    3 -21 -6 65.0593
    3 -21 -6 103.225
    3 -21 -5 625.747
    3 -21 -5 624.87
    3 -21 -4 100.106
    3 -21 -4 34.7783
    3 -21 -3 228.48
    3 -21 -3 228.52
    3 -21 -2 1385.29
    3 -21 -2 1527.4
    3 -21 -1 61.0885
    3 -21 0 366.887
    3 -21 1 1550.55
    3 -21 2 5142.08
    3 -21 3 4610.19
    3 -21 4 182.271
    3 -21 5 743.977
    3 -21 6 970.643
    3 -22 -10 543.526
    3 -22 -9 653.969
    -3 -22 8 -270.892
    3 -22 -8 -87.8468
    -3 -22 7 56.584
    3 -22 -7 181.772
    3 -22 -7 15.4316
    3 -22 -6 795.818
    3 -22 -6 1056.06
    3 -22 -5 2610.39
    3 -22 -5 2565.83
    3 -22 -4 95.2018
    3 -22 -4 68.1291
    3 -22 -3 2039.59
    3 -22 -3 1759.81
    3 -22 -2 562.434
    3 -22 -2 291.854
    3 -22 -1 1829.14
    3 -22 0 2294.61
    3 -22 1 1460.91
    3 -22 2 15.47
    3 -22 3 899.333
    3 -22 4 5763.13
    3 -22 5 -148.66
    3 -22 6 188.876
    -3 -23 8 2852.37
    3 -23 -8 2242.45
    3 -23 -7 19.7723
    -3 -23 7 314.456
    3 -23 -7 427.474
    3 -23 -6 640.277
    3 -23 -6 663.044
    3 -23 -5 -30.2856
    3 -23 -5 144.812
    3 -23 -4 1313.67
    3 -23 -4 1411.84
    3 -23 -3 346.318
    3 -23 -3 235.743
    3 -23 -2 1339.48
    3 -23 -1 133.832
    3 -23 0 438.194
    3 -23 1 292.929
    3 -23 2 -12.9713
    3 -23 3 1565.71
    3 -23 4 311.586
    3 -23 5 -184.548
    3 -23 6 -13.798
    -3 -24 7 619.251
    -3 -24 6 160.936
    3 -24 -6 157.095
    3 -24 -5 1124.79
    3 -24 -5 1163.45
    3 -24 -4 133.64
    3 -24 -4 389.527
    3 -24 -3 462.671
    3 -24 -2 203.426
    3 -24 -1 574.948
    3 -24 0 89.0396
    3 -24 1 1916.88
    3 -24 2 -57.7729
    3 -24 3 172.587
    3 -24 4 87.2472
    3 -24 5 25.6275
    -3 -25 7 63.8101
    -3 -25 6 133.982
    3 -25 -6 22.4138
    -3 -25 5 2035.16
    3 -25 -5 1752.45
    3 -25 -2 387.552
    3 -25 -1 84.6499
    3 -25 0 1013.84
    3 -25 1 1648.14
    3 -25 2 -261.146
    3 -25 3 1966.02
    4 0 -15 -78.9318
    4 0 -14 3688.9
    -4 0 13 128.444
    -4 0 12 2113.91
    -4 0 11 -1.91271
    -4 0 10 16779.3
    4 0 -10 18137.4
    -4 0 9 2.92849
    -4 0 9 -6.55709
    4 0 -9 -43.9127
    4 0 -8 12951.9
    4 0 -8 12948.7
    -4 0 8 12871.6
    -4 0 8 12417
    -4 0 7 24.1486
    4 0 -7 -7.12556
    4 0 -7 -19.3556
    4 0 -6 2662.39
    -4 0 6 2432.05
    -4 0 6 3073.22
    4 0 -5 -59.8039
    -4 0 5 -15.2818
    -4 0 5 -117.128
    4 0 -4 60031.7
    -4 0 4 49611.3
    4 0 -3 -33.367
    4 0 -2 188.633
    4 0 -1 5.20388
    4 0 0 6685.85
    -4 0 -1 8.10079
    4 0 1 -12.1553
    4 0 2 9869.07
    -4 0 -2 10341.6
    4 0 2 9713.27
    -4 0 -3 1.04367
    4 0 3 10.4361
    -4 0 -3 -39.4408
    4 0 3 -40.193
    4 0 4 289.653
    4 0 4 206.833
    4 0 4 198.31
    -4 0 -4 204.603
    -4 0 -4 183.138
    4 0 5 18.3612
    -4 0 -5 -6.989
    4 0 5 -9.45968
    -4 0 -5 3.65214
    4 0 6 475.78
    4 0 6 508.632
    -4 0 -6 618.13
    -4 0 -7 -65.4199
    4 0 7 -5.91822
    4 0 7 -42.7345
    4 0 8 518.309
    4 0 9 8.39148
    4 0 10 1571.89
    4 0 11 11.7989
    4 -1 -16 40.7411
    4 -1 -15 134.787
    4 1 -15 199.064
    -4 -1 14 481.172
    4 1 -14 269.011
    4 -1 -14 231.936
    -4 -1 13 578.551
    4 -1 -13 486.84
    -4 1 12 907.522
    -4 -1 12 887.755
    -4 1 11 410.923
    -4 -1 11 452.862
    -4 1 10 2282.6
    -4 -1 10 2055.77
    -4 -1 10 1930.91
    4 1 -10 1953.39
    -4 1 9 -0.3372
    -4 1 9 91.5101
    -4 -1 9 23.8639
    4 -1 -9 -4.09752
    -4 -1 9 20.0155
    4 -1 -9 8.10733
    4 1 -9 19.3798
    -4 -1 8 146.466
    4 -1 -8 184.293
    -4 -1 8 191.687
    -4 1 8 230.776
    -4 1 8 258.376
    4 -1 -8 200.02
    4 1 -8 186.567
    4 1 -7 1908.49
    4 -1 -7 1714.31
    4 -1 -7 2268.09
    -4 -1 7 1880.17
    4 1 -7 1929.11
    -4 1 7 2519.44
    -4 -1 7 2818.45
    -4 1 7 1781.5
    -4 1 6 -35.2265
    -4 1 6 -3.33692
    4 1 -6 31.9685
    4 -1 -6 5.83281
    -4 -1 6 -64.4579
    -4 -1 6 -8.09426
    -4 1 5 164.865
    4 1 -5 294.499
    4 -1 -5 235.152
    -4 1 5 303.709
    -4 -1 5 173.549
    4 1 -4 11097.2
    4 -1 -4 11361.5
    -4 -1 4 10387.7
    -4 1 4 10550.1
    4 1 -3 3981.83
    4 -1 -3 3785.29
    -4 1 3 4237.4
    4 1 -2 4894.54
    4 -1 -2 3632.41
    4 1 -1 423.742
    4 -1 -1 346.004
    4 1 0 11883.8
    4 -1 0 8609.81
    4 1 1 4734.06
    4 -1 1 4717.92
    -4 -1 -1 5254.45
    -4 1 -1 4965.79
    4 1 1 6007.26
    4 1 2 5710.55
    4 -1 2 5643.41
    -4 -1 -2 6232.89
    4 1 2 6061.41
    -4 1 -2 6041.24
    -4 1 -2 5851.69
    4 1 3 7951.46
    4 -1 3 8588.33
    -4 -1 -3 9443.29
    -4 1 -3 9309.74
    4 1 3 9387.28
    4 1 3 8962.25
    4 -1 3 10349.1
    -4 1 -3 7769.25
    4 1 4 1017.14
    4 -1 4 972.171
    4 -1 4 977.962
    -4 -1 -4 1163.05
    4 -1 4 1196.68
    -4 1 -4 1154.47
    4 1 4 1120.85
    -4 -1 -4 1058.79
    4 -1 5 1555.75
    4 -1 5 1413.31
    4 1 5 1793.66
    -4 -1 -5 1778.8
    4 1 5 1643.34
    -4 -1 -5 1436.01
    4 -1 5 1352.45
    -4 1 -5 1590.89
    4 -1 6 1017.06
    4 -1 6 1008.59
    4 1 6 991.342
    -4 -1 -6 1146.25
    -4 1 -6 1093.39
    -4 -1 -6 1007.92
    4 1 6 949.776
    -4 1 -7 -5.0043
    4 1 7 38.5692
    4 -1 7 -32.2181
    -4 -1 -7 -41.5202
    4 1 7 11.457
    4 -1 7 86.1291
    4 1 8 60.2958
    4 -1 8 48.8657
    4 1 9 439.641
    4 -1 9 409.712
    4 1 10 1259.71
    4 -1 10 1534
    4 1 11 294.074
    4 -1 11 369.8
    4 -1 12 994.799
    4 -2 -16 143.738
    4 -2 -15 323.328
    4 2 -15 377.276
    -4 -2 14 67.6046
    4 2 -14 -115.126
    4 -2 -14 72.5893
    -4 -2 13 81.1517
    4 -2 -13 18.3015
    -4 -2 12 450.694
    -4 2 11 11.9175
    -4 -2 11 17.584
    4 -2 -10 2916.33
    -4 -2 10 2339.56
    -4 2 10 2159.11
    -4 -2 10 2587.86
    4 2 -10 2231.79
    4 -2 -9 2861.96
    -4 2 9 2629.31
    -4 2 9 2430.08
    4 -2 -9 2579.18
    4 2 -9 2328.9
    -4 -2 9 2409.9
    -4 -2 9 2378.13
    -4 -2 8 -25.3222
    -4 2 8 -20.1199
    -4 -2 8 -15.8431
    4 -2 -8 -3.85005
    4 -2 -8 8.67272
    -4 2 8 -2.4108
    4 2 -8 29.198
    -4 2 7 3900.31
    4 -2 -7 4140.91
    -4 -2 7 3972.15
    4 2 -7 3702.67
    -4 2 7 3851.11
    -4 -2 7 5296.59
    -4 2 6 43.2285
    4 2 -6 -0.39334
    4 -2 -6 5.40347
    -4 2 6 -43.2538
    -4 -2 6 -25.1173
    4 2 -5 49069.1
    -4 -2 5 43460.8
    4 -2 -5 45213.2
    -4 2 5 43385.4
    4 2 -4 10880.3
    -4 -2 4 9778.22
    -4 2 4 9542.74
    4 -2 -4 9511.69
    4 -2 -3 770.05
    -4 2 3 601.035
    4 2 -3 687.307
    4 2 -2 6505.88
    4 -2 -2 5818.84
    -4 2 2 6149.81
    -4 2 1 13121.5
    4 -2 -1 10869.9
    -4 2 0 13171.4
    4 2 0 13359.5
    4 -2 0 18190
    4 2 0 18994.7
    -4 2 -1 256.083
    4 2 1 180.289
    4 2 1 220.813
    -4 -2 -1 245.444
    4 -2 1 212.637
    4 -2 2 2050.3
    -4 -2 -2 2120.36
    -4 2 -2 2400.95
    4 2 2 2732.12
    4 2 3 3671.07
    4 -2 3 3462.4
    -4 -2 -3 3526.08
    -4 2 -3 3723.44
    4 2 3 3825.78
    4 -2 3 3425.61
    4 2 4 579.5
    4 -2 4 816.32
    -4 2 -4 578.997
    4 -2 4 547.801
    4 2 4 807.177
    4 -2 4 673.255
    -4 -2 -4 692.598
    4 -2 5 -30.7307
    -4 2 -5 33.9653
    4 -2 5 22.8625
    4 -2 5 -16.5304
    -4 -2 -5 -54.4049
    4 2 5 1.13516
    -4 -2 -5 0.78874
    4 2 5 26.0322
    4 -2 6 294.522
    4 -2 6 256.584
    -4 2 -6 211.251
    4 2 6 258.805
    -4 -2 -6 302.847
    4 -2 6 407.39
    4 2 6 262.723
    -4 -2 -6 1.14895
    4 2 7 4412.8
    -4 -2 -7 4117.93
    4 -2 7 3955.47
    -4 2 -7 4340.23
    4 2 8 377.352
    4 -2 8 245.093
    -4 -2 -8 270.649
    4 2 9 764.308
    4 -2 9 785.008
    4 2 10 84.976
    4 -2 10 232.131
    4 2 11 9.08034
    4 -2 11 -9.42665
    4 -2 12 -8.58533
    4 -3 -16 -42.692
    4 -3 -15 52.0087
    -4 -3 15 -29.0984
    -4 -3 14 871.028
    4 3 -14 596.787
    4 -3 -14 838.496
    -4 -3 13 172.139
    4 -3 -13 96.2246
    -4 -3 12 3423.81
    -4 -3 11 -35.1153
    4 -3 -11 7.6334
    -4 -3 10 1168.82
    -4 -3 10 1261.22
    4 -3 -10 1239.83
    -4 3 10 1017.57
    4 3 -10 1189.33
    4 3 -9 549.441
    -4 3 9 839.64
    -4 -3 9 775.393
    4 -3 -9 662.344
    -4 -3 9 712.692
    4 -3 -8 4655.06
    -4 3 8 4365.4
    4 -3 -8 5043.95
    -4 3 8 4805.1
    -4 -3 8 4982.49
    4 3 -8 5910.67
    -4 -3 8 6277.92
    -4 3 7 3375.18
    4 -3 -7 3926.46
    -4 3 7 3530.57
    -4 -3 7 4183.68
    4 3 -7 4245.55
    -4 3 6 4887.8
    -4 -3 6 6334.33
    4 -3 -6 5603.15
    -4 3 6 5794.75
    4 3 -6 5548.82
    -4 3 5 108.735
    -4 3 5 119.264
    -4 -3 5 264.407
    4 -3 -5 63.3773
    -4 -3 4 6740.38
    4 -3 -4 5780.99
    -4 3 4 5855.28
    -4 3 4 4797.51
    4 -3 -3 12294.2
    -4 3 3 12469.7
    4 -3 -2 16408.1
    -4 3 2 17343.5
    4 3 -1 14.6917
    -4 3 1 -16.4915
    4 -3 -1 -16.0009
    4 -3 0 5003.57
    4 3 0 4351.51
    4 3 1 204.485
    -4 3 -1 270.228
    -4 -3 -1 297.133
    4 -3 1 279.628
    4 3 2 130.801
    -4 3 -2 292.565
    4 -3 2 250.079
    -4 -3 -2 196.232
    -4 -3 -3 1317.92
    4 -3 3 1164.69
    4 3 3 1375.62
    -4 3 -3 1266.24
    4 3 3 1155.63
    4 -3 4 19914.9
    -4 -3 -4 21803.9
    4 3 4 21642
    4 -3 4 20694.2
    -4 3 -4 22094.1
    4 3 4 22188.3
    4 -3 4 21613.8
    4 -3 5 4646.57
    -4 -3 -5 5191.39
    4 3 5 5202.69
    4 -3 5 4842.84
    -4 -3 -5 4402.2
    4 3 5 4725.63
    -4 3 -5 5474.06
    4 -3 5 5011.14
    4 -3 6 560.349
    4 -3 6 673.655
    -4 3 -6 589.714
    4 -3 6 472.458
    4 3 6 671.501
    -4 -3 -6 648.174
    4 3 6 712.989
    4 -3 7 169.37
    -4 -3 -7 142.44
    -4 3 -7 224.229
    -4 -3 -7 223.808
    4 3 7 205.006
    4 3 8 60.9116
    4 -3 8 25.2736
    4 -3 9 2859.44
    4 3 9 2408.39
    4 3 10 4162.12
    4 -3 10 4540.16
    4 -3 11 -74.834
    4 3 11 -19.6854
    4 -3 12 2208.75
    -4 -4 15 936.252
    4 -4 -15 310.976
    -4 -4 14 621.458
    4 -4 -14 505.066
    4 4 -14 742.814
    4 -4 -13 1499.09
    -4 -4 13 1141.53
    4 -4 -12 252.865
    -4 -4 12 236.86
    4 4 -11 397.798
    4 -4 -11 598.313
    -4 -4 11 699.415
    -4 -4 10 1025.49
    4 -4 -10 1125.13
    4 4 -10 874.614
    -4 -4 10 1037.24
    -4 -4 9 -10.0947
    4 4 -9 -85.1118
    -4 -4 9 23.0226
    4 -4 -9 9.21906
    4 4 -8 431.81
    -4 -4 8 380.973
    -4 4 8 327.563
    4 -4 -8 430.245
    4 -4 -8 430.268
    4 -4 -7 4983.37
    -4 4 7 3833.07
    -4 -4 7 5777.96
    -4 4 7 4789.94
    4 4 -7 5575.28
    -4 -4 6 533.595
    4 4 -6 538.173
    -4 4 6 466.714
    4 -4 -6 297.463
    -4 4 6 383.472
    -4 4 5 11.4436
    -4 -4 5 12.0287
    -4 4 5 20.318
    4 -4 -5 30.8784
    4 4 -5 2.42522
    4 -4 -5 19.2526
    -4 4 4 29234.6
    4 -4 -4 31613.9
    -4 4 4 25736.2
    4 -4 -4 25059.9
    4 -4 -3 86.3676
    4 -4 -3 66.9859
    4 4 -2 540.034
    4 -4 -2 417.187
    4 -4 -1 5001.13
    4 4 -1 5692.38
    4 -4 0 7858.34
    4 4 0 10986.4
    -4 4 -1 2087.43
    -4 -4 -1 1830.18
    4 -4 1 2030.26
    4 4 1 1896.64
    4 4 2 387.802
    -4 4 -2 452.823
    -4 -4 -2 523.188
    4 -4 2 422.531
    -4 -4 -3 5198.66
    4 -4 3 5209.04
    4 4 3 4804.05
    4 4 3 5999.69
    -4 4 -3 5375.05
    4 -4 4 575.947
    -4 4 -4 732.993
    -4 -4 -4 523.533
    4 -4 4 606.61
    4 4 4 650.113
    4 -4 4 575.436
    4 4 4 711.883
    4 4 5 3876.7
    4 -4 5 3619.48
    -4 -4 -5 3482.92
    4 -4 5 3575.04
    4 4 5 3930.92
    4 -4 5 3236.78
    -4 4 -5 3654.37
    4 -4 6 224.939
    4 -4 6 238.65
    4 -4 6 199.161
    -4 4 -6 113.218
    -4 -4 -6 324.734
    4 4 6 311.41
    4 -4 7 343.866
    4 -4 7 318.509
    -4 -4 -7 231.327
    -4 4 -7 354.551
    -4 -4 -7 211.996
    4 4 7 384.435
    4 -4 8 -20.2337
    4 4 8 48.3532
    4 4 9 1277.89
    4 -4 9 1236.7
    4 4 10 224.068
    4 -4 10 244.201
    4 4 11 44.8872
    4 -4 11 247.564
    4 -4 12 643.854
    -4 -5 15 521.848
    4 -5 -15 601.126
    -4 -5 14 352.975
    4 -5 -14 479.651
    4 -5 -13 549.005
    -4 -5 13 574.834
    -4 -5 12 3276.96
    4 -5 -12 3568.87
    -4 -5 11 -136.053
    4 -5 -11 73.19
    4 5 -10 16.5394
    -4 -5 10 -1.75547
    4 -5 -10 -25.2661
    -4 -5 10 -17.5823
    4 5 -9 314.051
    4 -5 -9 341.142
    -4 -5 9 369.628
    4 5 -8 181.404
    -4 5 8 123.644
    -4 -5 8 205.853
    4 -5 -8 157.595
    -4 -5 7 8349.55
    4 -5 -7 6931.15
    4 5 -7 7472.62
    4 5 -6 5835.21
    4 -5 -6 6398.63
    4 -5 -6 5101.82
    4 -5 -5 594.444
    -4 5 5 139.843
    4 -5 -5 378.878
    -4 -5 5 555.724
    4 5 -5 404.007
    -4 -5 4 30918.1
    4 -5 -4 25631.7
    -4 -5 3 8346.75
    4 -5 -3 6308.13
    4 5 -3 9368.35
    4 -5 -3 5286.61
    4 5 -2 195.825
    4 -5 -2 194.967
    4 -5 -2 87.3723
    4 -5 -1 1771.44
    4 -5 -1 2545.77
    4 5 -1 2802.12
    4 -5 0 1792.67
    4 5 0 1377.25
    4 -5 0 1270.7
    -4 -5 -1 379.413
    -4 5 -1 348.61
    4 -5 1 285.017
    4 5 1 294.363
    -4 -5 -2 782.72
    -4 5 -2 852.796
    4 -5 2 708.558
    4 5 2 715.48
    -4 -5 -3 4462.7
    4 -5 3 4838.18
    4 5 3 4251.7
    4 5 3 4741.83
    -4 -5 -3 3951.88
    -4 5 -3 4446.8
    -4 5 -4 1056.99
    -4 -5 -4 1006.35
    4 -5 4 1106.6
    4 -5 4 1142.51
    4 5 4 1249.77
    4 -5 4 1098.75
    4 5 4 904.031
    4 -5 5 354.901
    -4 -5 -5 186.879
    4 -5 5 291.157
    -4 5 -5 229.983
    4 5 5 192.941
    4 -5 5 219.144
    -4 5 -6 2492.85
    4 -5 6 2576.55
    -4 -5 -6 2464.7
    -4 -5 -6 2187.39
    4 5 6 2330.03
    4 -5 6 2468.35
    -4 5 -7 2564.98
    4 -5 7 2493.31
    -4 -5 -7 2912.95
    4 5 7 3118.88
    4 -5 7 2668.04
    4 -5 8 1329.94
    4 -5 8 1316.12
    4 5 8 1351.19
    4 5 9 333.631
    4 -5 9 259.97
    4 5 10 222.085
    4 -5 10 240.347
    4 5 11 160.917
    4 -5 11 -71.6727
    4 -5 12 -121.503
    -4 -6 15 756.722
    4 -6 -15 676.34
    4 -6 -14 773.481
    -4 -6 14 341.761
    4 -6 -13 2.44858
    -4 -6 13 13.5465
    4 -6 -12 372.038
    -4 -6 12 208.786
    -4 -6 11 565.472
    4 -6 -11 626.525
    4 -6 -11 828.845
    4 -6 -10 1744.85
    -4 -6 10 1609.12
    -4 -6 10 1781.3
    -4 -6 9 8288.82
    4 -6 -9 7564.02
    4 -6 -8 376.835
    -4 -6 8 285.581
    4 -6 -7 454.939
    -4 -6 7 474.846
    -4 -6 6 1984.15
    4 -6 -6 1434.95
    4 -6 -6 1165.62
    4 -6 -5 162.947
    -4 -6 5 130.796
    4 -6 -5 135.183
    -4 -6 4 2192.91
    4 -6 -4 2907.54
    4 -6 -3 2620.42
    4 -6 -3 2004.11
    4 6 -3 3057.92
    4 -6 -2 227.516
    4 -6 -2 114.83
    4 6 -2 305.367
    4 -6 -1 4424.72
    4 6 -1 5000.82
    4 -6 0 4713.28
    4 -6 0 5416.4
    -4 -6 -1 104.662
    -4 -6 -1 65.0916
    4 -6 1 75.071
    -4 6 -1 41.6593
    4 6 1 36.429
    4 -6 1 86.4943
    -4 -6 -2 2377.17
    4 6 2 2736.14
    4 -6 2 2161.69
    4 6 2 2799.51
    -4 6 -2 2569.52
    -4 6 -3 4132.53
    -4 -6 -3 3671.19
    4 -6 3 3755.89
    4 6 3 3668.61
    4 6 3 3802
    -4 -6 -3 3384.71
    4 -6 4 162.893
    -4 6 -4 130.612
    4 -6 4 247.46
    -4 -6 -4 137.762
    4 6 4 194.198
    4 -6 5 1005.03
    4 -6 5 814.144
    -4 -6 -5 874.042
    4 -6 5 829.283
    -4 6 -5 746.781
    4 6 5 773.135
    -4 6 -6 13252.4
    -4 -6 -6 13747
    4 -6 6 12940.4
    4 6 6 12659.3
    4 -6 6 12874.6
    4 -6 7 274.692
    4 -6 7 222.691
    -4 -6 -7 401.174
    4 6 7 314.02
    -4 6 -7 229.964
    4 -6 8 2585.27
    4 6 8 2409.71
    4 -6 8 2285.27
    4 -6 9 239.34
    4 6 9 204.838
    4 6 10 490.916
    4 -6 10 426.391
    4 6 11 847.994
    4 -6 11 629.603
    4 -6 12 223.863
    4 -7 -15 94.6317
    4 -7 -14 14.2055
    -4 -7 14 -89.1382
    -4 -7 13 132.248
    4 -7 -13 170.575
    4 -7 -12 184.285
    -4 -7 12 166.82
    4 -7 -11 -29.0852
    -4 -7 11 45.5856
    4 -7 -11 99.0633
    -4 -7 10 14.517
    4 -7 -10 -24.7098
    -4 -7 9 3155.93
    4 -7 -9 2817.39
    4 -7 -8 -64.3601
    -4 -7 8 -50.6729
    4 -7 -7 277.639
    -4 -7 7 413.407
    4 -7 -6 1200.3
    4 -7 -6 939.902
    4 -7 -5 6098.41
    4 -7 -5 6875.24
    4 -7 -4 1652.91
    4 -7 -4 2280.23
    4 -7 -3 3330.14
    4 -7 -3 3647.17
    4 -7 -2 425.016
    4 -7 -2 350.288
    4 7 -2 504.245
    4 -7 -1 9427.36
    4 -7 -1 11490.2
    4 -7 0 18.6518
    -4 -7 0 46.6244
    4 7 0 42.0138
    4 -7 1 377.433
    -4 -7 -1 361.034
    -4 7 -1 273.111
    4 7 1 331.082
    -4 -7 -2 33.1394
    4 7 2 22.2094
    -4 7 -2 -97.6688
    4 7 2 -15.9748
    4 -7 2 -28.8829
    -4 7 -3 12144.1
    -4 -7 -3 11348.6
    4 -7 3 11900.5
    4 -7 3 9158.23
    4 7 3 11486.9
    4 7 3 11487.2
    -4 -7 -3 10514.3
    -4 -7 -4 1204.9
    4 -7 4 1285.92
    4 -7 4 1117.41
    4 7 4 1371.64
    -4 7 -4 1144.47
    4 -7 4 1050.91
    -4 7 -5 16703.5
    -4 -7 -5 18309.1
    4 -7 5 19091.2
    4 7 5 18234.3
    4 -7 5 17342.4
    4 -7 6 17.5074
    -4 -7 -6 0.31162
    4 -7 6 50.7532
    4 7 6 46.4107
    -4 7 -6 24.176
    -4 7 -7 344.099
    4 -7 7 420.047
    4 -7 7 441.826
    4 7 7 286.833
    4 -7 8 52.8577
    4 -7 8 10.1745
    4 7 8 6.39605
    4 -7 9 273.107
    4 7 9 606.672
    4 7 10 205.851
    4 -7 10 142.31
    4 7 11 1582.4
    4 -7 11 1662.34
    4 -8 -14 140.117
    -4 -8 14 -5.25211
    -4 -8 13 578.987
    4 -8 -13 506.059
    -4 -8 12 201.737
    4 -8 -12 460.273
    -4 -8 11 62.1967
    4 -8 -11 131.183
    4 -8 -11 52.6168
    4 -8 -10 262.436
    4 -8 -10 142.289
    -4 -8 9 11074.5
    4 -8 -9 9175.11
    4 -8 -8 1265.91
    -4 -8 8 445.614
    4 -8 -7 6245.81
    -4 8 6 3077.63
    4 -8 -6 3229.37
    4 -8 -5 2107.33
    -4 8 5 2093.21
    4 -8 -5 2222.07
    -4 8 4 2476
    4 -8 -4 2526.04
    4 -8 -4 2635.62
    4 -8 -3 5094.25
    4 -8 -3 6483.76
    4 -8 -2 10182.3
    4 -8 -2 9052.94
    4 -8 -1 1188.15
    4 8 -1 1299.63
    -4 -8 1 1423.54
    -4 8 0 4648.74
    -4 -8 0 5521.22
    4 8 0 5099.9
    4 -8 0 4568.69
    4 -8 1 864.16
    4 8 1 1425.45
    -4 8 -1 1014.81
    -4 8 -2 9797.92
    4 8 2 10011.8
    4 -8 2 10872.2
    4 8 2 10685.4
    -4 8 -3 1618.82
    4 -8 3 1827.85
    -4 -8 -3 1703.48
    4 8 3 2224.89
    -4 -8 -4 589.095
    4 -8 4 565.151
    4 8 4 662.888
    4 -8 4 515.444
    -4 8 -4 506.671
    4 -8 5 556.464
    4 -8 5 560.202
    4 8 5 770.44
    -4 8 -5 785.499
    4 -8 6 3699.48
    4 8 6 3923.96
    4 -8 6 3616.33
    -4 8 -6 3430.66
    -4 8 -7 894.585
    4 -8 7 1125.68
    4 -8 7 1248.94
    4 8 7 1152.74
    4 -8 8 1297.87
    4 -8 8 1579.97
    4 8 8 1278.91
    4 -8 9 -96.6647
    4 8 9 -9.15919
    4 8 10 63.0858
    4 -8 10 93.81
    4 -8 11 359.58
    -4 -9 14 846.345
    4 -9 -14 904.625
    4 -9 -13 303.142
    -4 -9 13 232.88
    4 -9 -12 5960.2
    -4 -9 12 5101.18
    4 -9 -11 2435.73
    4 -9 -11 1966.99
    4 -9 -10 698.969
    4 -9 -10 953.325
    4 -9 -9 2.5285
    -4 -9 9 10.6158
    4 -9 -9 62.4775
    4 -9 -8 -30.9491
    4 -9 -7 1269.41
    4 -9 -6 4807.63
    -4 9 5 163.639
    4 -9 -5 191.414
    4 -9 -5 109.52
    -4 9 4 1084.29
    4 -9 -4 866.663
    4 -9 -4 1161.2
    4 -9 -3 515.642
    4 -9 -3 312.348
    4 -9 -2 1880.11
    -4 -9 1 389.486
    4 -9 -1 286.087
    -4 9 0 4098.28
    4 9 0 4544.66
    4 -9 0 3270.33
    -4 -9 0 5021.3
    4 -9 1 220.293
    4 9 1 243.076
    4 9 1 124.108
    -4 9 -1 336.04
    -4 -9 -2 15.8107
    4 -9 2 105.562
    4 9 2 11.5541
    -4 9 -2 54.8324
    -4 9 -3 80.4687
    4 -9 3 1.66682
    -4 -9 -3 78.7018
    4 9 3 100.498
    -4 9 -4 5138.56
    4 -9 4 5333.41
    4 9 4 4820.46
    -4 9 -5 1135.74
    4 -9 5 957.977
    4 9 5 998.229
    4 -9 5 1232.85
    4 -9 6 241.986
    4 -9 6 233.923
    -4 9 -6 221.682
    4 -9 6 211.915
    4 9 6 132.73
    4 -9 7 172.259
    4 -9 7 293.664
    4 9 7 99.0867
    4 -9 8 7.75612
    4 -9 8 7.3962
    4 9 8 23.9365
    4 -9 9 134.687
    4 9 9 126.927
    4 -9 10 -101.795
    4 -9 11 -134.025
    -4 -10 14 68.2422
    4 -10 -14 71.0473
    -4 -10 13 -15.9912
    4 -10 -13 -45.5576
    -4 -10 12 212.809
    4 -10 -12 138.82
    4 -10 -11 1853.77
    4 -10 -11 1592.29
    4 -10 -10 273.483
    4 -10 -10 185.933
    4 -10 -9 5480.5
    4 -10 -9 5894.53
    4 -10 -8 11685
    4 -10 -8 10659.6
    4 -10 -7 7543.79
    -4 -10 7 8562.5
    4 -10 -6 -48.8174
    4 -10 -5 816.074
    4 -10 -5 897.692
    4 -10 -4 1517.5
    -4 10 4 1700.98
    4 -10 -4 1445.77
    4 -10 -3 4187.08
    -4 -10 2 39.2517
    4 -10 -2 33.5008
    -4 -10 1 16368.4
    4 -10 -1 11035.8
    -4 10 0 931.384
    4 -10 0 866.497
    -4 -10 0 1267.02
    -4 10 -1 1211.04
    4 -10 1 887.183
    -4 10 -2 7207.24
    4 10 2 8900.65
    4 -10 2 7226.46
    -4 -10 -2 8067.61
    -4 10 -3 7786.89
    4 -10 3 8311.81
    4 10 3 9563.32
    -4 10 -4 3446.81
    4 -10 4 3599.35
    4 10 4 4118.75
    -4 10 -5 288.771
    4 10 5 215.719
    4 -10 5 53.9248
    4 -10 5 220.44
    4 -10 6 1598.89
    4 -10 6 1378.3
    4 10 6 1752.12
    4 -10 6 1495.02
    4 -10 7 70.8736
    4 -10 7 106.386
    4 10 7 14.5692
    4 -10 7 59.5689
    4 -10 8 1352.39
    4 -10 8 1313.43
    4 -10 9 1910.13
    4 -10 10 -161.194
    4 -10 11 7.32824
    -4 -11 14 -2.78877
    -4 -11 13 396.592
    4 -11 -13 724.435
    -4 -11 12 581.384
    4 -11 -12 355.964
    4 -11 -11 -64.944
    4 -11 -11 86.5377
    4 -11 -10 56.6362
    4 -11 -10 -46.6572
    -4 -11 9 1648.87
    4 -11 -9 1697.74
    4 -11 -9 1946.69
    -4 -11 8 2258.74
    4 -11 -8 2540.17
    4 -11 -8 2668.92
    4 -11 -7 8870.65
    4 -11 -7 8386.7
    4 -11 -6 3.64637
    4 -11 -6 83.3895
    4 -11 -5 -50.2367
    4 -11 -4 5.29515
    4 -11 -4 68.4275
    4 -11 -3 6291.04
    4 -11 -2 1446.31
    -4 -11 2 1706.27
    -4 -11 1 3070.38
    4 -11 -1 2456.04
    -4 -11 0 40.9815
    4 -11 0 -36.7849
    4 -11 1 43.565
    4 -11 1 25.155
    -4 -11 -2 97.9717
    4 -11 2 34.7493
    4 -11 2 30.2827
    4 -11 3 19229.2
    4 -11 4 5399.44
    4 -11 5 3375.67
    4 -11 6 236.273
    4 -11 6 87.7224
    4 -11 6 178.241
    4 -11 7 21.9739
    4 -11 7 20.6763
    4 -11 8 -3.4571
    4 -11 8 132.073
    4 -11 9 2892.63
    4 -11 10 359.588
    4 -11 11 988.065
    -4 -12 13 229.611
    4 -12 -13 318.519
    4 -12 -12 16.1865
    4 -12 -11 -4.07766
    4 -12 -11 67.9322
    4 -12 -10 590.574
    4 -12 -10 629.232
    4 -12 -9 1031.05
    4 -12 -9 817.05
    4 -12 -8 670.698
    4 -12 -8 678.789
    4 -12 -7 251.76
    4 -12 -7 207.487
    4 -12 -6 1529.94
    4 -12 -6 2047.13
    4 -12 -5 5047.62
    4 -12 -5 4770.04
    4 -12 -4 177.456
    4 -12 -4 249.904
    4 -12 -3 1682.29
    4 -12 -3 1478.52
    4 -12 -2 1037.44
    -4 -12 2 1497.48
    -4 -12 1 416.991
    4 -12 -1 309.273
    4 -12 0 2080.68
    4 -12 0 2214.2
    4 -12 1 3307.11
    4 -12 1 3313.43
    4 -12 2 1350.52
    4 -12 2 1558.31
    -4 -12 -2 1317.17
    4 -12 3 2465.16
    4 -12 4 3304.36
    4 -12 5 324.601
    4 -12 6 774.062
    4 -12 6 655.868
    4 -12 6 867.585
    4 -12 7 3723.26
    4 -12 7 2853.21
    4 -12 8 900.149
    4 -12 8 652.72
    4 -12 9 2106.14
    4 -12 10 794.65
    4 -12 11 263.478
    -4 -13 13 1270.07
    4 -13 -12 4157.07
    4 -13 -11 1636.51
    4 -13 -11 1727.48
    4 -13 -10 454.342
    4 -13 -10 744.761
    4 -13 -9 147.98
    4 -13 -9 330.61
    4 -13 -8 1599.16
    4 -13 -8 1735.23
    4 -13 -7 3078.92
    4 -13 -7 3175.37
    4 -13 -6 5192.62
    4 -13 -6 4614.21
    4 -13 -5 2770.95
    4 -13 -5 2845.82
    4 -13 -4 3111.35
    4 -13 -4 3273.47
    4 -13 -3 2214.22
    4 -13 -3 2452.91
    4 -13 -2 4212.17
    4 -13 -2 4371.37
    -4 -13 1 2773.92
    4 -13 -1 2085.59
    4 -13 0 670.3
    4 -13 0 644.784
    4 -13 1 3592.68
    -4 -13 -1 3033.27
    4 -13 1 3585.82
    -4 -13 -2 410.915
    4 -13 2 509.534
    4 -13 2 456.172
    4 -13 3 4781.31
    4 -13 4 5966.7
    4 -13 5 2519.99
    4 -13 6 2046.08
    4 -13 7 50.3078
    4 -13 7 35.4031
    4 -13 8 300.351
    4 -13 9 37.4299
    4 -13 10 396.425
    4 -13 11 751.812
    -4 -14 13 298.228
    4 -14 -12 -23.1503
    4 -14 -11 496.505
    4 -14 -11 520.138
    4 -14 -10 1682.77
    4 -14 -10 1266.56
    4 -14 -9 2027.23
    4 -14 -9 2287.89
    4 -14 -8 7344.33
    4 -14 -8 6957.17
    4 -14 -7 4536.49
    4 -14 -7 4907.04
    4 -14 -6 1480.93
    4 -14 -6 1386.04
    4 -14 -5 1063.47
    4 -14 -5 1004.27
    4 -14 -4 4802.49
    4 -14 -4 4544.97
    4 -14 -3 2123.02
    -4 -14 3 3119.63
    4 -14 -3 2540.7
    4 -14 -2 -20.0631
    -4 -14 2 5.65624
    4 -14 -2 -23.1624
    4 -14 -1 862.205
    -4 -14 1 951.881
    4 -14 0 83.0838
    4 -14 0 307.537
    4 -14 1 1386.77
    4 -14 1 1365.22
    -4 -14 -1 1529.88
    4 -14 2 -9.933
    4 -14 2 32.2086
    4 -14 3 159.097
    4 -14 4 4219.97
    4 -14 5 4771.17
    4 -14 6 1456.42
    4 -14 7 247.514
    4 -14 7 207.867
    4 -14 8 129.097
    4 -14 9 262.128
    4 -14 10 511.846
    4 -15 -12 27.7798
    4 -15 -11 6053.49
    4 -15 -11 5475.19
    4 -15 -10 -4.06358
    4 -15 -10 34.4387
    4 -15 -9 613.85
    4 -15 -9 508.882
    4 -15 -8 92.0121
    4 -15 -8 114.545
    4 -15 -7 779.35
    4 -15 -7 754.492
    4 -15 -6 1493.36
    4 -15 -6 1388.95
    4 -15 -5 4668.48
    4 -15 -5 4510.32
    4 -15 -4 3601.67
    4 -15 -4 3446.57
    -4 -15 3 5.42544
    4 -15 -3 56.7692
    4 -15 -3 113.133
    4 -15 -2 956.35
    4 -15 -2 948.067
    -4 -15 2 1358.32
    -4 -15 1 1857.88
    4 -15 -1 2763
    4 -15 0 747.928
    -4 -15 -1 303.641
    4 -15 1 397.362
    4 -15 1 365.858
    4 -15 2 117.369
    4 -15 3 92.8976
    4 -15 4 99.9991
    4 -15 5 787.123
    4 -15 6 82.6296
    4 -15 7 48.8905
    4 -15 7 14.2828
    4 -15 8 2.92976
    4 -15 9 344.979
    4 -15 10 -38.7256
    4 -16 -11 439.229
    4 -16 -11 491.894
    4 -16 -10 755.969
    4 -16 -10 1021.37
    4 -16 -9 403.676
    4 -16 -9 485.232
    4 -16 -8 1850.14
    4 -16 -8 1646.94
    4 -16 -7 162.058
    4 -16 -7 205.536
    4 -16 -6 76.2409
    4 -16 -6 -32.2945
    4 -16 -5 1499.75
    4 -16 -5 1726.65
    4 -16 -4 1651.91
    4 -16 -4 1785.23
    4 -16 -3 748.896
    4 -16 -3 803.601
    -4 -16 3 1044.3
    4 -16 -2 -4.09367
    4 -16 -2 126.552
    -4 -16 2 80.8837
    4 -16 -1 3561.03
    4 -16 -1 3543.54
    4 -16 0 471.267
    -4 -16 0 400.239
    4 -16 1 4803.68
    -4 -16 -1 4266.57
    4 -16 1 4584.36
    4 -16 2 405.705
    4 -16 3 1166.27
    4 -16 4 728.382
    4 -16 5 1156.04
    4 -16 6 961.411
    4 -16 7 5299.56
    4 -16 7 4828.96
    4 -16 8 468.006
    4 -16 9 1754.47
    4 -16 10 17.4461
    4 -17 -11 249.297
    4 -17 -11 -1.2712
    4 -17 -10 -56.8652
    4 -17 -10 -131.282
    4 -17 -9 46.562
    4 -17 -9 97.6031
    4 -17 -8 319.682
    4 -17 -8 427.349
    4 -17 -7 8.37684
    4 -17 -7 8.53892
    4 -17 -6 219.626
    4 -17 -6 328.539
    4 -17 -5 2073.13
    4 -17 -5 2082.32
    4 -17 -4 2376.32
    4 -17 -4 2904.68
    4 -17 -3 49.5769
    4 -17 -3 120.61
    4 -17 -2 5932.53
    -4 -17 2 7441.67
    4 -17 -2 5852.41
    4 -17 -1 84.1552
    4 -17 -1 15.6342
    4 -17 0 182.768
    -4 -17 0 207.582
    4 -17 1 66.3423
    4 -17 1 41.634
    4 -17 2 113.847
    4 -17 3 62.2753
    4 -17 4 9322.79
    4 -17 5 -9.96843
    4 -17 6 2251.77
    4 -17 7 457.185
    4 -17 7 210.149
    4 -17 8 89.2845
    4 -17 9 43.9668
    4 -18 -11 537.81
    4 -18 -10 524.679
    4 -18 -10 584.22
    4 -18 -9 206.466
    4 -18 -9 24.4449
    4 -18 -8 1144.41
    4 -18 -8 1522.43
    4 -18 -7 655.175
    4 -18 -7 501.602
    4 -18 -6 673.175
    4 -18 -6 601.701
    4 -18 -5 331.663
    4 -18 -5 417.693
    4 -18 -4 6503.54
    4 -18 -4 6907.02
    4 -18 -3 307.08
    4 -18 -3 228.658
    4 -18 -2 77.9561
    4 -18 -2 72.9053
    4 -18 -1 -4.53578
    4 -18 -1 85.9539
    4 -18 0 1077.58
    4 -18 0 1107.56
    4 -18 1 1189.5
    4 -18 2 -104.281
    4 -18 3 365.997
    4 -18 4 2186.27
    4 -18 5 -1.25141
    4 -18 6 1020.47
    4 -18 7 1472.06
    4 -18 7 2455.13
    4 -18 8 157.15
    4 -18 9 766.688
    4 -19 -11 896.963
    4 -19 -10 196.318
    4 -19 -10 21.6726
    4 -19 -9 -70.3261
    4 -19 -9 -53.2762
    4 -19 -8 398.175
    4 -19 -8 470.891
    4 -19 -7 1380.1
    4 -19 -7 1532.1
    4 -19 -6 140.494
    4 -19 -6 364.079
    4 -19 -5 762.75
    4 -19 -5 749.217
    4 -19 -4 709.631
    4 -19 -4 653.429
    4 -19 -3 416.165
    4 -19 -3 422.084
    4 -19 -2 57.0189
    4 -19 -2 313.14
    4 -19 -1 3266.31
    4 -19 -1 3331.41
    4 -19 0 438.56
    4 -19 0 484.538
    4 -19 1 70.4584
    4 -19 2 389.213
    4 -19 3 -27.4363
    4 -19 4 185.443
    4 -19 5 4.66224
    4 -19 6 59.1717
    4 -19 7 751.282
    4 -19 8 880.545
    4 -20 -11 341.5
    4 -20 -10 397.597
    4 -20 -9 211.154
    4 -20 -9 276.096
    4 -20 -8 2959.1
    4 -20 -8 2549.89
    4 -20 -7 -52.202
    4 -20 -7 116.474
    4 -20 -6 963.737
    4 -20 -6 1216.71
    4 -20 -5 264.704
    4 -20 -5 652.707
    4 -20 -4 27.9516
    4 -20 -4 36.7699
    4 -20 -3 2441.5
    4 -20 -3 2299.11
    4 -20 -2 333.72
    4 -20 -2 310.873
    4 -20 -1 17.3375
    4 -20 -1 3.71587
    4 -20 0 4107.4
    4 -20 0 4489.2
    4 -20 1 459.766
    4 -20 2 359.241
    4 -20 3 524.537
    4 -20 4 69.0734
    4 -20 5 508.036
    4 -20 6 456.48
    4 -20 7 115.009
    4 -21 -10 -49.5014
    4 -21 -9 -5.80823
    4 -21 -8 556.133
    4 -21 -8 579.116
    4 -21 -7 -63.8978
    4 -21 -7 -66.6874
    4 -21 -6 247.957
    4 -21 -6 506.895
    4 -21 -5 130.654
    4 -21 -5 25.3619
    4 -21 -4 2273.92
    4 -21 -4 2453.99
    4 -21 -3 167.795
    4 -21 -3 -27.2563
    4 -21 -2 640.093
    4 -21 -2 577.34
    4 -21 -1 3098.46
    4 -21 -1 2766.21
    4 -21 0 -57.4087
    4 -21 1 94.3785
    4 -21 2 180.176
    4 -21 3 434.08
    4 -21 4 4209.2
    4 -21 5 1090.58
    4 -21 6 415.778
    4 -21 7 374.688
    4 -22 -9 156.865
    4 -22 -8 602.926
    4 -22 -8 941.6
    4 -22 -7 783.848
    4 -22 -7 1252.1
    4 -22 -6 280.527
    4 -22 -6 595.091
    4 -22 -5 482.749
    4 -22 -5 264.278
    4 -22 -4 1876.12
    4 -22 -4 2011.97
    4 -22 -3 943.779
    4 -22 -3 940.669
    4 -22 -2 529.607
    4 -22 -2 509.984
    4 -22 -1 453.318
    4 -22 -1 344.521
    4 -22 0 -5.07453
    4 -22 1 129.896
    4 -22 2 1965.08
    4 -22 3 258.222
    4 -22 4 8.90949
    4 -22 5 138.332
    4 -22 6 122.347
    -4 -23 8 -22.1563
    4 -23 -7 232.368
    4 -23 -7 21.5418
    4 -23 -6 771.218
    4 -23 -6 823.874
    4 -23 -5 283.349
    4 -23 -5 407.865
    4 -23 -4 214.402
    4 -23 -4 430.605
    4 -23 -3 -319.617
    4 -23 -3 102.824
    4 -23 -2 -43.2808
    4 -23 -2 36.7256
    4 -23 -1 697.291
    4 -23 0 2275
    4 -23 1 -118.331
    4 -23 2 308.94
    4 -23 3 993.416
    4 -23 4 -48.8783
    4 -23 5 -11.7787
    4 -24 -6 1209.06
    4 -24 -5 717.704
    4 -24 -4 109.698
    4 -24 -4 35.7206
    4 -24 -3 357.088
    4 -24 -3 460.049
    4 -24 -2 1059.68
    4 -24 -1 -123.432
    4 -24 0 897.65
    4 -24 1 -90.8854
    4 -24 2 990.683
    4 -24 3 -87.7787
    4 -24 4 216.644
    4 -25 -6 148.753
    4 -25 -5 201.902
    4 -25 -4 -2.20571
    5 0 -16 128.418
    5 0 -15 -206.813
    -5 0 14 2190.62
    -5 0 13 -6.81538
    -5 0 12 1534.53
    -5 0 11 -65.3431
    -5 0 10 -6.72037
    -5 0 10 70.0852
    5 0 -10 77.7165
    5 0 -9 -5.8559
    -5 0 9 52.9449
    5 0 -9 88.5197
    -5 0 9 -9.22874
    5 0 -8 15734.5
    5 0 -8 15481.4
    -5 0 8 16201.5
    -5 0 8 15107
    -5 0 7 -28.8421
    5 0 -7 -0.61394
    -5 0 7 -13.7477
    -5 0 6 79.7637
    5 0 -6 171.232
    5 0 -5 52.9008
    -5 0 5 15.0429
    -5 0 5 39.6406
    5 0 -4 21183.6
    5 0 -3 -4.20567
    5 0 -2 369.071
    5 0 -1 -11.0932
    5 0 0 752.595
    5 0 1 -13.8306
    -5 0 -1 -14.035
    5 0 2 338.375
    5 0 2 154.251
    -5 0 -2 266.628
    5 0 3 -20.1118
    -5 0 -3 -24.5894
    5 0 3 -43.26
    -5 0 -3 -117.963
    5 0 4 1684.49
    -5 0 -4 1918.14
    5 0 4 1847.84
    -5 0 -4 1713.21
    5 0 4 2048.62
    5 0 5 -10.2781
    5 0 5 -29.3195
    -5 0 -5 3.86121
    -5 0 -5 2.97807
    5 0 6 1274.64
    -5 0 -6 1592.92
    5 0 6 1289.83
    -5 0 -7 -51.8713
    5 0 7 -1.13028
    5 0 8 2132.56
    5 0 9 -104.599
    5 0 10 604.988
    5 0 11 -34.846
    5 1 -16 74.3482
    5 -1 -16 248.079
    5 1 -15 2338.23
    5 -1 -15 2324.1
    -5 -1 14 507.566
    -5 -1 13 140.782
    -5 1 13 114.036
    -5 1 12 268.264
    -5 -1 12 290.869
    -5 1 11 1330.35
    -5 -1 11 1408.36
    -5 -1 10 1477.22
    5 -1 -10 1369.8
    -5 1 10 1432.07
    -5 1 10 1183.89
    5 1 -10 1339.24
    -5 -1 10 1358.17
    -5 1 9 3899.92
    5 -1 -9 4663.96
    -5 1 9 3559.31
    5 -1 -9 3914.44
    5 1 -9 4222.11
    -5 -1 9 3922.78
    -5 -1 9 3856.8
    5 1 -8 605.76
    -5 -1 8 576.88
    -5 -1 8 739.978
    5 -1 -8 684.793
    -5 1 8 526.652
    5 1 -8 640.633
    -5 1 8 483.034
    5 1 -7 2685.26
    5 -1 -7 2293.88
    -5 -1 7 1979.78
    -5 1 7 2341.71
    -5 -1 7 2778.87
    5 1 -6 1912.05
    5 -1 -6 1640.67
    -5 1 6 1941.8
    -5 -1 6 1011.03
    5 1 -5 2045.25
    5 -1 -5 1986.39
    -5 1 5 1970.15
    5 1 -4 9272.31
    5 -1 -4 8342.44
    -5 1 4 9810.46
    5 1 -3 167.609
    -5 1 3 26.8236
    5 -1 -3 148.61
    5 1 -2 7764.95
    5 -1 -2 5878.28
    5 1 -1 -20.2986
    5 -1 -1 -44.107
    5 1 0 12.3046
    5 -1 0 -4.95472
    5 1 1 181.292
    5 1 1 232.415
    5 -1 1 144.768
    -5 -1 -1 162.181
    -5 1 -1 143.226
    5 1 2 347.238
    5 -1 2 439.555
    5 1 2 327.731
    5 -1 2 364.605
    -5 1 -2 353.596
    -5 -1 -2 514.344
    -5 1 -2 435.298
    5 1 3 -86.4398
    5 -1 3 61.451
    5 -1 3 -16.1121
    5 1 3 -13.3853
    -5 1 -3 -0.15996
    -5 -1 -3 -17.0273
    -5 1 -3 52.1823
    5 1 4 266.851
    5 -1 4 250.977
    -5 -1 -4 312.324
    5 -1 4 234.571
    5 1 4 337.743
    5 -1 4 266.103
    -5 -1 -4 314.019
    -5 1 -4 209.584
    5 1 5 -10.0368
    -5 -1 -5 65.8654
    -5 1 -5 77.079
    5 -1 5 84.8292
    5 -1 5 58.09
    5 -1 5 46.2258
    5 1 5 2.09109
    -5 -1 -5 120.34
    5 -1 6 2029.14
    5 1 6 2328.23
    -5 -1 -6 2228.96
    -5 1 -6 2185.88
    5 1 6 2224.24
    5 -1 6 2062.96
    -5 -1 -6 2003.49
    -5 1 -7 912.616
    5 -1 7 827.615
    5 1 7 877.411
    -5 -1 -7 663.545
    5 -1 7 767.863
    5 1 8 3323.17
    5 -1 8 3282.67
    5 1 9 244.69
    5 -1 9 338.366
    5 1 10 -51.1087
    5 -1 10 58.3753
    5 1 11 621.021
    5 -1 11 401.492
    5 -2 -16 -14.7831
    -5 -2 15 134.797
    5 -2 -15 155.944
    5 2 -15 78.1625
    -5 -2 14 -12.1417
    5 -2 -14 -75.9948
    -5 -2 13 37.6424
    -5 2 12 924.333
    -5 -2 12 537.682
    -5 2 11 202.948
    5 -2 -11 203.495
    -5 -2 11 49.2966
    5 -2 -10 1198.46
    -5 2 10 1243.54
    -5 -2 10 1041.7
    -5 2 10 1276.41
    5 2 -10 1187.47
    -5 -2 10 1318.5
    -5 2 9 1151.69
    5 -2 -9 1418.71
    -5 2 9 1719.83
    5 -2 -9 1424.89
    -5 -2 9 1382.74
    5 2 -9 1534.25
    -5 -2 9 1575.1
    -5 -2 8 211.391
    -5 -2 8 108.521
    -5 2 8 109.139
    5 -2 -8 112.149
    -5 2 8 -24.4446
    5 2 -8 118.235
    -5 2 7 -42.284
    5 -2 -7 -25.646
    -5 2 7 -31.1267
    5 2 -7 -27.5451
    -5 -2 7 8.62545
    5 2 -6 20.5463
    5 -2 -6 2.944
    -5 -2 6 43.4816
    -5 2 6 100.235
    5 2 -5 5513.67
    5 -2 -5 4566.33
    -5 2 5 4932.47
    -5 2 4 90.711
    5 2 -4 78.017
    5 -2 -4 96.8322
    5 -2 -3 7731.85
    -5 2 3 6858.34
    5 2 -2 1639.49
    5 -2 -2 2039.16
    -5 2 2 1805.42
    5 2 -1 9729.37
    5 -2 -1 11208.5
    -5 2 1 9767.67
    5 2 0 1251.69
    5 -2 0 1419.92
    -5 2 0 1108.09
    5 2 0 1887.81
    5 2 1 2900.78
    5 -2 1 3022.37
    -5 -2 -1 3618.09
    -5 2 -1 3137.63
    5 2 1 3124.49
    5 -2 2 1415.94
    -5 -2 -2 1575.24
    -5 2 -2 1478.11
    5 2 2 1192.12
    5 -2 3 12044.9
    -5 -2 -3 13383.2
    -5 2 -3 13220.2
    5 2 3 12387
    5 -2 3 13819.3
    5 2 4 49.8763
    5 -2 4 132.955
    -5 2 -4 172.607
    5 -2 4 54.0589
    5 -2 4 114.022
    -5 -2 -4 134.115
    5 2 4 153.474
    5 -2 5 18908
    5 2 5 21304.7
    -5 -2 -5 20282.4
    5 -2 5 17606.5
    -5 -2 -5 18193.9
    -5 2 -5 20335.4
    5 2 5 20501.1
    5 -2 5 18899.8
    5 -2 6 4265.25
    5 -2 6 4183.72
    -5 -2 -6 4605.38
    -5 2 -6 4247.63
    5 2 6 4017.53
    5 -2 7 1385.58
    5 -2 7 1447.89
    5 2 7 1429.35
    -5 2 -7 1698.2
    5 2 8 129.551
    5 -2 8 334.451
    5 2 9 4947.35
    5 -2 9 5059.1
    5 2 10 28.0392
    5 -2 10 14.1193
    5 -2 11 733.236
    5 -3 -15 2751.81
    -5 -3 15 3115.45
    -5 -3 14 -181.736
    5 -3 -14 -91.607
    -5 -3 13 224.782
    -5 -3 12 273.337
    5 -3 -11 1453.09
    -5 -3 11 1200.23
    -5 3 11 899.546
    -5 3 10 207.721
    -5 3 10 129.309
    -5 -3 10 116.519
    5 -3 -10 192.432
    -5 -3 10 233.969
    5 3 -10 214.041
    -5 -3 9 137.83
    -5 3 9 218.52
    5 -3 -9 200.177
    -5 -3 9 212.899
    -5 3 9 -36.7597
    5 3 -9 181.66
    -5 3 8 433.846
    5 -3 -8 503.578
    5 3 -8 608.729
    -5 -3 8 409.09
    -5 -3 7 0.22971
    -5 3 7 59.3555
    5 -3 -7 19.6032
    5 3 -7 49.5819
    5 -3 -6 5497.96
    -5 3 6 5058.42
    5 -3 -5 1792.2
    -5 3 5 1296.4
    -5 3 4 294.103
    5 -3 -4 292.348
    5 3 -3 2163.38
    5 -3 -3 1868.07
    -5 3 3 1741.93
    5 3 -2 25572.2
    5 -3 -2 24334.5
    -5 3 1 3480.52
    5 -3 -1 3343.78
    5 3 -1 2894.89
    5 -3 0 9573.26
    5 3 0 8150.5
    -5 -3 -1 1181.41
    5 -3 1 1230.45
    -5 3 -1 1248.69
    5 3 1 1130.61
    -5 -3 -2 14675.2
    5 -3 2 14552.2
    -5 3 -2 15046.7
    5 -3 3 1725.7
    -5 -3 -3 1796.58
    5 3 3 1757.96
    -5 3 -3 1676.71
    5 3 3 1666.75
    5 -3 3 1589.96
    5 3 4 144.218
    5 -3 4 191.545
    -5 3 -4 85.6487
    5 -3 4 10.7354
    5 3 4 188.893
    5 -3 4 131.315
    -5 -3 -4 72.3792
    -5 -3 -5 439.946
    5 -3 5 575.544
    -5 3 -5 484.961
    5 -3 5 389.852
    5 -3 5 517.482
    -5 -3 -5 496.292
    5 3 5 521.867
    5 -3 6 5575.22
    -5 -3 -6 6101.95
    5 -3 6 5734.08
    5 3 6 5794.17
    5 -3 6 5849.38
    -5 3 -6 6110.86
    -5 3 -7 1407.46
    5 3 7 1755.84
    5 -3 7 1680.04
    -5 -3 -7 1524.19
    5 3 8 919.554
    5 -3 8 1099.94
    5 3 9 567.912
    5 -3 9 427.413
    5 3 10 5.10841
    5 -3 10 40.8686
    5 -3 11 159.698
    5 -4 -15 433.576
    5 -4 -14 161.044
    -5 -4 14 231.691
    -5 -4 13 1658.77
    -5 -4 12 2670.15
    5 -4 -11 1607.75
    -5 -4 11 1468.74
    5 4 -10 303.115
    -5 -4 10 242.565
    -5 -4 10 275.605
    5 -4 -10 324.775
    -5 -4 9 56.6843
    -5 4 9 -0.84778
    5 -4 -9 -7.79754
    -5 -4 9 50.6127
    5 4 -9 -11.7447
    -5 4 8 163.651
    5 -4 -8 219.878
    -5 -4 8 175.843
    5 4 -8 317.508
    -5 4 7 267.115
    -5 -4 7 26.3353
    5 -4 -7 293.997
    5 4 -7 225.95
    5 -4 -6 1568.9
    -5 4 6 1392.78
    -5 4 5 -35.169
    5 -4 -5 5.37842
    -5 4 4 387.796
    5 -4 -4 457.18
    5 -4 -3 3638.94
    -5 4 3 3918.89
    5 -4 -2 6235.3
    5 4 -2 10778.3
    5 4 -1 37.8442
    5 -4 -1 6.2791
    -5 4 0 5389.12
    5 4 0 5138.56
    5 -4 0 5359.22
    5 4 1 671.952
    -5 4 -1 882.56
    -5 -4 -1 850.349
    5 -4 1 789.277
    5 4 2 20.4093
    -5 4 -2 32.1378
    -5 -4 -2 46.4595
    5 -4 2 -26.5317
    -5 4 -3 287.397
    -5 -4 -3 333.479
    5 -4 3 386.483
    5 4 3 329.264
    5 4 3 242.76
    5 -4 4 9979.15
    -5 -4 -4 10937.5
    5 -4 4 10038.8
    5 4 4 10554
    -5 4 -4 11655.2
    5 -4 4 10190.7
    5 -4 5 5253.14
    -5 -4 -5 5363.06
    5 -4 5 5178.46
    5 4 5 5041.58
    5 -4 5 5389.73
    -5 4 -5 5901.44
    5 -4 6 36.0467
    -5 -4 -6 15.7858
    5 -4 6 44.8772
    5 -4 6 57.8593
    -5 4 -6 -2.96297
    5 4 6 45.5516
    5 -4 7 -49.7412
    5 -4 7 -7.78496
    5 4 7 34.368
    5 -4 8 463.975
    5 4 8 571.263
    5 4 9 128.237
    5 -4 9 152.14
    5 4 10 1039.48
    5 -4 10 1186.97
    5 -4 11 351.437
    5 -5 -15 1231.63
    5 -5 -14 691.463
    -5 -5 14 468.585
    5 -5 -13 -93.3438
    -5 -5 13 -54.2091
    -5 -5 12 23.4023
    -5 -5 11 629.832
    5 -5 -11 571.701
    5 -5 -10 2356.59
    -5 -5 10 1827.48
    5 5 -10 1861.4
    -5 -5 10 1953.55
    5 -5 -9 5485.66
    -5 -5 9 5214.85
    5 5 -9 5757.17
    5 -5 -8 10235.8
    5 5 -8 11855.3
    5 5 -7 1333.28
    5 -5 -7 1118.26
    5 5 -6 951.334
    -5 5 6 837.954
    5 -5 -6 932.736
    5 -5 -5 3871.57
    -5 5 5 3351.89
    5 -5 -4 19049.4
    -5 5 4 17372.6
    5 -5 -3 2577.86
    5 5 -3 3930.18
    5 5 -2 1114.02
    5 -5 -2 724.855
    5 5 -1 1057.89
    5 -5 -1 888.513
    5 -5 0 3018.48
    5 5 0 2622.9
    -5 5 0 2730.92
    -5 -5 -1 4483.25
    5 -5 1 4404.46
    5 5 1 4128.53
    -5 5 -1 4268.39
    -5 5 -2 -48.2475
    -5 -5 -2 -15.7445
    5 -5 2 -9.17306
    5 5 2 22.2601
    -5 5 -3 401.801
    -5 -5 -3 261.003
    5 -5 3 261.685
    5 5 3 227.958
    5 -5 4 60.6396
    -5 5 -4 87.0927
    -5 -5 -4 139.669
    5 -5 4 3.17329
    5 -5 4 55.9193
    5 5 4 29.6241
    5 -5 5 1146.44
    5 -5 5 956.537
    -5 5 -5 1072.04
    5 -5 5 893.115
    5 5 5 1018.65
    -5 -5 -6 688.81
    5 -5 6 709.264
    5 -5 6 732.01
    5 -5 6 719.931
    -5 5 -6 613.052
    5 5 6 573.357
    5 -5 7 395.32
    5 -5 7 403.077
    5 5 7 403.73
    5 5 8 2475.44
    5 -5 8 2151.53
    5 5 9 295.448
    5 -5 9 422.07
    5 5 10 1322.86
    5 -5 10 1529.07
    5 -5 11 789.064
    5 -6 -15 528.884
    5 -6 -14 31.6867
    -5 -6 14 -126.907
    -5 -6 13 337.889
    5 -6 -13 111.653
    -5 -6 12 133.776
    5 -6 -11 32.6323
    -5 -6 11 75.2987
    -5 -6 10 8768.22
    5 -6 -10 10287.1
    5 6 -10 8276.61
    5 6 -9 15.7171
    -5 6 9 38.0112
    -5 -6 9 0.89538
    5 -6 -9 3.42735
    5 6 -8 74.0218
    -5 6 8 8.23119
    5 -6 -8 -22.0306
    -5 6 7 7693.76
    5 -6 -7 8734.78
    5 6 -7 7740.87
    -5 6 6 960.396
    5 -6 -6 1008.96
    5 -6 -6 1240.72
    -5 6 5 1478.22
    5 -6 -5 1754.7
    5 -6 -5 1541.98
    -5 6 4 27281.7
    -5 -6 4 39210.2
    5 -6 -4 32634.6
    5 6 -4 44764.7
    5 -6 -4 27504.2
    -5 -6 3 3256.08
    5 -6 -3 2572.16
    5 6 -3 3286.19
    5 -6 -3 2187.47
    5 -6 -2 21229.7
    5 -6 -2 18445.3
    5 -6 -1 2123.22
    5 6 -1 2102.18
    -5 6 0 59.7615
    5 -6 0 22.1134
    5 6 0 12.4109
    -5 -6 -1 63.5744
    -5 6 -1 108.775
    5 -6 1 80.385
    5 6 1 44.2013
    -5 -6 -2 1283.19
    5 6 2 1458.33
    5 -6 2 1167.92
    -5 6 -2 1520.36
    -5 -6 -3 6745.65
    5 -6 3 6459.8
    5 6 3 6518.65
    -5 6 -3 6736.22
    5 -6 4 590.713
    -5 6 -4 485.187
    5 -6 4 480.429
    5 6 4 613.305
    -5 6 -5 3590.32
    5 -6 5 3515.99
    5 -6 5 3928.96
    5 6 5 3790.31
    5 -6 5 3922.6
    5 -6 6 232.303
    5 -6 6 155.413
    -5 6 -6 160.776
    5 6 6 403.892
    5 -6 7 1170.13
    5 -6 7 1521.33
    5 6 7 1259.89
    5 -6 8 955.296
    5 -6 8 1017.09
    5 6 8 986.746
    5 -6 9 851.409
    5 6 9 1253.82
    5 6 10 189.81
    5 -6 10 430.765
    5 -7 -14 438.343
    -5 -7 14 362.902
    5 -7 -13 177.99
    -5 -7 13 32.5529
    -5 -7 12 120.708
    5 -7 -12 202.311
    -5 -7 11 -68.3781
    5 -7 -11 12.8953
    -5 -7 10 268.637
    5 -7 -10 304.888
    5 -7 -9 35.3163
    -5 7 8 790.087
    5 -7 -8 799.526
    5 -7 -7 215.454
    -5 7 7 120.302
    5 -7 -6 43.7555
    -5 -7 6 19.9029
    5 -7 -6 11.2438
    -5 7 6 72.1001
    -5 7 5 9024.01
    5 -7 -5 9624.34
    5 -7 -5 8518.55
    5 -7 -4 396.279
    -5 -7 4 464.018
    5 -7 -4 406.546
    -5 7 4 404.045
    -5 -7 3 4044.08
    5 -7 -3 3753.16
    5 7 -3 4815.57
    5 -7 -2 164.731
    5 -7 -2 74.1088
    5 7 -2 107.358
    5 -7 -1 10094.7
    5 -7 -1 8383.84
    -5 7 0 898.107
    5 7 0 871.943
    5 -7 0 565.962
    5 -7 0 891.281
    -5 -7 -1 3602.1
    5 -7 1 3614.26
    5 7 1 3952.66
    -5 7 -1 3811.44
    -5 7 -2 3.52321
    5 -7 2 -11.435
    5 7 2 63.415
    -5 7 -3 393.502
    5 -7 3 445.826
    5 7 3 486.703
    5 -7 4 539.129
    5 -7 4 324.619
    -5 7 -4 464.554
    5 7 4 662.588
    5 -7 5 1427.55
    5 -7 5 1172.94
    5 7 5 1482.32
    -5 7 -5 1415.11
    5 -7 5 1394.32
    5 -7 6 629.227
    5 -7 6 525.723
    5 7 6 465.103
    5 -7 7 3925.46
    5 7 7 4139.86
    5 -7 7 4014.62
    5 -7 8 -43.8688
    5 -7 8 0.54521
    5 7 8 25.2486
    5 -7 9 675.534
    5 7 9 842.473
    5 7 10 358.914
    5 -7 10 290.003
    -5 -8 14 27.4662
    5 -8 -14 -65.4128
    5 -8 -13 1012.91
    -5 -8 13 750.126
    5 -8 -12 65.4006
    -5 -8 12 22.9259
    5 -8 -11 782.655
    5 -8 -10 3236.58
    5 -8 -9 1029.5
    5 -8 -8 724.488
    -5 8 8 696.305
    -5 8 7 5843.59
    5 -8 -7 6384.28
    -5 8 6 641.241
    5 -8 -6 714.615
    -5 -8 6 871.637
    5 -8 -5 250.768
    -5 -8 5 349.781
    5 -8 -5 273.94
    -5 8 5 253.974
    -5 8 4 7313.7
    5 -8 -4 7369.75
    5 -8 -4 6844.81
    5 -8 -3 187.209
    -5 -8 3 68.3929
    5 8 -3 92.4859
    5 -8 -3 32.3962
    5 -8 -2 7411.35
    5 -8 -2 6015.25
    5 -8 -1 2269.18
    5 -8 -1 1889.36
    5 8 -1 2950.18
    5 -8 0 -7.84399
    -5 8 0 5.12303
    5 -8 0 15.2266
    5 8 0 4.09591
    -5 8 -1 2166.56
    5 -8 1 2203.89
    5 8 1 2015.29
    5 -8 1 1489.34
    5 -8 2 5560.49
    5 8 2 6289.65
    -5 -8 -2 4861.69
    5 -8 3 2508.64
    5 8 3 2654.18
    5 -8 4 9283.89
    5 -8 4 9504.26
    5 8 4 9507.5
    5 -8 5 4599.4
    5 8 5 4773.82
    5 -8 5 4519.96
    5 -8 6 115.245
    5 -8 6 41.6475
    5 8 6 39.761
    5 -8 7 1894.4
    5 8 7 2388.69
    5 -8 7 2111.13
    5 -8 8 935.446
    5 -8 8 990.462
    5 8 8 924.569
    5 -8 9 -25.9538
    5 8 9 -12.5813
    5 8 10 454.8
    5 -8 10 794.638
    -5 -9 14 224.709
    5 -9 -14 220.928
    -5 -9 13 88.4124
    5 -9 -13 -166.221
    -5 -9 12 386.721
    5 -9 -12 311.447
    5 -9 -11 214.973
    5 -9 -11 215.293
    5 -9 -10 777.034
    5 -9 -9 132.938
    -5 -9 9 205.966
    -5 -9 8 17699.5
    5 -9 -8 13481.3
    5 -9 -7 537.223
    -5 -9 7 933.814
    5 -9 -6 1348.11
    -5 -9 6 2082.07
    5 -9 -5 186.062
    5 -9 -5 44.5616
    -5 -9 5 124.42
    5 -9 -4 2991.38
    5 -9 -4 3808.33
    -5 -9 3 14.9171
    5 -9 -3 -16.7428
    5 -9 -3 34.3194
    5 -9 -2 136.566
    5 -9 -2 80.3739
    5 9 -2 24.3896
    5 -9 -1 -22.4787
    5 -9 -1 -19.6159
    5 9 -1 5.83695
    5 -9 0 -22.2345
    5 -9 0 11.9367
    5 9 0 19.4871
    5 -9 1 -20.4681
    5 -9 1 62.1296
    5 9 1 73.3878
    -5 -9 -2 269.515
    5 9 2 132.053
    5 -9 2 299.702
    5 9 3 -50.2387
    5 -9 3 -1.13045
    5 -9 4 9.49206
    5 -9 4 -1.89868
    5 9 4 -46.9104
    5 -9 5 8465.45
    5 9 5 8815.71
    5 -9 6 1142.9
    5 -9 6 1360.89
    5 9 6 1181.22
    5 -9 7 10.6499
    5 -9 7 49.7211
    5 9 7 50.1223
    5 -9 8 848.996
    5 9 8 857.201
    5 -9 9 -32.7497
    5 9 9 107.176
    5 9 10 242.508
    5 -9 10 211.716
    -5 -10 14 537.384
    -5 -10 13 831.191
    5 -10 -13 792.031
    -5 -10 12 388.886
    5 -10 -12 400.332
    5 -10 -11 181.947
    5 -10 -11 29.3785
    5 -10 -10 1345.02
    5 -10 -10 1142.32
    5 -10 -9 33.1376
    -5 -10 9 -88.9152
    5 -10 -8 -66.0817
    -5 -10 8 -43.7407
    -5 -10 7 9125.33
    5 -10 -7 6457.44
    -5 -10 6 3952.42
    5 -10 -6 3122.03
    5 -10 -5 32.7234
    5 -10 -5 40.8397
    5 -10 -4 3276.67
    5 -10 -4 4058.74
    5 -10 -3 -8.31044
    5 -10 -3 -9.9975
    5 -10 -2 599.428
    5 -10 -2 700.747
    5 -10 -1 2645.75
    5 -10 -1 3169.41
    5 -10 0 861.653
    5 10 0 832.188
    5 -10 1 764.634
    -5 -10 -1 691.171
    5 10 1 836.303
    5 -10 2 812.914
    -5 -10 -2 829.434
    5 10 2 997.114
    5 -10 3 3804.57
    5 10 3 4473.13
    5 10 4 135.341
    5 -10 4 198.464
    5 -10 5 2644.11
    5 10 5 2526.39
    5 -10 6 173.999
    5 -10 6 50.6256
    5 10 6 141.229
    5 -10 7 872.164
    5 -10 7 962.544
    5 10 7 1269.78
    5 -10 8 1515.36
    5 10 8 1973.07
    5 -10 9 206.077
    5 10 9 426.138
    5 -10 10 -151.475
    -5 -11 13 1445.79
    5 -11 -13 2008.82
    5 -11 -12 123.732
    5 -11 -11 59.844
    5 -11 -11 99.3103
    5 -11 -10 1655.59
    5 -11 -10 1944.01
    5 -11 -9 493.586
    5 -11 -9 370.523
    5 -11 -8 159.958
    5 -11 -7 5569.94
    5 -11 -6 6504.13
    5 -11 -5 10532.8
    5 -11 -4 -60.9671
    5 -11 -4 -14.0947
    5 -11 -3 170.438
    5 -11 -3 337.347
    5 -11 -2 697.456
    5 -11 -2 636.761
    5 -11 -1 8749.84
    5 -11 0 5758.89
    5 -11 1 4170.79
    5 11 1 3995.78
    -5 -11 -1 3452.97
    5 -11 2 169.615
    5 11 2 80.5612
    5 11 3 -7.52437
    5 -11 3 43.7973
    5 -11 3 30.2703
    5 -11 4 80.5774
    5 11 4 220.188
    5 -11 4 93.8764
    5 11 5 -9.99325
    5 -11 5 29.8779
    5 -11 6 5337.64
    5 11 6 5847.77
    5 -11 6 5369.17
    5 -11 7 2743.6
    5 11 7 2620.47
    5 -11 7 2590.88
    5 -11 8 387.797
    5 -11 9 747.156
    5 -11 10 -133.701
    5 -12 -13 121.077
    -5 -12 13 117.559
    5 -12 -12 126.952
    5 -12 -11 206.826
    5 -12 -11 222.189
    5 -12 -10 3630.67
    5 -12 -10 3515.5
    5 -12 -9 1592.06
    5 -12 -9 1502.47
    5 -12 -8 293.015
    5 -12 -8 223.328
    5 -12 -7 428.863
    5 -12 -6 698.089
    5 -12 -5 13928.7
    5 -12 -4 3432
    5 -12 -4 3995.6
    5 -12 -3 2396.63
    5 -12 -3 2506.37
    5 -12 -2 1845.27
    5 -12 -1 1271.34
    -5 -12 1 1724.89
    5 -12 0 40.2565
    -5 -12 -1 35.74
    5 -12 1 59.3318
    5 -12 2 2154.79
    5 -12 2 2174.99
    5 -12 3 2574.24
    5 -12 4 3246.39
    5 -12 5 1901.53
    5 -12 6 473.074
    5 -12 6 370.668
    5 -12 7 1272.81
    5 -12 7 1573.24
    5 -12 8 317.072
    5 -12 9 50.4761
    5 -12 10 657.266
    -5 -13 13 71.9195
    5 -13 -12 383.573
    5 -13 -11 46.0181
    5 -13 -11 94.1094
    5 -13 -10 482.623
    5 -13 -10 561.326
    5 -13 -9 2287.19
    5 -13 -9 2223.53
    5 -13 -8 1298.23
    5 -13 -8 934.335
    5 -13 -7 1010.11
    5 -13 -7 800.412
    5 -13 -6 1428.68
    5 -13 -6 1765.89
    5 -13 -5 1761.26
    5 -13 -4 4088.49
    5 -13 -3 134.245
    5 -13 -3 -0.31287
    5 -13 -2 671.72
    5 -13 -1 1953.54
    -5 -13 1 3322.57
    5 -13 0 -38.1666
    5 -13 0 71.9237
    -5 -13 -1 694.569
    5 -13 1 587.147
    5 -13 1 653.276
    5 -13 2 585.182
    5 -13 2 475.975
    5 -13 3 883.684
    5 -13 4 133.449
    5 -13 5 -0.47611
    5 -13 6 2129.6
    5 -13 6 1831.44
    5 -13 7 938.694
    5 -13 7 1006.48
    5 -13 8 119.502
    5 -13 9 696.622
    5 -14 -12 1681.07
    5 -14 -11 271.425
    5 -14 -11 125.988
    5 -14 -10 728.773
    5 -14 -10 1025.36
    5 -14 -9 1071.1
    5 -14 -9 772.668
    5 -14 -8 1422.88
    5 -14 -8 1848.22
    5 -14 -7 511.713
    5 -14 -7 413.648
    5 -14 -6 143.977
    5 -14 -6 25.1908
    5 -14 -5 -4.31349
    5 -14 -5 29.3237
    5 -14 -4 13.4876
    5 -14 -4 -5.48997
    5 -14 -3 -23.9044
    5 -14 -3 -0.35855
    -5 -14 2 139.958
    5 -14 -2 110.399
    5 -14 -2 22.2068
    -5 -14 1 74.566
    5 -14 -1 -9.08375
    5 -14 0 830.253
    -5 -14 -1 3.10492
    5 -14 1 36.4482
    5 -14 1 54.4002
    5 -14 2 -24.8251
    5 -14 2 74.9141
    5 -14 3 1076.56
    5 -14 4 80.524
    5 -14 5 558.525
    5 -14 6 638.125
    5 -14 7 260.33
    5 -14 7 138.212
    5 -14 8 1641.82
    5 -14 9 492.509
    5 -15 -11 346.185
    5 -15 -11 315.772
    5 -15 -10 58.0596
    5 -15 -10 142.647
    5 -15 -9 2305.77
    5 -15 -9 2482.84
    5 -15 -8 -63.866
    5 -15 -8 -155.133
    5 -15 -7 137.276
    5 -15 -7 62.8658
    5 -15 -6 -13.6501
    5 -15 -6 -138.607
    5 -15 -5 1161.12
    5 -15 -5 801.833
    5 -15 -4 58.4265
    5 -15 -4 4.39214
    5 -15 -3 1710.35
    5 -15 -3 1457.68
    5 -15 -2 2485.66
    5 -15 -2 2516.81
    -5 -15 1 0.15644
    5 -15 -1 69.9603
    5 -15 -1 79.5066
    5 -15 0 1152.78
    -5 -15 0 1488.54
    5 -15 1 68.9002
    5 -15 1 12.3907
    5 -15 2 495.416
    5 -15 2 695.576
    5 -15 3 212.281
    5 -15 4 118.201
    5 -15 5 21.4632
    5 -15 6 1404.55
    5 -15 7 866.61
    5 -15 7 621.212
    5 -15 8 2647.32
    5 -15 9 172.106
    5 -16 -11 433.403
    5 -16 -11 1088.75
    5 -16 -10 3259.84
    5 -16 -10 3300.2
    5 -16 -9 7763.84
    5 -16 -9 7332.64
    5 -16 -8 -227.944
    5 -16 -8 -23.3388
    5 -16 -7 567.855
    5 -16 -7 672.112
    5 -16 -6 -10.7276
    5 -16 -6 -7.72371
    5 -16 -5 1674.53
    5 -16 -5 1493.87
    5 -16 -4 3939.79
    5 -16 -4 3727.6
    5 -16 -3 4865.56
    5 -16 -3 6002.29
    -5 -16 2 323.417
    5 -16 -2 163.863
    5 -16 -2 240.744
    5 -16 -1 367.621
    5 -16 -1 561.62
    -5 -16 0 12.5108
    5 -16 0 23.7425
    5 -16 1 572.776
    5 -16 1 477.345
    5 -16 2 1102.8
    5 -16 3 5246.1
    5 -16 4 224.043
    5 -16 5 2086.79
    5 -16 6 727.308
    5 -16 7 280.222
    5 -16 7 371.132
    5 -16 8 1362.55
    5 -16 9 590.172
    5 -17 -11 1200.74
    5 -17 -11 1658.92
    5 -17 -10 90.6865
    5 -17 -10 108.737
    5 -17 -9 240.366
    5 -17 -9 387.288
    5 -17 -8 62.7602
    5 -17 -8 161.473
    5 -17 -7 613.959
    5 -17 -7 629.35
    5 -17 -6 -41.6953
    5 -17 -6 -41.2894
    5 -17 -5 935.124
    5 -17 -5 971.537
    5 -17 -4 1398.57
    5 -17 -4 1423.94
    5 -17 -3 290.103
    5 -17 -3 488.03
    5 -17 -2 1797.27
    5 -17 -2 1894.25
    5 -17 -1 24.7056
    5 -17 -1 25.0083
    5 -17 0 4358.8
    5 -17 1 -131.885
    5 -17 1 -15.0212
    5 -17 2 2524.57
    5 -17 3 94.4427
    5 -17 4 68.8274
    5 -17 5 24.3971
    5 -17 6 3097.36
    5 -17 7 80.4266
    5 -17 8 303.073
    5 -18 -11 667.326
    5 -18 -10 94.0076
    5 -18 -10 143.5
    5 -18 -9 1198.24
    5 -18 -9 1204.93
    5 -18 -8 701.003
    5 -18 -8 718.166
    5 -18 -7 141.152
    5 -18 -7 -48.9726
    5 -18 -6 1209.67
    5 -18 -6 1017.62
    5 -18 -5 6769.83
    5 -18 -5 7235.66
    5 -18 -4 771.056
    5 -18 -4 503.731
    5 -18 -3 2978
    5 -18 -3 2749.15
    5 -18 -2 683.043
    5 -18 -2 966.256
    5 -18 -1 1030.44
    5 -18 -1 1041.84
    5 -18 0 159.193
    5 -18 0 349.046
    5 -18 1 341.596
    5 -18 2 -45.5757
    5 -18 3 1096.23
    5 -18 4 376.023
    5 -18 5 51.7445
    5 -18 6 131.67
    5 -18 7 200.492
    5 -18 8 131.952
    5 -19 -11 164.779
    5 -19 -10 265.372
    5 -19 -10 403.48
    5 -19 -9 5985.92
    5 -19 -9 5980.2
    5 -19 -8 615.617
    5 -19 -8 328.638
    5 -19 -7 120.384
    5 -19 -7 67.4579
    5 -19 -6 -50.5769
    5 -19 -6 -149.075
    5 -19 -5 115.412
    5 -19 -5 52.9461
    5 -19 -4 2115.62
    5 -19 -4 1714.79
    5 -19 -3 1288.27
    5 -19 -3 993.15
    5 -19 -2 485.623
    5 -19 -2 518.338
    5 -19 -1 24.1616
    5 -19 -1 143.298
    5 -19 0 472.827
    5 -19 0 987.581
    5 -19 1 55.9791
    5 -19 2 501.517
    5 -19 3 -42.7822
    5 -19 4 623.803
    5 -19 5 -75.0765
    5 -19 6 -150.66
    5 -19 7 512.636
    5 -20 -10 -50.0702
    5 -20 -9 -22.7175
    5 -20 -9 -25.3615
    5 -20 -8 80.1319
    5 -20 -8 259.106
    5 -20 -7 692.133
    5 -20 -7 838.34
    5 -20 -6 245.186
    5 -20 -6 -6.93593
    5 -20 -5 -43.3445
    5 -20 -5 -22.3975
    5 -20 -4 91.5993
    5 -20 -4 3.31822
    5 -20 -3 1931.87
    5 -20 -3 1387.45
    5 -20 -2 1073.24
    5 -20 -2 1099.21
    5 -20 -1 898.904
    5 -20 -1 753.951
    5 -20 0 71.9909
    5 -20 1 330.354
    5 -20 2 1587.93
    5 -20 3 440.144
    5 -20 4 169.647
    5 -20 5 803.737
    5 -20 6 500.737
    5 -20 7 588.986
    5 -21 -10 -536.6
    5 -21 -9 -70.1944
    5 -21 -8 5.85922
    5 -21 -8 -141.853
    5 -21 -7 257.052
    5 -21 -7 41.9666
    5 -21 -6 839.059
    5 -21 -6 867.392
    5 -21 -5 4510.23
    5 -21 -5 4579.16
    5 -21 -4 1508.91
    5 -21 -4 1402.09
    5 -21 -3 546.475
    5 -21 -3 835.631
    5 -21 -2 11.5648
    5 -21 -2 115.351
    5 -21 -1 4261.27
    5 -21 0 575.983
    5 -21 1 2279.48
    5 -21 2 -30.4043
    5 -21 3 278.958
    5 -21 4 202.41
    5 -21 5 -54.5101
    5 -21 6 1329.17
    5 -22 -8 1341.68
    5 -22 -8 1051.24
    5 -22 -7 416.735
    5 -22 -7 303.386
    5 -22 -6 242.42
    5 -22 -6 117.441
    5 -22 -5 1747.19
    5 -22 -5 2154.99
    5 -22 -4 5.25124
    5 -22 -4 191.409
    5 -22 -3 93.2335
    5 -22 -3 155.289
    5 -22 -2 692.634
    5 -22 -2 877.026
    5 -22 -1 98.0915
    5 -22 0 20.7936
    5 -22 1 1061.62
    5 -22 2 1022.58
    5 -22 3 162.555
    5 -22 4 2416.35
    5 -22 5 859.919
    5 -23 -7 170.997
    5 -23 -6 324.546
    5 -23 -5 117.046
    5 -23 -5 71.5527
    5 -23 -4 -7.28594
    5 -23 -4 -175.555
    5 -23 -3 98.0683
    5 -23 -3 -44.0534
    5 -23 -2 269.405
    5 -23 -1 133.888
    5 -23 0 42.1019
    5 -23 1 -49.1492
    5 -23 2 45.5499
    5 -23 3 76.4565
    5 -23 4 180.44
    5 -24 -6 -157.711
    5 -24 -5 64.8037
    5 -24 -4 21.9085
    5 -25 -6 745.126
    5 -25 -5 1383.8
    6 0 -16 3886.15
    -6 0 14 170.997
    -6 0 13 -41.7242
    -6 0 12 1080.88
    -6 0 11 -125.756
    -6 0 10 642.339
    6 0 -10 985.096
    -6 0 9 -36.226
    6 0 -9 33.46
    6 0 -9 -37.8632
    6 0 -8 -0.76051
    -6 0 8 -29.614
    -6 0 7 -64.1241
    6 0 -7 -40.0401
    -6 0 7 19.8535
    -6 0 6 90.4675
    6 0 -6 146.534
    -6 0 6 91.6758
    -6 0 5 -31.9072
    6 0 -5 -28.0502
    -6 0 5 76.785
    6 0 -4 64.5754
    -6 0 4 117.981
    6 0 -3 14.3969
    6 0 -2 128.461
    6 0 -1 -17.4123
    6 0 0 6300.28
    -6 0 0 7084.08
    6 0 1 -13.5812
    -6 0 -1 20.0505
    6 0 2 1610.35
    -6 0 -2 1542.1
    6 0 2 1551.04
    6 0 3 2.07177
    -6 0 -3 -0.38326
    6 0 4 333.047
    6 0 4 279.371
    -6 0 -4 206.678
    6 0 5 -57.8041
    6 0 5 1.22417
    6 0 6 510.796
    6 0 7 17.3435
    6 0 8 9854.54
    6 0 9 -67.5054
    6 0 10 2469.27
    6 1 -16 57.1075
    -6 -1 14 156.135
    -6 1 14 -60.2376
    -6 1 13 1069.77
    -6 -1 13 1111.94
    -6 1 12 338.628
    -6 -1 12 365.475
    -6 1 11 326.941
    -6 -1 11 404.088
    6 -1 -10 3914.93
    -6 1 10 3176.5
    6 1 -10 3406.2
    -6 -1 10 3589.45
    6 -1 -9 541.302
    -6 -1 9 800.797
    6 -1 -9 804.953
    -6 1 9 559.994
    6 1 -9 655.344
    6 1 -8 1649.93
    6 -1 -8 1756.26
    -6 1 8 1562.77
    -6 -1 8 2114.27
    -6 1 8 1236.23
    -6 -1 7 539.131
    -6 1 7 463.901
    -6 1 7 557.654
    -6 -1 7 586.072
    6 1 -7 522.886
    6 -1 -7 494.298
    6 1 -6 4205.7
    6 -1 -6 3873.19
    -6 -1 6 3234.46
    -6 1 6 3218.04
    -6 1 6 3672.73
    6 1 -5 3929.72
    6 -1 -5 3573.67
    -6 -1 5 3136.52
    -6 1 5 2684.97
    -6 1 5 3574.11
    6 1 -4 3240.11
    6 -1 -4 3343.29
    -6 -1 4 3141.48
    -6 1 4 2735.13
    -6 1 4 3588
    6 1 -3 60.5355
    6 -1 -3 127.846
    -6 1 3 38.0864
    6 1 -2 6326.01
    6 -1 -2 8255.93
    6 1 -1 102.378
    6 -1 -1 -81.1898
    6 1 0 599.87
    6 -1 0 383.59
    -6 -1 0 524.623
    -6 1 0 475.364
    6 1 1 913.87
    6 -1 1 910.791
    -6 -1 -1 788.721
    6 1 1 1041.37
    -6 1 -1 936.849
    6 1 2 754.398
    6 -1 2 784.285
    6 1 2 631.528
    6 -1 2 598.594
    -6 1 -2 566.765
    6 1 3 351.287
    6 -1 3 210.099
    6 -1 3 271.277
    6 -1 4 8075.43
    6 1 4 8079.72
    6 -1 4 8260.62
    -6 -1 -4 8017.53
    6 1 4 8253.99
    6 -1 4 8378.67
    6 1 5 855.373
    6 -1 5 935.766
    -6 -1 -5 636.446
    6 -1 5 900.672
    6 -1 6 422.348
    6 1 6 396.914
    6 1 7 3778
    6 -1 7 4244.22
    6 1 8 1841.71
    6 -1 8 1590.35
    6 1 9 204.183
    6 -1 9 506.346
    6 1 10 478.325
    6 -1 10 146.918
    -6 -2 14 944.549
    -6 2 13 5046.71
    -6 -2 13 4625.37
    -6 2 12 39.7854
    -6 -2 12 -175.666
    -6 -2 11 -15.6167
    -6 2 11 31.4982
    6 -2 -11 -15.0743
    -6 2 10 205.546
    6 -2 -10 282.842
    -6 -2 10 364.505
    6 2 -10 398.76
    -6 -2 9 829.747
    -6 2 9 694.318
    6 -2 -9 759.772
    -6 2 9 803.987
    6 2 -9 932.192
    6 -2 -8 1600.55
    -6 2 8 1400.39
    6 2 -8 1733.41
    -6 2 8 1731.54
    -6 -2 8 1809.42
    6 2 -7 5861.83
    6 -2 -7 6136.17
    -6 -2 7 5823.03
    -6 2 7 5740.48
    -6 2 7 5775.68
    -6 2 6 -5.46068
    6 2 -6 25.0797
    6 -2 -6 -19.5428
    -6 -2 6 -25.5619
    -6 2 6 -26.0308
    -6 2 5 147.394
    -6 2 5 118.606
    6 2 -5 224.825
    6 -2 -5 154.634
    -6 -2 5 181.908
    -6 2 4 160.542
    -6 2 4 161.478
    6 2 -4 268.288
    6 -2 -4 296.5
    -6 -2 4 116.473
    6 2 -3 2519.8
    6 -2 -3 2600.04
    -6 2 3 2615.81
    6 2 -2 301.968
    -6 2 2 281.383
    6 -2 -2 331.683
    6 2 -1 15364.5
    -6 2 1 14262.8
    6 2 0 3965.5
    6 -2 0 4144.63
    -6 -2 0 4076.3
    -6 2 0 3726.5
    -6 2 0 3558.71
    -6 2 -1 166.792
    6 2 1 137.117
    6 2 1 61.7109
    6 -2 1 123.348
    -6 -2 -1 144.658
    6 -2 2 4751.7
    -6 2 -2 4859.79
    6 2 2 4811.58
    6 -2 3 2526.87
    6 2 3 2835.35
    6 -2 3 2980.84
    6 2 4 -19.6151
    6 -2 4 31.2554
    -6 -2 -4 57.8105
    6 -2 4 36.9684
    6 2 5 -52.035
    6 -2 5 -34.2764
    6 -2 5 41.7484
    -6 -2 -5 43.032
    6 -2 5 11.0153
    6 -2 6 1084.91
    6 2 6 945.958
    6 -2 7 521.638
    6 2 7 569.928
    6 2 8 4961.59
    6 -2 8 4481.55
    6 2 9 25.106
    6 -2 9 279.209
    6 -2 10 559.766
    6 -3 -15 541.277
    -6 -3 14 86.193
    -6 -3 13 41.5001
    -6 -3 12 642.281
    6 -3 -11 35.3665
    -6 -3 11 113.713
    -6 3 11 92.3357
    -6 -3 10 1437.58
    -6 3 10 1693.29
    -6 3 10 1544.62
    6 -3 -10 1658.86
    6 3 -10 1694.07
    -6 3 9 2491.3
    6 -3 -9 2606.59
    -6 3 9 2752.6
    6 3 -9 2681.73
    -6 -3 9 2868.37
    -6 3 8 817.649
    6 -3 -8 953.266
    -6 3 8 788.172
    6 3 -8 965.639
    -6 -3 8 877.24
    6 -3 -7 3.38601
    -6 3 7 39.2352
    -6 3 7 31.7445
    -6 -3 7 36.4952
    6 -3 -6 5727.64
    -6 -3 6 5566.62
    -6 3 6 4807.66
    -6 3 6 5183.25
    6 -3 -5 1689.57
    -6 -3 5 1632.36
    -6 3 5 1578.87
    -6 3 5 1443.85
    -6 -3 4 16332
    6 -3 -4 18622.1
    -6 3 4 16117.2
    -6 3 4 15039
    6 3 -3 5139.65
    6 -3 -3 4953.99
    -6 3 3 4168.79
    6 3 -2 13834
    6 -3 -2 12784.3
    -6 3 2 11247.3
    -6 3 1 1017.85
    6 -3 -1 762.345
    6 3 -1 969.039
    6 3 0 770.964
    -6 3 0 807.712
    6 -3 0 829.93
    -6 -3 0 913.982
    6 -3 1 2365.07
    -6 3 -1 2724.65
    6 3 1 2746.43
    6 -3 2 3936.39
    6 3 2 3527.07
    6 -3 3 1732.43
    6 3 3 2138.27
    6 -3 3 1800.14
    6 -3 4 8554.34
    6 -3 4 8443.98
    6 3 4 9201.85
    6 -3 4 9131.04
    6 -3 5 264.732
    -6 -3 -5 397.683
    6 -3 5 323.915
    6 -3 5 300.899
    6 3 5 563.068
    6 -3 6 1306.41
    6 -3 6 1561.61
    6 3 6 1327.93
    6 -3 7 637.345
    6 3 7 741.786
    6 -3 8 966.979
    6 3 8 953.02
    6 3 9 1277.57
    6 -3 9 888.131
    6 -3 10 -71.1273
    6 -4 -15 -293.04
    -6 -4 14 92.7971
    -6 -4 13 136.443
    -6 -4 12 2123.85
    6 -4 -11 221.768
    -6 -4 11 223.078
    -6 4 10 335.637
    -6 4 10 283.232
    6 -4 -10 500.052
    -6 -4 10 292.21
    6 4 -10 467.388
    -6 4 9 2983.62
    6 -4 -9 3725.72
    -6 4 9 3385.76
    6 4 -9 3554.01
    -6 -4 9 3696.91
    -6 4 8 280.438
    6 -4 -8 460.747
    -6 4 8 490.082
    -6 -4 8 423.496
    6 4 -8 375.204
    6 -4 -7 2659.57
    -6 -4 7 2607.34
    -6 4 7 2453.98
    -6 4 7 2374.56
    -6 -4 6 5612.09
    6 -4 -6 6243.32
    -6 4 6 5196.77
    -6 4 6 5305.52
    -6 4 5 24.1868
    -6 4 5 -2.49517
    -6 -4 5 -4.46835
    6 -4 -5 -33.9921
    -6 -4 4 1502.07
    -6 4 4 1167.78
    6 -4 -4 1504.62
    -6 4 4 1431.47
    -6 -4 3 3202.9
    6 -4 -3 3951.3
    -6 4 3 3187.13
    6 -4 -2 1748.79
    6 4 -2 2548.56
    6 4 -1 122.366
    6 -4 -1 10.8673
    6 4 0 14.972
    -6 4 0 -21.1693
    6 -4 0 56.9807
    6 -4 1 4605.07
    6 4 1 4594.68
    6 4 2 209.304
    6 -4 2 82.7302
    6 4 3 37.1102
    6 -4 3 -11.1085
    6 -4 4 419.546
    6 -4 4 384.989
    6 -4 4 421.555
    6 4 4 298.994
    6 -4 5 416.835
    6 -4 5 389.499
    6 -4 5 392.57
    6 4 5 297.25
    6 -4 6 698.679
    6 -4 6 732.765
    6 4 6 725.122
    6 -4 7 -121.254
    6 -4 7 -4.07415
    6 4 7 2.7391
    6 -4 8 1144.97
    6 4 8 1117.6
    6 4 9 3.48433
    6 -4 9 104.372
    6 -4 10 312.006
    6 -5 -15 -147.497
    -6 -5 14 1852.43
    -6 -5 13 1303.77
    -6 -5 12 1740.34
    -6 -5 11 30.0981
    6 -5 -11 -0.30069
    -6 5 10 225.85
    6 -5 -10 231.286
    -6 -5 10 190.825
    6 -5 -9 19.6549
    -6 -5 9 21.9537
    -6 5 9 41.277
    6 5 -9 28.1607
    6 5 -8 1067.86
    6 -5 -8 901.475
    -6 -5 8 886.276
    -6 5 8 578.6
    6 5 -7 947.042
    -6 -5 7 914.847
    -6 5 7 869.413
    6 -5 -7 958.886
    -6 -5 6 1065.85
    -6 5 6 1103.57
    6 -5 -6 1126.28
    -6 5 5 382.097
    -6 -5 5 413.607
    6 -5 -5 266.07
    -6 -5 4 11735.8
    6 -5 -4 11974.4
    -6 5 4 10355.8
    -6 -5 3 1259.6
    6 -5 -3 1309.53
    6 -5 -2 431.445
    6 5 -2 613.158
    6 5 -1 96.9027
    6 -5 -1 172.713
    6 5 0 205.737
    6 -5 0 369.452
    6 5 1 590.853
    6 -5 1 580.038
    6 5 2 -43.4244
    6 -5 2 5.56296
    6 -5 3 753.45
    6 5 3 1110.38
    6 -5 4 163.297
    6 -5 4 211.42
    6 -5 4 159.899
    6 5 4 199.01
    6 -5 5 1169.55
    6 -5 5 1058.3
    6 -5 5 1131.64
    6 5 5 1370.92
    6 -5 6 371.108
    6 -5 6 303.208
    6 5 6 431.92
    6 -5 7 3889.95
    6 5 7 4113.74
    6 -5 7 3697.33
    6 5 8 2356.69
    6 -5 8 2225.69
    6 5 9 89.999
    6 -5 9 42.8354
    6 -6 -14 85.9752
    -6 -6 14 131.847
    -6 -6 13 2602.57
    -6 -6 12 -32.5451
    6 -6 -11 2513.68
    -6 -6 11 2187.73
    6 -6 -10 47.1408
    6 6 -9 4.47214
    6 -6 -9 22.2085
    -6 -6 9 -54.8098
    -6 -6 8 5190.08
    6 -6 -8 5163
    6 6 -8 4626.57
    -6 -6 7 206.6
    6 6 -7 248.518
    6 -6 -7 178.97
    -6 -6 6 5511.79
    6 -6 -6 5682.84
    6 6 -6 5125.34
    -6 -6 5 16967.9
    6 -6 -5 15334.3
    6 6 -4 57.8054
    -6 -6 4 65.3606
    6 -6 -4 4.37996
    -6 -6 3 3714.59
    6 -6 -3 3086.2
    6 -6 -2 7133.18
    6 6 -2 9539
    6 -6 -1 3010.34
    6 6 -1 3894.97
    6 -6 0 10552.2
    6 6 0 13130.5
    6 -6 1 550.266
    6 6 1 447.923
    6 -6 2 4734.16
    6 6 2 6045.95
    6 -6 3 3470.9
    6 6 3 3972.48
    6 -6 4 346.303
    6 -6 4 360.214
    6 -6 4 311.52
    6 6 4 352.117
    6 -6 5 381.937
    6 -6 5 425.434
    6 6 5 357.885
    6 -6 6 125.75
    6 -6 6 285.085
    6 6 6 126.101
    6 -6 7 1521.1
    6 -6 7 1814.9
    6 6 7 1718.31
    6 6 8 3013.54
    6 -6 8 2674.82
    6 -6 9 1388.3
    6 6 9 1225.12
    -6 -7 14 -12.6072
    6 -7 -14 -50.232
    -6 -7 13 -2.56858
    -6 -7 12 44.8603
    6 -7 -11 1716.22
    -6 -7 11 1306.26
    6 -7 -10 280.391
    -6 -7 9 3035.82
    6 -7 -9 2951.79
    -6 -7 8 442.178
    6 -7 -8 642.278
    -6 -7 7 8462.45
    6 -7 -7 7391.91
    -6 -7 6 165.204
    6 -7 -6 86.2414
    -6 -7 5 11514.5
    6 -7 -5 10020.1
    6 7 -5 12464.6
    6 7 -4 1331.74
    6 -7 -4 835.306
    6 -7 -3 6655.41
    6 7 -3 9439.1
    6 7 -2 2454.05
    6 -7 -2 1571.05
    6 7 -1 1602.92
    6 -7 -1 1203.04
    6 7 0 1026.28
    6 -7 0 895.39
    6 -7 1 7916.6
    6 7 1 9420.76
    6 -7 2 14.873
    6 7 2 5.15485
    6 -7 3 11091.1
    6 7 3 13451.4
    6 -7 4 1126.03
    6 -7 4 1107.1
    6 7 4 1405.35
    6 -7 5 3216.89
    6 7 5 3667.39
    6 -7 5 3355.18
    6 -7 6 2148.03
    6 7 6 2451.36
    6 -7 6 2091.15
    6 -7 7 190.694
    6 -7 7 -32.514
    6 7 7 81.7164
    6 -7 8 104.974
    6 7 8 156.96
    6 7 9 2444.24
    6 -7 9 2042.66
    -6 -8 14 1218.56
    6 -8 -14 1194.78
    -6 -8 13 151.107
    6 -8 -13 -78.4461
    -6 -8 12 1562.06
    6 -8 -11 1004.81
    6 -8 -10 18.4158
    -6 -8 9 1760.95
    6 -8 -9 1230.55
    -6 -8 8 1606.67
    6 -8 -8 1462.77
    6 -8 -7 11589.3
    6 -8 -6 6296.1
    6 -8 -5 8243.86
    6 -8 -5 6951.87
    6 -8 -4 2833.77
    6 8 -4 3304.86
    6 -8 -4 2466.7
    6 -8 -3 510.245
    6 8 -3 870.542
    6 -8 -3 708.98
    6 -8 -2 13336.7
    6 8 -2 15473.7
    6 -8 -1 -61.1403
    6 8 -1 6.63463
    6 -8 0 3453.74
    6 8 0 4399.69
    6 -8 1 556.54
    6 8 1 501.758
    6 -8 2 108.083
    6 8 2 120.131
    6 -8 3 1061.88
    6 8 3 1085.68
    6 -8 4 59.2411
    6 -8 4 84.2734
    6 8 4 40.5867
    6 -8 5 10.8436
    6 -8 5 36.5801
    6 8 5 14.5622
    6 -8 6 1944.37
    6 8 6 1958.46
    6 -8 6 1392.64
    6 -8 7 100.851
    6 -8 7 -0.35475
    6 8 7 36.6438
    6 -8 8 131.412
    6 8 8 193.591
    6 8 9 2485.41
    6 -8 9 2575.54
    6 -9 -13 189.005
    -6 -9 13 198.721
    6 -9 -12 1218.09
    -6 -9 12 1394.25
    6 -9 -11 -139.49
    6 -9 -10 1175.17
    6 -9 -9 690.161
    6 -9 -8 281.567
    6 -9 -7 303.963
    6 -9 -6 10946.8
    6 -9 -5 254.674
    6 -9 -5 199.138
    6 -9 -4 1811.47
    6 -9 -4 1455.19
    6 -9 -3 2848.81
    6 9 -3 3583.59
    6 -9 -3 2390.12
    6 -9 -2 982.589
    6 9 -2 1185.01
    6 -9 -2 730.768
    6 9 -1 1162.6
    6 -9 -1 809.033
    6 -9 -1 979.352
    6 -9 0 2957.25
    6 9 0 2832.67
    6 -9 1 -62.2488
    6 9 1 61.3263
    6 -9 2 15.0218
    6 9 2 -23.4289
    6 -9 3 826.895
    6 9 3 804.748
    6 -9 4 367.299
    6 9 4 455.466
    6 -9 5 1418.25
    6 9 5 1840.81
    6 -9 5 1601.52
    6 -9 6 184.021
    6 -9 6 231.309
    6 9 6 292.01
    6 -9 7 255.43
    6 -9 7 203.398
    6 9 7 318.879
    6 9 8 3330.74
    6 -9 8 3901.94
    6 -9 9 577.087
    6 9 9 402.811
    -6 -10 13 -88.1491
    6 -10 -13 32.3186
    6 -10 -12 5.60223
    6 -10 -11 253.642
    6 -10 -10 1344.51
    6 -10 -9 870.739
    6 -10 -8 490.57
    6 -10 -7 283.663
    6 -10 -6 243.335
    6 -10 -5 514.079
    6 -10 -4 1671.49
    6 -10 -4 1245.46
    6 -10 -3 285.28
    6 -10 -3 313.785
    6 -10 -2 42.8411
    6 -10 -2 137.859
    6 10 -2 66.9799
    6 -10 -1 5.8667
    6 -10 -1 29.7379
    6 10 -1 37.9229
    6 10 0 1034.25
    6 -10 0 677.355
    6 -10 0 769.165
    6 -10 1 2830.49
    6 10 1 3063.18
    6 10 2 -70.4227
    6 -10 2 -14.4056
    6 -10 3 235.24
    6 10 3 111.827
    6 -10 4 879.498
    6 10 4 978.891
    6 -10 5 198.596
    6 10 5 332.174
    6 -10 6 1874.18
    6 -10 6 1944.03
    6 10 6 1822.95
    6 -10 7 190.585
    6 -10 7 332.608
    6 10 7 470.584
    6 -10 8 152.096
    6 10 8 96.6068
    6 -10 9 657.008
    -6 -11 13 286.167
    6 -11 -13 345.132
    6 -11 -12 695.565
    6 -11 -11 487.022
    6 -11 -11 755.914
    6 -11 -10 390.533
    6 -11 -9 2001.69
    6 -11 -8 -16.1761
    6 -11 -7 492.536
    6 -11 -6 1327.11
    6 -11 -5 12684.4
    6 -11 -4 792.227
    6 -11 -4 1051.63
    6 -11 -3 3323.9
    6 -11 -3 3013.26
    6 -11 -2 1213.4
    6 -11 -2 960.758
    6 -11 -1 308.965
    6 11 -1 302.133
    6 -11 -1 244.544
    6 -11 0 30.509
    6 -11 0 -7.8945
    6 11 0 86.1821
    6 11 1 1352.51
    6 -11 1 708.947
    6 -11 1 1082.03
    6 11 2 23.2404
    6 -11 2 -10.9539
    6 -11 3 5106.86
    6 11 3 5204.4
    6 -11 4 316.384
    6 11 4 394.904
    6 -11 5 1751.17
    6 11 5 1774
    6 -11 6 37.1125
    6 -11 6 260.815
    6 11 6 164.994
    6 -11 7 329.742
    6 -11 7 511.587
    6 11 7 501.144
    6 -11 8 120.917
    6 11 8 -16.0248
    6 -11 9 601.096
    -6 -12 13 707.272
    6 -12 -12 -214.151
    6 -12 -11 362.711
    6 -12 -11 112.687
    6 -12 -10 368.154
    6 -12 -10 333.098
    6 -12 -9 15.6589
    6 -12 -8 -62.3543
    6 -12 -7 240.921
    6 -12 -6 755.847
    6 -12 -5 1792.6
    6 -12 -4 972.781
    6 -12 -4 733.714
    6 -12 -3 195.607
    6 -12 -3 216.592
    6 -12 -2 1271.23
    6 -12 -2 1194.22
    6 -12 -1 3457.67
    6 -12 -1 4443.7
    6 -12 0 819.234
    6 -12 0 759.234
    6 -12 1 123.547
    6 -12 1 146.19
    6 12 1 154.558
    6 12 2 828.281
    6 -12 2 847.442
    6 12 3 760.734
    6 -12 3 821.649
    6 12 4 612.364
    6 -12 4 594.888
    6 -12 5 3381.33
    6 12 5 3665.29
    6 -12 6 156.393
    6 12 6 217.992
    6 -12 6 271.879
    6 -12 7 1001.53
    6 -12 7 844.704
    6 -12 8 1995.59
    6 -13 -12 220.284
    6 -13 -11 1569.46
    6 -13 -11 1384.26
    6 -13 -10 1686.89
    6 -13 -10 1946.27
    6 -13 -9 383.668
    6 -13 -9 415.669
    6 -13 -8 60.2073
    6 -13 -7 8.95917
    6 -13 -6 129.159
    6 -13 -5 4758.59
    6 -13 -4 749.22
    6 -13 -3 818.979
    6 -13 -3 810.159
    6 -13 -2 314.188
    6 -13 -2 214.27
    6 -13 -1 77.0209
    6 -13 -1 47.3867
    6 -13 0 94.9115
    6 -13 0 -15.4294
    6 -13 1 1516.88
    6 -13 1 1336.1
    6 -13 2 883.636
    6 -13 2 1104.66
    6 -13 3 1894.96
    6 -13 4 144.982
    6 -13 5 175.431
    6 -13 6 71.5218
    6 -13 6 83.5797
    6 -13 7 1180.13
    6 -13 7 1215.67
    6 -13 8 917.684
    6 -14 -12 980.687
    6 -14 -11 177.923
    6 -14 -11 268.73
    6 -14 -10 518.571
    6 -14 -10 659.146
    6 -14 -9 3718.47
    6 -14 -9 3572.22
    6 -14 -8 141.507
    6 -14 -8 187.153
    6 -14 -7 1278.08
    6 -14 -7 1123.33
    6 -14 -6 1298.91
    6 -14 -5 306.433
    6 -14 -4 1180.99
    6 -14 -3 3.47565
    6 -14 -3 40.9694
    6 -14 -2 93.0232
    6 -14 -2 46.7812
    6 -14 -1 582.28
    6 -14 -1 875.179
    6 -14 0 250.61
    6 -14 0 115.757
    6 -14 1 137.732
    6 -14 1 242.818
    6 -14 2 466.047
    6 -14 2 355.767
    6 -14 3 230.535
    6 -14 4 868.653
    6 -14 5 102.74
    6 -14 6 46.1316
    6 -14 6 -6.99413
    6 -14 7 -14.6936
    6 -14 8 624.561
    6 -15 -11 -93.9289
    6 -15 -11 -134.412
    6 -15 -10 314.262
    6 -15 -10 340.672
    6 -15 -9 571.305
    6 -15 -9 510.117
    6 -15 -8 550.372
    6 -15 -8 264.615
    6 -15 -7 1027.06
    6 -15 -7 1035.41
    6 -15 -6 323.058
    6 -15 -6 301.913
    6 -15 -5 188.105
    6 -15 -5 246.913
    6 -15 -4 47.2175
    6 -15 -4 -39.5184
    6 -15 -3 1848.39
    6 -15 -3 1663.42
    6 -15 -2 326.57
    6 -15 -2 620.022
    6 -15 -2 575.611
    6 -15 -1 49.4142
    6 -15 -1 54.9599
    6 -15 -1 7.95114
    6 -15 0 -5.41439
    6 -15 1 -54.6936
    6 -15 1 17.1095
    6 -15 2 97.5581
    6 -15 3 1047.25
    6 -15 4 1483.67
    6 -15 5 -43.7884
    6 -15 6 85.2543
    6 -15 6 96.4899
    6 -15 7 1262.76
    6 -16 -11 348.085
    6 -16 -11 368.623
    6 -16 -10 116.159
    6 -16 -10 -12.028
    6 -16 -9 212.242
    6 -16 -9 263.471
    6 -16 -8 38.8061
    6 -16 -8 16.0964
    6 -16 -7 8663.79
    6 -16 -7 7880.4
    6 -16 -6 1068
    6 -16 -6 1090.58
    6 -16 -5 2675.08
    6 -16 -5 2512.81
    6 -16 -4 403.595
    6 -16 -4 221.826
    6 -16 -3 61.8499
    6 -16 -3 -9.14876
    6 -16 -2 106.917
    6 -16 -2 47.4341
    6 -16 -1 9244.73
    6 -16 -1 9015.65
    6 -16 0 5.79236
    6 -16 1 4838.05
    6 -16 2 223.957
    6 -16 3 211.661
    6 -16 4 1074.8
    6 -16 5 1275.58
    6 -16 6 -53.8503
    6 -16 7 922.304
    6 -17 -11 268.606
    6 -17 -10 1359.35
    6 -17 -10 1428.25
    6 -17 -9 1763.99
    6 -17 -9 1672.03
    6 -17 -8 739.532
    6 -17 -8 498.246
    6 -17 -7 36.2802
    6 -17 -7 73.6174
    6 -17 -6 166.23
    6 -17 -6 425.138
    6 -17 -5 -145.024
    6 -17 -5 130.248
    6 -17 -4 572.736
    6 -17 -4 630.93
    6 -17 -3 464.178
    6 -17 -3 610.529
    6 -17 -2 3501.89
    6 -17 -2 3097.84
    6 -17 -1 196.268
    6 -17 -1 -0.59218
    6 -17 0 240.522
    6 -17 1 172.106
    6 -17 2 3081.79
    6 -17 3 78.9363
    6 -17 4 1589.09
    6 -17 5 -33.9667
    6 -17 6 95.0814
    6 -17 7 -40.2161
    6 -18 -11 79.891
    6 -18 -10 633.325
    6 -18 -10 642.838
    6 -18 -9 321.523
    6 -18 -9 -2.5589
    6 -18 -8 632.64
    6 -18 -8 793.909
    6 -18 -7 68.8285
    6 -18 -7 164.515
    6 -18 -6 1284.88
    6 -18 -6 1214.45
    6 -18 -5 155.216
    6 -18 -5 88.9077
    6 -18 -4 4108.41
    6 -18 -4 3578.88
    6 -18 -3 104.036
    6 -18 -3 161.858
    6 -18 -2 32.2194
    6 -18 -2 163.551
    6 -18 -1 53.1504
    6 -18 -1 105.019
    6 -18 0 1248.27
    6 -18 1 1534.89
    6 -18 2 465.995
    6 -18 3 137.934
    6 -18 4 379.246
    6 -18 5 -66.1349
    6 -18 6 171.102
    6 -19 -11 100.447
    6 -19 -10 -73.1695
    6 -19 -9 368.213
    6 -19 -9 452.356
    6 -19 -8 1761.48
    6 -19 -8 1828.72
    6 -19 -7 891.426
    6 -19 -7 852.01
    6 -19 -6 21.8821
    6 -19 -6 12.22
    6 -19 -5 446.392
    6 -19 -5 279.847
    6 -19 -4 1194.72
    6 -19 -4 1167.99
    6 -19 -3 -136.527
    6 -19 -3 53.1361
    6 -19 -2 1708.87
    6 -19 -2 2074.37
    6 -19 -1 222.541
    6 -19 -1 -57.5773
    6 -19 0 308.697
    6 -19 1 -91.0459
    6 -19 2 139.298
    6 -19 3 -11.7718
    6 -19 4 120.748
    6 -19 5 -5.80542
    6 -20 -10 -161.729
    6 -20 -9 406.843
    6 -20 -9 275.058
    6 -20 -8 658.187
    6 -20 -8 449.382
    6 -20 -7 852.318
    6 -20 -7 589.636
    6 -20 -6 2522.28
    6 -20 -6 2249.92
    6 -20 -5 2991.32
    6 -20 -5 3404.69
    6 -20 -4 1100.74
    6 -20 -4 808.648
    6 -20 -3 152.645
    6 -20 -3 201.425
    6 -20 -2 759.883
    6 -20 -2 603.693
    6 -20 -1 2290.05
    6 -20 0 223.379
    6 -20 1 372.28
    6 -20 2 -3.16444
    6 -20 3 83.7578
    6 -20 4 622.079
    6 -20 5 226.293
    6 -21 -8 62.8185
    6 -21 -8 90.1119
    6 -21 -7 7.86662
    6 -21 -7 186.074
    6 -21 -6 1139.93
    6 -21 -6 1286.15
    6 -21 -5 2658.26
    6 -21 -5 2473.79
    6 -21 -4 2940.73
    6 -21 -4 3297.86
    6 -21 -3 5706.02
    6 -21 -3 5598.95
    6 -21 -2 3287.86
    6 -21 -1 401.833
    6 -21 0 521.778
    6 -21 1 4.22944
    6 -21 2 -38.3534
    6 -21 3 1705.19
    6 -21 4 1758.29
    6 -21 5 643.091
    6 -22 -7 -130.818
    6 -22 -6 1416.65
    6 -22 -6 1226.22
    6 -22 -5 1.83596
    6 -22 -5 145.982
    6 -22 -4 981.643
    6 -22 -4 1310.06
    6 -22 -3 564.851
    6 -22 -2 2902.69
    6 -22 -1 66.5889
    6 -22 0 1327.47
    6 -22 1 362.708
    6 -22 2 122.051
    6 -22 3 283.712
    6 -23 -7 426.128
    6 -23 -6 1825.55
    6 -23 -5 55.6371
    6 -23 -4 23.5207
    6 -24 -6 120.208
    -7 0 14 1130.81
    -7 0 13 77.9518
    -7 0 12 505.799
    -7 0 11 -30.7692
    7 0 -10 131.868
    -7 0 10 -22.9298
    -7 0 9 -78.5772
    -7 0 9 -40.8301
    7 0 -9 11.9722
    7 0 -8 -60.5316
    -7 0 8 33.2562
    7 0 -7 43.1232
    -7 0 7 124.438
    7 0 -6 1012.71
    -7 0 6 1153.85
    -7 0 5 -26.9692
    7 0 -5 12.3689
    7 0 -4 1044.69
    7 0 -3 -224.884
    7 0 -2 -43.5648
    7 0 -1 -86.5507
    7 0 0 2423.6
    7 0 1 -19.0545
    7 0 1 -17.6033
    7 0 2 46.5534
    7 0 2 38.3732
    7 0 3 18.6922
    7 0 3 16.0725
    -7 0 -3 -0.09234
    7 0 4 12.0353
    7 0 5 -8.55775
    7 0 6 6795.45
    7 0 7 81.2044
    7 0 8 134.764
    -7 -1 14 192.869
    -7 1 14 215.969
    -7 1 13 1702.41
    -7 -1 13 1362.71
    -7 1 12 943.301
    -7 -1 12 694.414
    7 -1 -11 236.522
    -7 1 11 233.201
    -7 -1 11 93.0949
    7 -1 -10 3225.3
    -7 1 10 2681.19
    7 1 -10 2787.4
    -7 -1 10 2741.45
    7 1 -9 2322.43
    7 -1 -9 2605.69
    -7 1 9 2145.65
    -7 -1 9 2005.46
    -7 -1 9 2531.26
    -7 1 8 632.195
    -7 -1 8 848.775
    7 1 -8 780.473
    7 -1 -8 702.657
    -7 -1 7 189.647
    -7 1 7 39.4275
    7 1 -7 181.954
    7 -1 -7 56.353
    7 1 -6 625.689
    7 -1 -6 458.073
    -7 1 6 577.68
    7 -1 -5 23.7442
    7 1 -5 180.588
    -7 1 5 177.134
    7 1 -4 701.307
    -7 1 4 621.888
    7 -1 -4 505.262
    7 1 -3 5202.93
    7 -1 -3 5528.87
    -7 1 3 6201.98
    7 1 -2 -51.9923
    -7 1 2 21.6086
    7 -1 -2 -34.5831
    7 1 -1 173.751
    7 -1 -1 302.304
    7 1 0 2868.23
    7 -1 0 2443.52
    7 1 1 1268.69
    7 -1 1 960.867
    7 1 1 1274.33
    -7 1 -1 806.57
    7 1 2 256.237
    7 -1 2 292.875
    7 1 2 162.928
    7 -1 2 264.423
    7 -1 3 1354.03
    -7 -1 -3 1217.88
    7 1 3 1083.75
    7 -1 3 1319.39
    7 1 4 674.225
    7 -1 4 818.137
    7 -1 4 769.578
    -7 -1 -4 596.174
    7 1 5 31.1436
    7 -1 5 127.729
    7 -1 6 1017.12
    7 1 6 1196.73
    7 -1 7 234.574
    7 1 7 212.735
    7 1 8 87.1292
    7 -1 8 27.1468
    -7 -2 14 780.383
    -7 2 13 143.826
    -7 -2 13 -61.4252
    -7 2 12 1309.99
    -7 -2 12 1249.06
    -7 -2 11 1914.03
    7 -2 -11 2709.34
    -7 2 11 2225.92
    -7 2 10 514.158
    7 -2 -10 656.829
    -7 -2 10 504.718
    7 -2 -9 2504.94
    -7 2 9 2257.69
    -7 -2 9 2381.8
    7 2 -9 2537.65
    -7 -2 9 2478.63
    7 -2 -8 111.092
    -7 -2 8 309.5
    -7 2 8 155.981
    7 2 -7 167.932
    7 -2 -7 284.947
    -7 2 7 67.9479
    7 2 -6 1270.75
    7 -2 -6 1219.19
    -7 2 6 1191.54
    7 2 -5 8275.91
    7 -2 -5 7557.89
    -7 2 5 6702.41
    7 2 -4 2735.61
    7 -2 -4 2614.13
    -7 2 4 2241.42
    7 2 -3 3733
    7 -2 -3 3530.07
    -7 2 3 3298.42
    7 2 -2 1665.19
    7 -2 -2 1405.19
    -7 2 2 1356.62
    7 2 -1 192.084
    7 -2 -1 347.52
    -7 2 1 289.515
    7 -2 0 530.603
    7 2 0 832.019
    7 2 0 630.534
    -7 2 0 737.729
    7 -2 1 4264.79
    7 2 1 5447.85
    7 2 2 707.781
    7 -2 2 657.784
    7 -2 2 585.277
    7 -2 3 5927.84
    7 2 3 7172.41
    7 -2 3 6317.28
    7 -2 4 1608.86
    7 -2 4 1899.16
    -7 -2 -4 1825.63
    7 2 4 1858.9
    7 -2 4 2062.55
    7 2 5 -44.7391
    7 -2 5 152.03
    7 -2 5 0.67858
    7 -2 6 420.386
    7 2 6 465.41
    7 -2 7 218.625
    7 2 7 -0.47642
    7 2 8 689.263
    7 -2 8 654.83
    -7 -3 14 4285.73
    -7 -3 13 1160.64
    -7 -3 12 1000.31
    -7 3 12 1262.7
    -7 3 11 36.527
    7 -3 -11 -8.35722
    -7 -3 11 -46.9015
    -7 3 10 975.73
    -7 -3 10 593.49
    7 -3 -10 782.475
    -7 -3 9 24.3094
    -7 3 9 -45.4535
    -7 -3 9 -66.4012
    7 -3 -9 -83.0379
    7 3 -9 2.488
    -7 3 8 820.106
    7 -3 -8 1013.56
    -7 3 7 262.281
    7 -3 -7 204.368
    -7 3 6 89.4945
    7 -3 -6 74.9103
    7 3 -5 45.5034
    -7 3 5 28.0067
    7 -3 -5 50.0296
    7 3 -4 60.4717
    -7 3 4 -17.0315
    7 -3 -4 -64.7371
    7 3 -3 3370.06
    7 -3 -3 2965.35
    -7 3 3 2856.88
    7 3 -2 7729.9
    7 -3 -2 8011.12
    -7 3 2 7189.05
    -7 3 1 630.325
    7 -3 -1 648.238
    7 3 -1 1046.92
    7 -3 0 4668.49
    7 3 0 4334.3
    7 3 1 24.2551
    7 -3 1 8.93118
    7 3 2 121.838
    7 -3 2 75.8707
    7 3 3 303.096
    7 -3 3 206.314
    7 -3 3 262.504
    7 3 4 1199.53
    7 -3 4 1217.32
    7 -3 4 1016.11
    7 -3 4 1188.35
    7 -3 5 31.439
    7 -3 5 -13.6994
    7 3 5 11.7534
    7 -3 6 1705.76
    7 -3 6 1512.91
    7 3 6 1468.95
    7 -3 7 84.8907
    7 3 7 175.699
    7 3 8 103.847
    7 -3 8 225.249
    -7 -4 14 997.677
    -7 -4 13 219.85
    7 -4 -12 9.50248
    -7 -4 12 51.8642
    -7 -4 11 238.566
    7 -4 -11 61.6195
    -7 -4 10 1460.03
    7 -4 -10 1636.59
    -7 4 10 1264.49
    -7 4 9 469.657
    7 -4 -9 634.724
    7 4 -9 501.732
    -7 4 8 523.179
    7 -4 -8 421.333
    7 4 -8 595.096
    -7 4 7 174.949
    7 -4 -7 163.465
    -7 4 6 104.455
    7 -4 -6 163.037
    -7 4 5 15.4281
    7 -4 -5 21.0139
    7 -4 -4 3946.79
    -7 4 4 3362.25
    -7 4 3 909.537
    7 -4 -3 1017.36
    7 4 -2 287.695
    7 -4 -2 98.4606
    7 4 -1 266.982
    7 -4 -1 236.859
    7 -4 0 5927.67
    7 4 0 5697.19
    7 4 1 164.52
    7 -4 1 89.6969
    7 -4 2 1253.92
    7 4 2 1322.43
    7 4 3 473.799
    7 -4 3 716.876
    7 -4 3 556.163
    7 -4 4 1076.95
    7 -4 4 833.285
    7 -4 4 934.266
    7 4 4 1086.99
    7 -4 5 1115.82
    7 -4 5 933.665
    7 4 5 1110.51
    7 -4 6 714.296
    7 -4 6 665.578
    7 4 6 693.854
    7 -4 7 970.043
    7 4 7 752.576
    7 -4 8 1924.78
    7 4 8 1973.61
    -7 -5 14 150.551
    -7 -5 13 1188.64
    7 -5 -12 1611.35
    -7 -5 12 1594.94
    7 -5 -11 38.8787
    -7 -5 11 -14.9937
    -7 -5 10 577.933
    7 -5 -10 552.168
    7 -5 -9 583.802
    7 5 -9 432.555
    7 -5 -8 135.14
    7 5 -8 103.164
    -7 5 7 366.835
    7 -5 -7 325.39
    7 -5 -6 3569.24
    -7 5 6 3277.16
    7 -5 -5 7203.44
    7 -5 -4 679.7
    7 -5 -3 1801.19
    7 5 -3 2759.98
    7 -5 -2 4131.5
    7 5 -2 6103.07
    7 5 -1 59.3534
    7 -5 -1 90.8545
    7 5 0 361.012
    7 -5 0 366.007
    7 -5 1 3971.87
    7 5 1 4149.01
    7 -5 2 3463.69
    7 5 2 3645.31
    7 -5 3 1031.17
    7 5 3 1248.89
    7 -5 4 807.646
    7 -5 4 691.48
    7 5 4 882.611
    7 -5 5 1426.06
    7 -5 5 1302.4
    7 5 5 1701.37
    7 -5 6 607.576
    7 -5 6 518.027
    7 5 6 542.15
    7 -5 7 313.769
    7 -5 7 454.613
    7 5 7 448.211
    7 -5 8 1391.27
    7 5 8 1950.02
    -7 -6 14 -0.71441
    -7 -6 13 36.0039
    -7 -6 12 1336.13
    7 -6 -12 1352.49
    7 -6 -11 1373.92
    -7 -6 11 1278.84
    7 -6 -10 974.341
    7 -6 -9 3808.75
    7 -6 -8 9.45225
    7 6 -8 72.4646
    7 6 -7 10.4105
    7 -6 -7 -52.0077
    7 -6 -6 11507.1
    7 -6 -5 5912.13
    7 6 -5 9829.62
    7 -6 -4 9797.45
    7 6 -4 16949.4
    7 -6 -3 1589.97
    7 6 -3 2370.07
    7 6 -2 15.9594
    7 -6 -2 44.3093
    7 6 -1 508.059
    7 -6 -1 290.495
    7 6 0 897.295
    7 -6 0 1084.28
    7 -6 1 4978.35
    7 6 1 4315.32
    7 -6 2 3025.59
    7 6 2 3893.07
    7 -6 3 38.203
    7 6 3 -56.0398
    7 -6 4 3069.72
    7 6 4 3642.99
    7 -6 4 3024.84
    7 -6 5 210.44
    7 -6 5 260.297
    7 6 5 321.617
    7 -6 6 120.793
    7 -6 6 48.7408
    7 6 6 79.0088
    7 -6 7 2956.27
    7 6 7 2684.74
    7 -6 7 2859.53
    7 -6 8 11.8025
    7 6 8 -95.1427
    -7 -7 13 2208.89
    7 -7 -12 -82.5355
    -7 -7 12 -13.7996
    -7 -7 11 -47.5341
    7 -7 -11 -29.168
    7 -7 -10 696.666
    7 -7 -9 3022.81
    7 -7 -8 72.4721
    7 -7 -7 9576.94
    7 7 -6 18.9474
    7 -7 -6 38.1051
    7 -7 -5 11825.6
    7 7 -5 18232.2
    7 7 -4 208.136
    7 -7 -4 194.807
    7 -7 -3 3498.02
    7 7 -3 4983.46
    7 7 -2 389.141
    7 -7 -2 376.987
    7 -7 -1 6530.54
    7 7 -1 6303.27
    7 -7 0 1976.56
    7 7 0 1931.57
    7 -7 1 29.8908
    7 7 1 160.457
    7 -7 2 117.154
    7 7 2 107.533
    7 -7 3 673.664
    7 7 3 635.621
    7 -7 4 485.15
    7 -7 4 692.123
    7 7 4 670.822
    7 -7 5 1397.2
    7 -7 5 1516.74
    7 7 5 1835.96
    7 -7 6 303.091
    7 -7 6 407.05
    7 7 6 361.312
    7 -7 7 1283.91
    7 -7 7 1586.86
    7 7 7 1146.63
    7 -7 8 -8.31733
    7 7 8 -23.4327
    -7 -8 13 606.505
    -7 -8 12 1570.08
    7 -8 -12 1824.93
    7 -8 -11 -142.223
    7 -8 -10 7701.5
    7 -8 -9 1635.55
    7 -8 -8 38.3061
    7 -8 -7 28.643
    7 -8 -6 1526.99
    7 8 -5 716.675
    7 -8 -5 438.787
    7 -8 -4 24364.9
    7 8 -4 34345.1
    7 -8 -3 50.3913
    7 8 -3 145.563
    7 -8 -2 60.1645
    7 8 -2 117.961
    7 -8 -1 340.085
    7 8 -1 378.119
    7 8 0 1868.45
    7 -8 0 1601.38
    7 -8 1 223.493
    7 8 1 216.864
    7 -8 2 728.652
    7 8 2 535.577
    7 -8 3 7314.92
    7 8 3 8277.08
    7 -8 4 2299.23
    7 8 4 2616.83
    7 -8 5 352.485
    7 -8 5 315.613
    7 8 5 464.958
    7 -8 6 47.8719
    7 8 6 45.8336
    7 -8 7 1557.24
    7 -8 7 1558.46
    7 8 7 1811.84
    7 8 8 2672.82
    7 -8 8 2457.1
    -7 -9 13 223.411
    7 -9 -12 2717.12
    -7 -9 12 2603.55
    7 -9 -11 108.253
    7 -9 -10 863.867
    7 -9 -9 14.609
    7 -9 -8 2325.76
    7 -9 -7 978.029
    7 -9 -6 -1.44477
    7 -9 -5 2484.28
    7 -9 -4 6191.78
    7 9 -4 8583.08
    7 -9 -3 0.95744
    7 9 -3 24.773
    7 9 -2 1614.74
    7 -9 -2 1089.11
    7 -9 -1 74.0168
    7 9 -1 109.786
    7 9 0 1436.52
    7 -9 0 1331.94
    7 -9 1 2994.37
    7 9 1 3522.57
    7 -9 2 2305.22
    7 9 2 3091.24
    7 -9 3 -54.0302
    7 9 3 9.69495
    7 -9 4 3136.83
    7 9 4 3414.5
    7 -9 5 18.1503
    7 -9 5 -85.9449
    7 9 5 15.4249
    7 -9 6 946.335
    7 -9 6 907.719
    7 9 6 974.083
    7 -9 7 147.343
    7 -9 7 276.647
    7 9 7 240.664
    7 -9 8 1060.65
    7 9 8 989.669
    7 -10 -13 1392.34
    -7 -10 13 1646.14
    7 -10 -12 -131.681
    7 -10 -11 316.022
    7 -10 -10 2118.82
    7 -10 -9 13.7932
    7 -10 -8 225.764
    7 -10 -7 445.774
    7 -10 -6 68.9566
    7 -10 -5 267.06
    7 -10 -4 2913.78
    7 -10 -4 2346.08
    7 10 -3 358.983
    7 -10 -3 164.93
    7 10 -2 44.9479
    7 -10 -2 -44.7811
    7 10 -1 1109.57
    7 -10 -1 869.492
    7 -10 0 8.06312
    7 10 0 -1.79631
    7 -10 1 1030.43
    7 10 1 813.137
    7 -10 2 89.9593
    7 10 2 126.285
    7 -10 3 385.806
    7 10 3 532.26
    7 -10 4 87.8342
    7 10 4 -9.57888
    7 -10 5 872.185
    7 -10 5 924.949
    7 10 5 836.01
    7 -10 6 555.169
    7 -10 6 578.716
    7 10 6 870.347
    7 -10 7 263.031
    7 10 7 268.425
    7 -11 -12 400.914
    7 -11 -12 456.114
    7 -11 -11 163.574
    7 -11 -10 544.82
    7 -11 -9 1991.93
    7 -11 -8 2071.88
    7 -11 -7 9.08244
    7 -11 -6 67.6941
    7 -11 -5 5049.18
    7 -11 -4 304.44
    7 -11 -4 402.46
    7 -11 -3 8208.67
    7 -11 -3 6750.46
    7 -11 -2 2210.71
    7 -11 -2 1677.05
    7 -11 -1 8036.11
    7 11 -1 9774.78
    7 -11 0 5822.05
    7 11 0 6366.16
    7 -11 1 2957.56
    7 11 1 3615.83
    7 -11 2 220.461
    7 11 2 121.064
    7 -11 3 632.06
    7 11 3 401.582
    7 -11 4 393.028
    7 11 4 390.435
    7 -11 5 565.248
    7 -11 5 299.427
    7 11 5 272.376
    7 -11 6 2.8602
    7 -11 6 10.2645
    7 11 6 7.99725
    7 -11 7 114.553
    7 11 7 71.7313
    7 -12 -12 727.174
    7 -12 -12 1162.61
    7 -12 -11 1849.61
    7 -12 -10 1051.11
    7 -12 -9 393.175
    7 -12 -8 1699.08
    7 -12 -7 -35.0876
    7 -12 -6 1409.88
    7 -12 -5 251.783
    7 -12 -4 7087.81
    7 -12 -4 4121.61
    7 -12 -3 5378.09
    7 -12 -3 3359.85
    7 -12 -2 1332.07
    7 -12 -2 1887.94
    7 -12 -1 18.2122
    7 12 -1 8.84095
    7 -12 -1 34.8757
    7 12 0 61.7556
    7 -12 0 94.4334
    7 12 1 1430.27
    7 -12 1 1345.74
    7 12 2 153.53
    7 -12 2 20.0672
    7 -12 3 762.223
    7 12 3 923.891
    7 -12 4 2943.02
    7 12 4 2946.58
    7 -12 5 384.977
    7 12 5 173.381
    7 -12 6 306.786
    7 -12 6 337.659
    7 12 6 342.135
    7 -12 7 127.671
    7 12 7 37.8853
    7 -13 -12 1719.52
    7 -13 -11 600.847
    7 -13 -11 505.466
    7 -13 -10 140.957
    7 -13 -9 2138.17
    7 -13 -8 635.699
    7 -13 -7 3836.55
    7 -13 -6 1048.68
    7 -13 -5 -37.065
    7 -13 -4 1597.36
    7 -13 -3 23.3927
    7 -13 -3 -50.7514
    7 -13 -2 1043.64
    7 -13 -2 865.559
    7 -13 -1 -36.1002
    7 -13 0 2717.53
    7 -13 1 863.209
    7 13 2 79.9893
    7 -13 2 1.16718
    7 13 3 157.593
    7 -13 3 357.826
    7 13 4 852.098
    7 -13 4 614.353
    7 13 5 -32.8788
    7 -13 5 73.7616
    7 -13 6 223.444
    7 -13 6 356.126
    7 -13 7 167.121
    7 -14 -11 49.4832
    7 -14 -11 109.789
    7 -14 -10 -64.5059
    7 -14 -10 54.8626
    7 -14 -9 762.592
    7 -14 -9 815.695
    7 -14 -8 739.142
    7 -14 -7 213.182
    7 -14 -6 15.4799
    7 -14 -5 593.658
    7 -14 -4 68.0968
    7 -14 -3 189.197
    7 -14 -2 -27.6513
    7 -14 -1 1423.9
    7 -14 0 534.597
    7 -14 1 -43.5763
    7 -14 2 186.301
    7 -14 3 528.032
    7 -14 4 160.881
    7 -14 5 1103.54
    7 -14 6 2651.45
    7 -14 6 2463.58
    7 -15 -11 136.703
    7 -15 -11 117.542
    7 -15 -10 1012.68
    7 -15 -10 1060.33
    7 -15 -9 614.27
    7 -15 -9 558.989
    7 -15 -8 451.428
    7 -15 -8 364.285
    7 -15 -7 70.519
    7 -15 -6 1275.91
    7 -15 -5 1599.65
    7 -15 -4 -27.8866
    7 -15 -3 643.29
    7 -15 -2 95.8398
    7 -15 -1 826.214
    7 -15 0 2548.71
    7 -15 0 2798.94
    7 -15 1 163.527
    7 -15 2 74.9742
    7 -15 3 3833.54
    7 -15 4 726.572
    7 -15 5 346.154
    7 -15 6 1437.36
    7 -15 6 1738.66
    7 -16 -11 2866.58
    7 -16 -10 549.396
    7 -16 -10 532.784
    7 -16 -9 285.009
    7 -16 -9 236.772
    7 -16 -8 30.007
    7 -16 -8 212.291
    7 -16 -7 442.448
    7 -16 -7 226.587
    7 -16 -6 706.409
    7 -16 -6 692.389
    7 -16 -5 6967.07
    7 -16 -5 6871.79
    7 -16 -4 736.209
    7 -16 -4 1013.6
    7 -16 -3 3479.16
    7 -16 -3 3103.62
    7 -16 -2 75.4846
    7 -16 -2 -42.119
    7 -16 -1 100.857
    7 -16 -1 -5.39856
    7 -16 0 715.4
    7 -16 1 4315.23
    7 -16 2 157.486
    7 -16 3 2082.01
    7 -16 4 -12.8396
    7 -16 5 374.391
    7 -16 6 77.3892
    7 -17 -11 -22.9615
    7 -17 -10 189.584
    7 -17 -10 -102.56
    7 -17 -9 -104.115
    7 -17 -9 -163.756
    7 -17 -8 1146.59
    7 -17 -8 1461.58
    7 -17 -7 417.406
    7 -17 -7 481.696
    7 -17 -6 2311.35
    7 -17 -6 2799.38
    7 -17 -5 369.4
    7 -17 -5 285.375
    7 -17 -4 359.974
    7 -17 -4 370.026
    7 -17 -3 -103.04
    7 -17 -3 67.6643
    7 -17 -2 2577.01
    7 -17 -2 2868.43
    7 -17 -1 424.057
    7 -17 -1 427.449
    7 -17 0 2472.81
    7 -17 1 701.707
    7 -17 2 685.345
    7 -17 3 359.52
    7 -17 4 908.116
    7 -17 5 463.327
    7 -18 -11 1990.75
    7 -18 -10 203.027
    7 -18 -9 -137.287
    7 -18 -9 38.2735
    7 -18 -8 2099.75
    7 -18 -8 2074.13
    7 -18 -7 144.416
    7 -18 -7 162.532
    7 -18 -6 685.423
    7 -18 -6 299.258
    7 -18 -5 2268.86
    7 -18 -5 2745.33
    7 -18 -4 81.3295
    7 -18 -4 155.357
    7 -18 -3 2369.12
    7 -18 -3 1776.45
    7 -18 -2 336.201
    7 -18 -2 81.1855
    7 -18 -1 373.941
    7 -18 0 2002.71
    7 -18 1 793.03
    7 -18 2 -30.0343
    7 -18 3 416.606
    7 -18 4 146.438
    7 -18 5 667.699
    7 -19 -10 30.9024
    7 -19 -9 248.534
    7 -19 -9 344.449
    7 -19 -8 57.4723
    7 -19 -8 342.61
    7 -19 -7 113.205
    7 -19 -7 195.032
    7 -19 -6 77.2092
    7 -19 -6 203.436
    7 -19 -5 62.2664
    7 -19 -5 67.9538
    7 -19 -4 2505.71
    7 -19 -4 2317.13
    7 -19 -3 71.5107
    7 -19 -3 75.0052
    7 -19 -2 950.073
    7 -19 -2 924.961
    7 -19 -1 442.179
    7 -19 0 863.357
    7 -19 1 1386.01
    7 -19 2 695.452
    7 -19 3 1995.63
    7 -19 4 -139.827
    7 -19 5 -6.97732
    7 -20 -8 501.973
    7 -20 -8 476.906
    7 -20 -7 -85.0411
    7 -20 -7 78.6781
    7 -20 -6 336.49
    7 -20 -6 54.9449
    7 -20 -5 1919.08
    7 -20 -5 1391.15
    7 -20 -4 151.01
    7 -20 -4 437.186
    7 -20 -3 291.281
    7 -20 -3 102.481
    7 -20 -2 -15.1697
    7 -20 -1 1506.44
    7 -20 0 0.83262
    7 -20 1 1208.66
    7 -20 2 -164.007
    7 -20 3 299.582
    7 -20 4 66.6448
    7 -21 -8 655.033
    7 -21 -7 930.742
    7 -21 -6 199.821
    7 -21 -6 -0.56516
    7 -21 -5 71.4425
    7 -21 -5 -20.8909
    7 -21 -4 127.105
    7 -21 -4 -26.9239
    7 -21 -3 1035.62
    7 -21 -2 5002.7
    7 -21 -1 4862.51
    7 -21 0 446.916
    7 -21 1 478.993
    7 -22 -7 48.9015
    7 -22 -6 -85.6384
    7 -22 -5 248.702
    7 -23 -6 -149.789
    -8 0 14 -49.169
    -8 0 13 401.455
    -8 0 12 148.195
    -8 0 11 -46.1053
    8 0 -10 134.436
    -8 0 10 66.7052
    -8 0 9 -18.8933
    8 0 -9 -43.0874
    8 0 -8 2476.87
    -8 0 8 2592.55
    8 0 -7 -65.408
    -8 0 7 -6.99645
    -8 0 6 557.856
    8 0 -6 729.845
    -8 0 5 13.4379
    8 0 -5 -34.0316
    8 0 -4 171.821
    -8 0 4 297.785
    8 0 -3 -29.5451
    8 0 -2 570.627
    8 0 -1 -57.7332
    8 0 0 583.953
    8 0 1 46.1746
    8 0 1 -57.7416
    8 0 2 9133.01
    8 0 2 9344.98
    8 0 3 1.04676
    8 0 4 23.3966
    8 0 5 -57.3313
    8 0 6 900.995
    8 0 7 -2.66316
    -8 1 14 215.248
    -8 -1 14 37.9044
    -8 1 13 42.7333
    -8 -1 13 216.771
    -8 1 12 855.23
    -8 -1 12 678.782
    8 -1 -11 473.824
    -8 1 11 388.207
    -8 -1 11 381.14
    8 -1 -10 1397.96
    -8 -1 10 1040.47
    -8 1 10 1140.63
    8 1 -9 48.1576
    8 -1 -9 90.4011
    -8 -1 9 105.268
    -8 1 9 -29.891
    -8 1 8 391.542
    -8 -1 8 280.322
    8 1 -8 287.013
    8 -1 -8 353.018
    8 1 -7 1307.79
    8 -1 -7 1522.25
    -8 1 7 1404.42
    -8 -1 7 1437.3
    8 1 -6 737.497
    8 -1 -6 992.081
    -8 1 6 741.581
    -8 -1 6 1018.86
    8 1 -5 9641.34
    8 -1 -5 8649.86
    -8 1 5 8043.11
    8 1 -4 14364.1
    8 -1 -4 13264.5
    -8 1 4 13400.2
    -8 1 3 460.476
    8 1 -3 392.06
    8 -1 -3 405.829
    -8 1 2 152.304
    8 1 -2 114.277
    8 -1 -2 236.813
    8 1 -1 36.213
    8 -1 -1 -22.4697
    -8 1 1 -17.2349
    8 1 0 2216.77
    8 -1 0 2315.32
    -8 1 0 2233.15
    8 1 0 2750.96
    8 1 1 1319.51
    8 -1 1 1400.45
    8 1 1 1603.77
    8 -1 1 1333.8
    8 -1 2 2039.11
    8 1 2 2572.41
    8 -1 2 2920.39
    8 1 3 476.438
    8 -1 3 556.779
    8 -1 3 372.993
    8 1 4 36.3601
    8 -1 4 35.3523
    8 1 5 2151.89
    8 -1 5 1757.51
    8 -1 6 115.47
    8 1 6 222.147
    8 1 7 2090.33
    8 -1 7 1736.44
    -8 -2 14 165
    -8 2 13 1446.15
    -8 -2 13 939.763
    -8 2 12 -88.353
    8 -2 -12 1.66043
    -8 -2 12 -142.325
    -8 -2 11 621.723
    -8 2 11 752.53
    8 -2 -11 679.313
    8 -2 -10 186.193
    -8 2 10 257.919
    -8 -2 10 423.013
    8 -2 -9 2335.33
    -8 2 9 2400.88
    -8 -2 9 2420.47
    -8 -2 8 477.936
    8 -2 -8 627.845
    -8 2 8 322.491
    8 2 -7 6524.17
    8 -2 -7 6627.87
    -8 2 7 5941.61
    8 2 -6 2389.54
    8 -2 -6 2226.69
    -8 2 6 1792.54
    8 2 -5 10.5962
    8 -2 -5 -6.24432
    -8 2 5 99.3652
    -8 2 4 -3.69569
    8 2 -4 64.7189
    8 -2 -4 -28.2122
    8 2 -3 1163.66
    8 -2 -3 989.159
    -8 2 3 875.022
    8 2 -2 308.848
    8 -2 -2 287.121
    -8 2 2 333.787
    8 2 -1 5800.53
    8 -2 -1 5752.08
    -8 2 1 5509.6
    8 2 0 1940.4
    8 -2 0 1629.29
    8 2 0 2209.67
    8 2 1 831.972
    8 -2 1 1015.95
    8 2 2 338.996
    8 -2 2 282.9
    8 -2 2 121.629
    8 2 3 656.886
    8 -2 3 961.511
    8 -2 3 783.157
    8 2 4 156.708
    8 -2 4 193.581
    8 -2 4 171.792
    8 2 5 445.797
    8 -2 5 352.142
    8 -2 6 -55.1729
    8 2 6 29.6388
    8 -2 7 85.8241
    8 2 7 256.331
    -8 -3 13 -114.665
    8 -3 -12 3347.56
    -8 3 12 2616.63
    -8 -3 12 2889.65
    -8 3 11 1879.71
    8 -3 -11 1956.04
    -8 -3 11 2073.67
    8 -3 -10 6085.68
    -8 3 10 5719.9
    -8 -3 10 5216.84
    -8 -3 9 73.5989
    -8 3 9 46.1482
    8 -3 -9 -7.43514
    -8 3 8 -75.01
    8 -3 -8 -53.5678
    -8 3 7 -8.40606
    8 -3 -7 32.7533
    8 -3 -6 5279.93
    -8 3 6 4641.03
    8 -3 -5 6403.27
    -8 3 5 5463.91
    8 3 -4 16769.4
    8 -3 -4 16268.8
    -8 3 4 14077.7
    -8 3 3 326.544
    8 -3 -3 377.526
    8 -3 -2 6097.37
    -8 3 2 6195.83
    8 3 -2 6464.03
    8 3 -1 107.351
    8 -3 -1 159.813
    8 -3 0 5389.1
    8 3 0 5599.65
    8 -3 1 2640.88
    8 3 1 2623.92
    8 -3 2 1077.19
    8 -3 2 1115.32
    8 3 2 1344.5
    8 3 3 -72.6228
    8 -3 3 8.7565
    8 -3 3 -24.6687
    8 3 4 590.364
    8 -3 4 414.861
    8 -3 4 566.374
    8 -3 5 -64.2419
    8 -3 5 45.6444
    8 3 5 22.5461
    8 -3 6 137.506
    8 3 6 296.518
    8 -3 7 842.911
    8 3 7 845.886
    -8 -4 13 -129.341
    8 -4 -12 1567.48
    -8 -4 12 1798.43
    -8 -4 11 327.636
    -8 4 11 382.099
    8 -4 -11 465.311
    -8 -4 10 560.864
    -8 4 10 420.15
    8 -4 -10 500.514
    -8 4 9 351.469
    -8 -4 9 343.339
    8 -4 -9 270.986
    -8 4 8 548.566
    8 -4 -8 896.177
    -8 4 7 382.885
    8 -4 -7 495.434
    -8 4 6 260.199
    8 -4 -6 553.448
    -8 4 5 45.6614
    8 -4 -5 85.0151
    8 -4 -4 2021.18
    -8 4 4 1704.24
    8 4 -3 281.424
    8 -4 -3 109.091
    8 -4 -2 3834.4
    8 4 -2 5659.58
    8 -4 -1 4876.72
    8 4 -1 6631.64
    8 4 0 26.7119
    8 -4 0 175.269
    8 4 1 -33.9627
    8 -4 1 -49.0757
    8 -4 2 3556.54
    8 4 2 4571.55
    8 4 3 1290.96
    8 -4 3 1357.77
    8 -4 3 1677.34
    8 -4 4 -21.1493
    8 -4 4 -115.002
    8 4 4 94.5256
    8 -4 5 52.2163
    8 -4 5 17.0707
    8 4 5 2.21749
    8 -4 6 46.5052
    8 -4 6 -52.7531
    8 4 6 131.667
    8 -4 7 1585.09
    8 4 7 1826.46
    -8 -5 13 50.9431
    8 -5 -12 213.599
    -8 -5 12 243.295
    8 -5 -11 17.1889
    -8 -5 11 -27.9825
    -8 -5 10 330.639
    8 -5 -10 -14.4736
    8 -5 -9 276.002
    8 -5 -8 -89.2379
    -8 5 7 0.77843
    8 -5 -7 -5.8773
    8 -5 -6 3.63113
    8 -5 -5 29.0508
    8 5 -4 476.722
    8 -5 -4 437.913
    8 5 -3 127.879
    8 -5 -3 136.732
    8 -5 -2 6272.71
    8 5 -2 10224.6
    8 -5 -1 3886.11
    8 5 -1 5139.95
    8 -5 0 5187.67
    8 5 0 4759.76
    8 5 1 -158.548
    8 -5 1 16.313
    8 5 2 604.15
    8 -5 2 599.43
    8 -5 3 683.273
    8 -5 3 348.395
    8 5 3 601.036
    8 -5 4 466.365
    8 -5 4 346.116
    8 5 4 425.296
    8 -5 5 1915.2
    8 5 5 2354.76
    8 -5 5 2501.97
    8 -5 6 2666.22
    8 5 6 3406.22
    8 -5 6 3461.25
    8 -5 7 -99.4485
    8 5 7 -241.128
    -8 -6 13 1234.91
    8 -6 -12 1733.34
    -8 -6 12 1626.93
    8 -6 -11 28.7433
    -8 -6 11 72.435
    8 -6 -10 803.198
    8 -6 -9 1166.93
    8 -6 -8 1014.67
    8 -6 -7 484.685
    8 -6 -6 541.265
    8 6 -6 852.606
    8 -6 -5 531.539
    8 6 -5 991.92
    8 -6 -4 513.358
    8 6 -4 962.773
    8 6 -3 95.0535
    8 -6 -3 112.71
    8 -6 -2 2811.06
    8 6 -2 4772.83
    8 6 -1 102.622
    8 -6 -1 57.4135
    8 6 0 69.2374
    8 -6 0 147.163
    8 6 1 852.068
    8 -6 1 945.936
    8 -6 2 194.4
    8 6 2 298.548
    8 -6 3 486.285
    8 6 3 809.928
    8 -6 4 513.451
    8 -6 4 433.045
    8 6 4 446.252
    8 -6 5 -27.3335
    8 -6 5 -12.5307
    8 6 5 19.5191
    8 -6 6 376.272
    8 -6 6 256.996
    8 6 6 161.439
    8 -6 7 1096.2
    8 6 7 1413.16
    -8 -7 13 445.719
    8 -7 -12 12.874
    -8 -7 12 -43.9761
    8 -7 -11 6013.96
    -8 -7 11 5528.36
    8 -7 -10 781.94
    8 -7 -9 3193.67
    8 -7 -8 123.14
    8 -7 -7 10602.8
    8 7 -7 11238.1
    8 -7 -6 395.861
    8 7 -6 551.579
    8 -7 -5 1005.91
    8 7 -5 1616.91
    8 -7 -4 1062.52
    8 7 -4 1727.44
    8 -7 -3 8255.12
    8 7 -3 10972.3
    8 7 -2 751.631
    8 -7 -2 543.792
    8 -7 -1 2571.34
    8 7 -1 3081.34
    8 -7 0 770.094
    8 7 0 764.852
    8 -7 1 398.557
    8 7 1 389.353
    8 -7 2 191.197
    8 7 2 82.7044
    8 -7 3 895.251
    8 7 3 1000.5
    8 -7 4 183.398
    8 -7 4 256.05
    8 7 4 262.402
    8 -7 5 58.2627
    8 -7 5 -7.34705
    8 7 5 -31.3695
    8 -7 6 35.5657
    8 -7 6 4.58698
    8 7 6 -80.6088
    8 -7 7 -126.92
    8 7 7 48.2291
    -8 -8 13 1066.99
    -8 -8 12 2152.58
    8 -8 -12 1840.35
    8 -8 -11 655.542
    8 -8 -10 2608.93
    8 -8 -9 428.167
    8 -8 -8 4651.66
    8 -8 -7 633.432
    8 8 -6 1042.44
    8 -8 -6 847.171
    8 8 -5 1554.98
    8 -8 -5 1448.51
    8 -8 -4 388.151
    8 8 -4 438.23
    8 8 -3 948.935
    8 -8 -3 508.601
    8 -8 -2 2805.34
    8 8 -2 3541.01
    8 -8 -1 1058.52
    8 8 -1 975.876
    8 -8 0 487.81
    8 8 0 492.861
    8 -8 1 1896.06
    8 8 1 1991.9
    8 -8 2 14.3499
    8 8 2 103.306
    8 -8 3 972.447
    8 8 3 1014.19
    8 -8 4 111.723
    8 -8 4 30.553
    8 8 4 -29.4279
    8 -8 5 230.497
    8 -8 5 163.22
    8 8 5 251.706
    8 -8 6 75.338
    8 -8 6 -8.4366
    8 8 6 36.7874
    8 8 7 919.387
    -8 -9 12 56.5589
    8 -9 -12 -1.02405
    8 -9 -11 61.2826
    8 -9 -10 545.497
    8 -9 -9 106.828
    8 -9 -8 61.1193
    8 -9 -7 2579.52
    8 -9 -6 949.064
    8 -9 -5 3051.12
    8 9 -5 4139.5
    8 -9 -4 -8.14271
    8 9 -4 1.9994
    8 -9 -3 9.72971
    8 9 -3 56.0508
    8 9 -2 1942.14
    8 -9 -2 1664.94
    8 9 -1 1214.69
    8 -9 -1 1039.93
    8 -9 0 787.34
    8 9 0 899.894
    8 -9 1 868.816
    8 9 1 1049.09
    8 -9 2 465.847
    8 9 2 782.492
    8 -9 3 74.7849
    8 9 3 21.0487
    8 -9 4 434.947
    8 -9 4 289.432
    8 9 4 329.34
    8 -9 5 12.9231
    8 -9 5 192.013
    8 9 5 124.918
    8 -9 6 2150.3
    8 9 6 2111.01
    8 -9 6 2451.03
    8 9 7 484.802
    8 -10 -12 1464.6
    8 -10 -11 484.084
    8 -10 -10 1440.55
    8 -10 -9 2867.36
    8 -10 -8 1012.82
    8 -10 -7 3927.94
    8 -10 -6 -15.7959
    8 -10 -5 893.879
    8 -10 -4 63.4987
    8 10 -4 -20.9623
    8 -10 -3 141.61
    8 10 -3 242.851
    8 -10 -2 3607.35
    8 10 -2 5116.35
    8 -10 -1 3357.61
    8 10 -1 4122.34
    8 -10 0 39.6218
    8 10 0 117.805
    8 -10 1 2116.3
    8 10 1 2396.8
    8 -10 2 2584.16
    8 10 2 2825.25
    8 -10 3 4438.07
    8 10 3 5110.25
    8 -10 4 73.0275
    8 10 4 271.119
    8 -10 5 153.1
    8 -10 5 -41.8828
    8 10 5 118.754
    8 -10 6 34.9592
    8 10 6 -45.195
    8 -11 -12 1471.18
    8 -11 -11 4617.94
    8 -11 -10 -44.3689
    8 -11 -9 99.6258
    8 -11 -8 10.0794
    8 -11 -7 1029.94
    8 -11 -6 741.522
    8 -11 -5 1497.66
    8 -11 -4 274.3
    8 11 -3 1523.16
    8 -11 -3 981.897
    8 -11 -2 306.142
    8 11 -2 416.833
    8 11 -1 2662.71
    8 -11 -1 1967.79
    8 -11 0 254.798
    8 11 0 300.382
    8 -11 1 5278.84
    8 11 1 6776.88
    8 -11 2 89.1751
    8 11 2 61.9515
    8 -11 3 128.951
    8 11 3 191.702
    8 -11 4 48.8542
    8 11 4 234.555
    8 -11 5 698.859
    8 -11 5 535.619
    8 11 5 645.996
    8 -11 6 1321.6
    8 -11 6 1121.46
    8 11 6 1449.82
    8 -12 -12 671.992
    8 -12 -11 49.1808
    8 -12 -10 257.117
    8 -12 -9 857.526
    8 -12 -8 2298.42
    8 -12 -7 1520.76
    8 -12 -6 14.8051
    8 -12 -5 428.482
    8 -12 -4 57.0722
    8 -12 -3 1150.38
    8 12 -2 2100.2
    8 -12 -2 1572.58
    8 -12 -1 3918.8
    8 12 -1 5014.61
    8 -12 0 1166.09
    8 12 0 1039.15
    8 -12 1 -47.0508
    8 12 1 -61.1486
    8 -12 2 176.135
    8 12 2 67.2708
    8 12 3 1891.25
    8 -12 3 2128.75
    8 -12 4 881.202
    8 12 4 1089.69
    8 -12 5 17.9322
    8 -12 5 58.3197
    8 12 5 -14.7191
    8 -12 6 115.297
    8 12 6 30.8395
    8 -13 -12 864.48
    8 -13 -11 262.937
    8 -13 -10 856.354
    8 -13 -9 958.233
    8 -13 -8 112.608
    8 -13 -7 790.963
    8 -13 -6 1046.19
    8 -13 -5 1617.2
    8 -13 -4 1661.45
    8 -13 -3 391.271
    8 -13 -2 612.985
    8 -13 -1 260.251
    8 13 0 1620.61
    8 -13 0 1267.55
    8 -13 1 -3.24184
    8 13 1 138.681
    8 -13 2 721.848
    8 13 2 718.206
    8 13 3 2375.75
    8 -13 3 1849.93
    8 -13 4 846.545
    8 13 4 873.64
    8 -13 5 505.734
    8 -13 5 698.104
    8 13 5 376.108
    8 13 6 454.217
    8 -14 -11 -5.48545
    8 -14 -11 75.0891
    8 -14 -10 140.186
    8 -14 -9 29.4197
    8 -14 -8 -13.6189
    8 -14 -7 69.7843
    8 -14 -6 -7.41192
    8 -14 -5 292.006
    8 -14 -4 282.8
    8 -14 -3 483.681
    8 -14 -2 1252.38
    8 -14 -1 566.478
    8 -14 0 81.7981
    8 -14 1 276.985
    8 -14 2 3907.77
    8 -14 3 283.724
    8 -14 4 291.627
    8 -14 5 475.523
    8 -15 -11 34.3019
    8 -15 -10 -231.884
    8 -15 -10 -36.6488
    8 -15 -9 356.174
    8 -15 -8 141.753
    8 -15 -7 9.20714
    8 -15 -6 690.959
    8 -15 -5 417.787
    8 -15 -4 1840.34
    8 -15 -3 8.40079
    8 -15 -2 773.465
    8 -15 -1 1940.21
    8 -15 0 70.1722
    8 -15 1 1685.73
    8 -15 2 259.896
    8 -15 3 807.682
    8 -15 4 85.6133
    8 -15 5 153.009
    8 -16 -11 265.942
    8 -16 -10 101.468
    8 -16 -10 106.077
    8 -16 -9 1961.43
    8 -16 -9 1705.5
    8 -16 -8 -152.798
    8 -16 -8 108.448
    8 -16 -7 1621.45
    8 -16 -6 242.6
    8 -16 -5 111.944
    8 -16 -4 418.648
    8 -16 -3 1833.21
    8 -16 -2 -40.3231
    8 -16 -1 5792.14
    8 -16 0 739.856
    8 -16 1 105.865
    8 -16 2 273.136
    8 -16 3 493.615
    8 -16 4 252.837
    8 -16 5 128.743
    8 -17 -11 116.492
    8 -17 -10 1196.09
    8 -17 -9 207.242
    8 -17 -9 250.972
    8 -17 -8 33.8408
    8 -17 -8 177.698
    8 -17 -7 -80.6176
    8 -17 -7 340.669
    8 -17 -6 3580.08
    8 -17 -6 3746.47
    8 -17 -5 191.871
    8 -17 -5 144.892
    8 -17 -4 2205.32
    8 -17 -4 2948.26
    8 -17 -3 330.374
    8 -17 -3 440.168
    8 -17 -2 153.236
    8 -17 -2 -5.91152
    8 -17 -1 86.8953
    8 -17 0 404.188
    8 -17 1 -34.6552
    8 -17 2 113.331
    8 -17 3 1463.9
    8 -17 4 537.033
    8 -17 5 462.383
    8 -18 -10 64.1941
    8 -18 -9 92.6893
    8 -18 -9 26.3305
    8 -18 -8 276.964
    8 -18 -8 340.044
    8 -18 -7 195.164
    8 -18 -7 -68.8334
    8 -18 -6 -120.871
    8 -18 -6 94.8733
    8 -18 -5 -30.9234
    8 -18 -5 109.231
    8 -18 -4 384.646
    8 -18 -4 484.113
    8 -18 -3 577.361
    8 -18 -3 508.19
    8 -18 -2 573.141
    8 -18 -1 725.354
    8 -18 0 79.9503
    8 -18 1 -101.138
    8 -18 2 1154.49
    8 -18 3 -17.0787
    8 -18 4 270.388
    8 -19 -8 18.9711
    8 -19 -8 71.7266
    8 -19 -7 113.343
    8 -19 -7 34.4479
    8 -19 -6 595.024
    8 -19 -6 794.727
    8 -19 -5 -0.85203
    8 -19 -5 -15.6878
    8 -19 -4 88.4231
    8 -19 -4 -11.3388
    8 -19 -3 574.843
    8 -19 -2 713.699
    8 -19 -1 1661.45
    8 -19 0 -81.0898
    8 -19 1 -206.658
    8 -19 2 13.5111
    8 -20 -8 1437.84
    8 -20 -7 130.358
    8 -20 -6 38.0157
    8 -20 -5 -45.2418
    8 -20 -4 -8.8699
    8 -20 -4 11.6174
    8 -20 -3 394.084
    8 -20 -2 410.077
    8 -21 -7 83.6239
    8 -21 -6 843.603
    8 -21 -5 1216
    8 -22 -6 -73.609
    -9 0 13 -0.69303
    -9 0 12 115.319
    -9 0 11 -43.9476
    9 0 -10 -37.5321
    -9 0 10 44.3655
    -9 0 9 7.57659
    9 0 -9 56.924
    -9 0 8 514.476
    9 0 -8 515.208
    9 0 -7 72.9295
    -9 0 7 8.91326
    9 0 -6 1381.12
    -9 0 6 966.095
    -9 0 5 -6.68078
    9 0 -5 -60.3226
    9 0 -4 1253.41
    -9 0 4 1222.25
    9 0 -3 -44.6925
    -9 0 3 0.98382
    9 0 -2 10159.2
    -9 0 2 9337.89
    9 0 -1 -86.6949
    -9 0 1 -37.3372
    9 0 0 3835.52
    9 0 0 3686.43
    -9 0 0 4252.9
    9 0 1 -67.1932
    9 0 1 40.9059
    9 0 2 4084.57
    9 0 2 4161.34
    9 0 3 27.4533
    9 0 4 8761.52
    9 0 5 -72.8223
    9 0 6 1300.37
    -9 1 13 -135.173
    -9 -1 13 109.016
    -9 1 12 -26.6889
    -9 -1 12 51.3754
    9 -1 -11 18.9199
    -9 1 11 7.98219
    -9 -1 11 28.9146
    -9 -1 10 650.47
    9 -1 -10 624.465
    -9 1 10 928.296
    9 1 -9 -13.2183
    9 -1 -9 86.7894
    -9 -1 9 -0.47454
    -9 1 9 -91.7702
    9 -1 -8 1834.39
    9 1 -8 1210.65
    -9 -1 8 1512.29
    -9 1 8 1421.67
    -9 1 7 1266.25
    9 1 -7 1429.94
    -9 -1 7 1374.16
    9 -1 -7 1368.61
    -9 -1 6 88.5271
    -9 1 6 6.52354
    9 1 -6 84.8626
    9 -1 -6 -0.87295
    9 1 -5 1778.39
    -9 1 5 1143.47
    9 -1 -5 1420.35
    -9 -1 5 1569.54
    9 1 -4 1025.18
    -9 1 4 892.184
    9 -1 -4 726.851
    9 1 -3 1721.58
    9 -1 -3 1656.98
    -9 1 3 1271.38
    9 1 -2 1073.6
    9 -1 -2 1449.08
    -9 1 2 1354.52
    9 1 -1 250.694
    9 1 -1 185.437
    9 -1 -1 281.417
    -9 1 1 257.429
    9 1 0 -15.6284
    -9 1 0 -4.59286
    9 1 0 -18.4059
    9 -1 0 -80.143
    9 -1 1 2673.7
    9 1 1 3506.01
    9 -1 1 4030.89
    9 1 2 747.006
    9 -1 2 764.412
    9 -1 2 722.641
    9 1 3 1142.4
    9 -1 3 964.478
    9 -1 3 1524.61
    9 1 4 104.42
    9 -1 4 -1.75195
    9 1 5 171.726
    9 -1 5 113.289
    9 -1 6 -32.4319
    9 1 6 34.2524
    -9 2 13 4915.61
    -9 -2 13 4823.39
    -9 2 12 -1.30352
    9 -2 -12 -35.0418
    -9 -2 12 -143.206
    9 -2 -11 3078.86
    -9 2 11 2512.51
    -9 -2 11 2890.47
    -9 2 10 581.051
    9 -2 -10 659.629
    -9 -2 10 447.722
    -9 -2 9 190.492
    9 -2 -9 25.8728
    -9 2 9 97.4307
    9 -2 -8 -39.2842
    -9 2 8 -17.925
    -9 -2 8 8.11036
    9 2 -7 517.658
    -9 -2 7 385.875
    9 -2 -7 603.05
    -9 2 7 544.055
    9 2 -6 2159.47
    9 -2 -6 1848.27
    -9 2 6 1697.63
    9 2 -5 13123.2
    9 -2 -5 13112.4
    -9 2 5 11590.9
    9 2 -4 8636.87
    9 -2 -4 8107.28
    -9 2 4 7913.23
    9 2 -3 140.377
    9 -2 -3 211.517
    -9 2 3 127.27
    9 2 -2 1496.76
    9 -2 -2 2057.04
    -9 2 2 1789.67
    9 2 -1 5831.93
    9 -2 -1 5647.01
    -9 2 1 6444.69
    9 2 -1 5995.92
    9 2 0 362.821
    9 -2 0 245.838
    9 -2 1 2965.8
    9 2 1 3580.57
    9 -2 1 3230.43
    9 2 2 882.639
    9 -2 2 799.501
    9 -2 2 753.182
    9 2 3 298.077
    9 -2 3 230.103
    9 -2 3 250.079
    9 2 4 129.304
    9 -2 4 320.44
    9 -2 4 325.9
    9 -2 5 46.6642
    9 2 5 143.757
    9 -2 6 -224.59
    9 2 6 69.9896
    -9 -3 13 491.607
    -9 -3 12 46.9962
    -9 3 12 -40.5553
    -9 3 11 399.38
    9 -3 -11 292.601
    -9 -3 11 286.161
    -9 3 10 1655.59
    9 -3 -10 1705.24
    -9 -3 10 2045.63
    -9 3 9 505.26
    9 -3 -9 532.876
    -9 -3 9 920.416
    9 -3 -8 1780.09
    -9 3 8 1648.8
    -9 -3 8 1886.89
    -9 3 7 268.301
    9 -3 -7 106.282
    -9 3 6 563.633
    9 -3 -6 393.211
    -9 3 5 401.229
    9 -3 -5 573.157
    -9 3 4 511.138
    9 -3 -4 320.584
    -9 3 3 99.1776
    9 -3 -3 -20.876
    9 -3 -2 753.517
    9 3 -2 1571.92
    9 3 -1 -20.7744
    9 -3 -1 28.6063
    9 3 0 25.9972
    9 -3 0 -2.35108
    9 3 1 627.408
    9 -3 1 633.972
    9 3 2 -18.7004
    9 -3 2 121.832
    9 -3 2 -64.5474
    9 -3 3 1663.17
    9 3 3 2069.14
    9 -3 3 1818.1
    9 3 4 154.872
    9 -3 4 251.238
    9 -3 5 102.957
    9 3 5 129.489
    9 -3 6 -87.5339
    9 3 6 97.7509
    -9 -4 13 -152.307
    9 -4 -12 1039.99
    -9 -4 12 876.519
    -9 4 11 167.11
    9 -4 -11 292.668
    -9 -4 11 284.041
    9 -4 -10 2969.48
    -9 4 10 2189.81
    -9 -4 10 2696.93
    -9 4 9 -25.9852
    -9 -4 9 128.881
    9 -4 -9 43.3604
    -9 4 8 282.862
    9 -4 -8 404.766
    -9 4 7 2.42996
    9 -4 -7 -23.5732
    9 -4 -6 2184.59
    -9 4 6 2375.09
    9 -4 -5 2029.16
    -9 4 5 1632.39
    -9 4 4 53.1131
    9 -4 -4 -23.9507
    9 -4 -3 1205.41
    9 4 -3 1356.33
    9 -4 -2 1843.79
    9 4 -2 3190.14
    9 4 -1 970.997
    9 -4 -1 1015.93
    9 -4 0 5383.02
    9 4 0 5574.81
    9 4 1 -38.4342
    9 -4 1 14.4682
    9 4 2 191.612
    9 -4 2 265.274
    9 -4 2 138.961
    9 4 3 -23.3252
    9 -4 3 84.5077
    9 -4 3 7.84382
    9 -4 4 712.722
    9 -4 4 657.313
    9 4 4 781.938
    9 -4 5 1131.21
    9 -4 5 586.742
    9 4 5 1006.35
    9 -4 6 -22.9097
    9 4 6 91.3415
    -9 -5 13 -196.61
    9 -5 -12 921.087
    -9 -5 12 1286.06
    9 -5 -11 77.7384
    -9 -5 11 -68.9871
    -9 -5 10 335.024
    9 -5 -10 349.041
    9 -5 -9 160.864
    9 -5 -8 -0.49233
    9 -5 -7 3659.47
    9 -5 -6 2537.49
    9 -5 -5 843.036
    9 5 -5 1945.76
    9 5 -4 327.562
    9 -5 -4 270.752
    9 5 -3 664.721
    9 -5 -3 515.265
    9 5 -2 106.812
    9 -5 -2 119.18
    9 -5 -1 5118.44
    9 5 -1 5489.34
    9 -5 0 4879
    9 5 0 5053.39
    9 -5 1 2559.65
    9 5 1 3061.45
    9 -5 2 2285.81
    9 5 2 2902.55
    9 -5 3 116.327
    9 -5 3 -1.98416
    9 5 3 83.8049
    9 -5 4 151.851
    9 -5 4 128.588
    9 5 4 281.154
    9 -5 5 420.635
    9 -5 5 245.631
    9 5 5 403.335
    9 -5 6 956.069
    9 5 6 782.378
    -9 -6 13 507.746
    -9 -6 12 1007.5
    9 -6 -12 866.784
    9 -6 -11 3592.56
    -9 -6 11 3037.19
    9 -6 -10 2662.99
    9 -6 -9 784.843
    9 -6 -8 6.29354
    9 -6 -7 795.255
    9 6 -7 1639.98
    9 6 -6 184.783
    9 -6 -6 139.362
    9 -6 -5 4221.28
    9 6 -5 6836.17
    9 -6 -4 1933.5
    9 6 -4 2934.36
    9 6 -3 -3.48629
    9 -6 -3 108.24
    9 6 -2 -8.85667
    9 -6 -2 36.003
    9 6 -1 356.097
    9 -6 -1 252.437
    9 6 0 949.713
    9 -6 0 762.015
    9 -6 1 371.385
    9 6 1 139.321
    9 -6 2 1091.72
    9 6 2 1390.24
    9 -6 3 907.263
    9 -6 3 717.92
    9 6 3 711.196
    9 -6 4 680.249
    9 -6 4 778.169
    9 6 4 1156.8
    9 -6 5 13.6404
    9 -6 5 2.05918
    9 6 5 -19.2052
    9 -6 6 -59.113
    9 6 6 -43.7851
    9 -7 -12 47.1726
    -9 -7 12 24.0969
    9 -7 -11 670.849
    -9 -7 11 629.558
    9 -7 -10 183.82
    9 -7 -9 8247.4
    9 -7 -8 -34.5416
    9 -7 -7 1234.12
    9 -7 -6 2105.03
    9 7 -6 3667.86
    9 -7 -5 602.823
    9 7 -5 1023.28
    9 7 -4 43.0175
    9 -7 -4 -12.1631
    9 7 -3 519.118
    9 -7 -3 321.467
    9 7 -2 -23.0367
    9 -7 -2 -46.35
    9 -7 -1 4552.12
    9 7 -1 4877.5
    9 -7 0 86.0187
    9 7 0 84.5222
    9 -7 1 2446.85
    9 7 1 3115.41
    9 -7 2 256.333
    9 7 2 94.8053
    9 -7 3 941.728
    9 -7 3 885.587
    9 7 3 854.802
    9 -7 4 48.3018
    9 -7 4 -7.84064
    9 7 4 36.2136
    9 -7 5 761.837
    9 -7 5 646.111
    9 7 5 845.811
    9 -7 6 93.1684
    9 7 6 -0.60703
    9 -8 -12 2537.01
    -9 -8 12 2721.49
    9 -8 -11 -2.22045
    9 -8 -10 2453.67
    9 -8 -9 2849.13
    9 -8 -8 1347.8
    9 -8 -7 506.337
    9 -8 -6 5104.22
    9 -8 -5 1417.63
    9 8 -5 1907.32
    9 -8 -4 929.044
    9 8 -4 1429.48
    9 -8 -3 172.749
    9 8 -3 358.229
    9 -8 -2 2452.95
    9 8 -2 3058.39
    9 -8 -1 542.652
    9 8 -1 248.93
    9 -8 0 1821.72
    9 8 0 1919.83
    9 -8 1 237.496
    9 8 1 153.972
    9 -8 2 2.19874
    9 8 2 86.1829
    9 -8 3 945.493
    9 8 3 1097.54
    9 -8 4 193.306
    9 -8 4 131.051
    9 8 4 195.13
    9 -8 5 906.612
    9 -8 5 1295.81
    9 8 5 993.604
    9 -8 6 47.6164
    9 8 6 121.18
    -9 -9 12 487.785
    9 -9 -12 361.882
    9 -9 -11 -32.7339
    9 -9 -10 641.528
    9 -9 -9 264.718
    9 -9 -8 297.093
    9 -9 -7 136.502
    9 -9 -6 3604.94
    9 -9 -5 526.938
    9 -9 -4 14.1393
    9 9 -4 76.9784
    9 -9 -3 58.1435
    9 9 -3 -32.4515
    9 -9 -2 1184.57
    9 9 -2 1496.83
    9 -9 -1 83.4818
    9 9 -1 47.2122
    9 -9 0 583.327
    9 9 0 700.622
    9 -9 1 -150.022
    9 9 1 -47.0641
    9 -9 2 2003.86
    9 9 2 2198.9
    9 -9 3 154.454
    9 9 3 47.5745
    9 -9 4 42.9302
    9 9 4 21.0907
    9 -9 5 144.652
    9 -9 5 -51.0335
    9 9 5 143.311
    9 -10 -12 -76.9677
    9 -10 -11 -115.182
    9 -10 -10 -144.02
    9 -10 -9 438.247
    9 -10 -8 188.834
    9 -10 -7 58.3555
    9 -10 -6 3112.51
    9 -10 -5 1200.4
    9 -10 -4 132.936
    9 10 -4 250.214
    9 -10 -3 413.055
    9 10 -3 509.474
    9 -10 -2 -72.8961
    9 10 -2 63.1403
    9 -10 -1 3890.24
    9 10 -1 3936.29
    9 -10 0 1301.08
    9 10 0 1527.84
    9 -10 1 74.904
    9 10 1 -33.7412
    9 -10 2 -49.5185
    9 10 2 -55.8917
    9 -10 3 1081.79
    9 10 3 1003.3
    9 -10 4 -131.254
    9 10 4 21.3391
    9 -10 5 1736.95
    9 10 5 1904.96
    9 -11 -12 18.3222
    9 -11 -11 144.205
    9 -11 -10 179.766
    9 -11 -9 2574.71
    9 -11 -8 1166.28
    9 -11 -7 3461.28
    9 -11 -6 1104.82
    9 -11 -5 1412.42
    9 -11 -4 648.407
    9 -11 -3 53.148
    9 11 -3 21.1372
    9 -11 -2 146.759
    9 11 -2 279.682
    9 11 -1 1621.44
    9 -11 -1 1885.29
    9 -11 0 -2.55166
    9 11 0 65.5039
    9 -11 1 339.098
    9 11 1 523.869
    9 -11 2 216.769
    9 11 2 57.8042
    9 -11 3 2359.39
    9 11 3 2339.95
    9 -11 4 84.1421
    9 -11 4 -51.0594
    9 11 4 65.158
    9 -11 5 239.931
    9 11 5 -88.2346
    9 -12 -12 382.667
    9 -12 -11 549.378
    9 -12 -10 941.441
    9 -12 -9 305.49
    9 -12 -8 1685.92
    9 -12 -7 549.17
    9 -12 -6 1246.93
    9 -12 -5 1053.71
    9 -12 -4 7963.28
    9 -12 -3 1347.69
    9 -12 -2 -29.9408
    9 12 -2 49.621
    9 12 -1 1920.99
    9 -12 -1 1454.09
    9 -12 0 783.855
    9 12 0 1125.61
    9 -12 1 1488.09
    9 12 1 1370.96
    9 -12 2 1904.7
    9 12 2 1803.92
    9 -12 3 -129.619
    9 12 3 120.557
    9 -12 4 101.532
    9 12 4 2.13751
    9 -12 5 -173.128
    9 12 5 -129.846
    9 -13 -12 133.354
    9 -13 -11 726.991
    9 -13 -10 824.447
    9 -13 -9 149.958
    9 -13 -8 337.816
    9 -13 -7 191.479
    9 -13 -6 3.53377
    9 -13 -5 1474.71
    9 -13 -4 334.839
    9 -13 -3 491.899
    9 -13 -2 1783.45
    9 13 -1 -37.3025
    9 -13 -1 -46.8281
    9 -13 0 181.196
    9 13 0 222.735
    9 -13 1 4563.98
    9 13 1 3946.12
    9 -13 2 3422.59
    9 13 2 3190.22
    9 -13 3 1195.1
    9 13 3 1035.18
    9 -13 4 -98.0912
    9 13 4 -10.0391
    9 -13 5 -128.313
    9 13 5 -115.431
    9 -14 -11 243.53
    9 -14 -10 0.74871
    9 -14 -9 420.326
    9 -14 -8 5.92418
    9 -14 -7 308.224
    9 -14 -6 80.8779
    9 -14 -5 921.442
    9 -14 -4 77.6691
    9 -14 -3 86.5536
    9 -14 -2 2589.7
    9 -14 -1 347.647
    9 -14 0 1577.06
    9 -14 1 602.226
    9 14 2 106.605
    9 -14 2 281.379
    9 14 3 142.113
    9 -14 3 -49.1972
    9 -14 4 1410.94
    9 -14 5 691.155
    9 -15 -11 -97.462
    9 -15 -10 379.842
    9 -15 -9 335.176
    9 -15 -8 63.2458
    9 -15 -7 123.914
    9 -15 -6 941.09
    9 -15 -5 686.439
    9 -15 -4 1647.54
    9 -15 -3 2065.25
    9 -15 -2 1578.6
    9 -15 -1 735.169
    9 -15 0 970.686
    9 -15 1 1628.38
    9 -15 2 138.252
    9 -15 3 1469.35
    9 -15 4 26.1454
    9 -16 -11 1483.8
    9 -16 -10 -22.6373
    9 -16 -9 188.734
    9 -16 -8 762.306
    9 -16 -7 92.6255
    9 -16 -6 -127.631
    9 -16 -5 4784.69
    9 -16 -4 335.349
    9 -16 -3 567.56
    9 -16 -2 279.036
    9 -16 -1 562.291
    9 -16 0 131.077
    9 -16 1 370.477
    9 -16 2 -26.9649
    9 -16 3 121.491
    9 -17 -9 874.683
    9 -17 -8 503.898
    9 -17 -8 586.441
    9 -17 -7 128.527
    9 -17 -6 212.679
    9 -17 -5 111.958
    9 -17 -4 815.762
    9 -17 -3 -176.941
    9 -17 -2 2192.57
    9 -17 -1 74.9556
    9 -17 0 -86.9927
    9 -17 1 -46.3528
    9 -18 -8 -27.8273
    9 -18 -7 -101.155
    9 -18 -6 -71.2134
    9 -18 -5 353.478
    9 -18 -5 819.462
    9 -18 -4 -191.581
    9 -18 -4 120.994
    9 -18 -3 -290.018
    9 -18 -2 1142.89
    9 -19 -7 453.457
    9 -19 -6 450.281
    9 -19 -5 1125.36
    9 -20 -7 27.4774
    9 -20 -6 59.606
    -10 0 13 91.6786
    -10 0 12 79.5192
    -10 0 11 171.985
    10 0 -10 36.0732
    -10 0 10 -27.9456
    10 0 -9 -38.7958
    -10 0 9 -100.138
    -10 0 8 -43.8783
    10 0 -8 100.143
    -10 0 7 13.1785
    10 0 -7 92.6237
    10 0 -6 4864.73
    -10 0 6 3964.42
    10 0 -5 19.1812
    -10 0 5 -18.6931
    10 0 -4 -118.211
    -10 0 4 12.4489
    10 0 -3 -47.1304
    -10 0 3 11.7688
    10 0 -2 2102.1
    -10 0 2 2147.37
    10 0 -1 98.6487
    10 0 -1 -47.5677
    10 0 0 3490.87
    10 0 0 4413.29
    10 0 1 -62.6413
    10 0 1 -25.9244
    10 0 2 233.624
    10 0 3 -62.1187
    10 0 4 46.5199
    -10 1 13 -128.355
    -10 -1 13 -164.838
    -10 1 12 1916.87
    -10 -1 12 1479.58
    10 -1 -11 -24.4962
    -10 1 11 101.835
    -10 -1 11 -4.71264
    -10 -1 10 738.046
    10 -1 -10 818.661
    -10 1 10 775.336
    10 -1 -9 27.1929
    -10 1 9 89.161
    10 1 -8 2146.06
    10 -1 -8 2408.53
    -10 -1 8 1849.62
    -10 1 8 2039.61
    10 1 -7 31.3605
    10 -1 -7 83.1849
    -10 1 7 21.4905
    -10 -1 7 29.6132
    10 1 -6 2664.44
    10 -1 -6 2399
    -10 1 6 2228.83
    -10 -1 6 2414.57
    10 1 -5 30.3922
    10 -1 -5 134.693
    -10 -1 5 53.5914
    -10 1 5 31.9167
    -10 -1 4 586.262
    10 1 -4 534.738
    10 -1 -4 741.889
    -10 1 4 594.957
    10 1 -3 2436.84
    10 -1 -3 2644.7
    -10 1 3 2086.37
    -10 -1 3 2024.49
    10 1 -2 13.4863
    10 -1 -2 -6.71133
    -10 1 2 -22.6454
    -10 -1 2 39.181
    10 1 -1 2176.88
    10 -1 -1 1782.35
    10 1 -1 2576.36
    10 -1 0 1326.46
    10 -1 0 1570.52
    10 1 0 1614.54
    10 1 1 60.1679
    10 -1 1 38.4757
    10 -1 1 150.774
    10 1 2 322.504
    10 -1 2 316.677
    10 -1 2 414.155
    10 1 3 1860.64
    10 -1 3 1813.71
    10 1 4 27.9598
    10 -1 4 219.267
    10 1 5 55.3406
    -10 2 13 511.005
    -10 2 12 -65.2344
    10 -2 -12 -39.9526
    -10 -2 12 -136.739
    -10 -2 11 600.095
    -10 2 11 548.593
    10 -2 -11 837.612
    -10 2 10 276.163
    10 -2 -10 311.83
    -10 -2 10 368.497
    10 -2 -9 1924.36
    -10 2 9 1793.16
    -10 -2 9 2003.65
    10 -2 -8 1910.81
    -10 -2 8 1579.7
    -10 2 8 1788.96
    10 -2 -7 104.372
    -10 2 7 125.398
    -10 -2 7 202.595
    10 2 -6 -64.8438
    10 -2 -6 67.9722
    -10 2 6 -53.3485
    10 2 -5 -9.43411
    -10 2 5 -26.2632
    10 2 -4 27.0395
    10 -2 -4 125.654
    -10 2 4 97.9855
    10 2 -3 1252.61
    10 -2 -3 1591.69
    -10 2 3 1308.62
    10 -2 -2 6910.58
    10 2 -2 5937.22
    10 2 -1 12.0078
    10 -2 -1 -19.4247
    10 2 0 13.4726
    10 -2 0 -58.9288
    10 2 1 48.1611
    10 -2 1 35.5091
    10 -2 1 -32.9362
    10 2 2 199.309
    10 -2 2 171.157
    10 -2 2 132.013
    10 2 3 25.1567
    10 -2 3 88.7857
    10 -2 3 72.6594
    10 2 4 128.065
    10 -2 4 80.6397
    10 2 5 746.978
    -10 -3 12 1387.43
    10 -3 -12 1631.01
    -10 3 12 1675.64
    -10 3 11 136.936
    10 -3 -11 65.9217
    -10 -3 11 -96.283
    -10 3 10 822.238
    10 -3 -10 931.155
    -10 -3 10 1103.93
    -10 3 9 467.055
    -10 -3 9 393.689
    10 -3 -9 692.587
    -10 3 8 433.133
    -10 -3 8 239.219
    10 -3 -8 310.74
    -10 3 7 236.796
    10 -3 -7 254.73
    -10 -3 7 213.99
    10 -3 -6 2877.15
    -10 3 6 2789.81
    -10 3 5 711.987
    10 -3 -5 716.515
    -10 3 4 938.616
    10 -3 -4 909.789
    10 3 -3 110.711
    10 -3 -3 14.7168
    10 -3 -2 1469.13
    10 3 -2 1718.66
    10 -3 -1 3417.14
    10 3 -1 4236.23
    10 3 0 4.82473
    10 -3 0 -11.2421
    10 3 1 371.859
    10 -3 1 665.237
    10 -3 1 297.505
    10 3 2 9.45213
    10 -3 2 39.7495
    10 -3 2 -78.8325
    10 3 3 898.756
    10 -3 3 994.183
    10 -3 3 736.871
    10 -3 4 574.506
    10 -3 4 569.421
    10 3 4 627.341
    10 3 5 164.699
    10 -4 -12 -21.8776
    -10 -4 12 30.1102
    10 -4 -11 206.806
    -10 -4 11 180.273
    -10 4 10 181.304
    -10 -4 10 427.724
    10 -4 -10 340.184
    -10 4 9 -12.5282
    10 -4 -9 -39.8326
    -10 -4 9 106.484
    -10 4 8 31.1675
    10 -4 -8 -16.979
    -10 4 7 1159.68
    10 -4 -7 1381.83
    -10 4 6 1003.99
    10 -4 -6 1193.41
    10 -4 -5 1131.76
    10 -4 -4 1154.95
    10 4 -4 1140.54
    10 4 -3 480.5
    10 -4 -3 593.403
    10 4 -2 889.229
    10 -4 -2 919.134
    10 4 -1 636.92
    10 -4 -1 944.475
    10 4 0 -12.6177
    10 -4 0 -30.9552
    10 -4 1 3731.89
    10 4 1 3351.3
    10 -4 2 1914.75
    10 4 2 1639.56
    10 -4 2 1799.22
    10 -4 3 1232.73
    10 -4 3 1004.17
    10 4 3 1149.89
    10 -4 4 5.66778
    10 -4 4 13.4593
    10 4 4 -54.8237
    10 4 5 308.907
    10 -5 -12 520.277
    -10 -5 12 514.386
    -10 -5 11 -10.8862
    10 -5 -11 202.866
    -10 -5 10 42.0132
    10 -5 -10 -23.2014
    10 -5 -9 831.962
    -10 -5 9 981.664
    10 -5 -8 3067.68
    10 -5 -7 -28.5946
    10 5 -6 20.5938
    10 -5 -6 -46.7392
    10 5 -5 111.777
    10 -5 -5 1.65191
    10 -5 -4 872.261
    10 5 -4 1426.5
    10 -5 -3 1362.16
    10 5 -3 1420.42
    10 5 -2 751.804
    10 -5 -2 386.032
    10 -5 -1 1304.26
    10 5 -1 1656.97
    10 5 0 1176.08
    10 -5 0 1233.65
    10 5 1 -25.0034
    10 -5 1 -185.545
    10 -5 2 1040.9
    10 -5 2 818.609
    10 5 2 963.901
    10 -5 3 1817.19
    10 5 3 2000.83
    10 -5 3 1823.62
    10 -5 4 3710.41
    10 5 4 3968.21
    10 -5 4 4274.51
    10 -5 5 -14.0485
    -10 -6 12 680.969
    10 -6 -12 499.493
    -10 -6 11 968.694
    10 -6 -11 433.742
    10 -6 -10 3936.35
    -10 -6 10 4088.74
    10 -6 -9 129.845
    10 -6 -8 2154.11
    10 -6 -7 212.131
    10 6 -6 38.6698
    10 -6 -6 141.552
    10 -6 -5 1753.13
    10 6 -5 2897.06
    10 6 -4 182.143
    10 -6 -4 209.982
    10 6 -3 28.5831
    10 -6 -3 -42.3326
    10 6 -2 923.328
    10 -6 -2 705.347
    10 6 -1 568.353
    10 -6 -1 447.679
    10 6 0 -67.4272
    10 -6 0 3.9946
    10 -6 1 466.107
    10 6 1 574.355
    10 -6 2 47.3364
    10 -6 2 -42.9722
    10 6 2 -6.87063
    10 -6 3 783.559
    10 -6 3 628.825
    10 6 3 887.053
    10 -6 4 76.0608
    10 -6 4 134.056
    10 6 4 23.3255
    10 -6 5 162.24
    10 -7 -12 24.538
    -10 -7 12 -17.9925
    -10 -7 11 1739.12
    10 -7 -11 1515.81
    10 -7 -10 14.5552
    10 -7 -9 1194.56
    10 -7 -8 406.883
    10 -7 -7 655.973
    10 -7 -6 872.492
    10 -7 -5 3349.02
    10 7 -5 5799.97
    10 7 -4 2.54324
    10 -7 -4 12.0645
    10 7 -3 13.2643
    10 -7 -3 -52.7134
    10 7 -2 28.0379
    10 -7 -2 -45.1759
    10 -7 -1 2403.44
    10 7 -1 2182.64
    10 -7 0 349.621
    10 7 0 212.047
    10 -7 1 2791.44
    10 7 1 2451.22
    10 -7 2 50.462
    10 7 2 75.5563
    10 -7 3 102.333
    10 -7 3 -80.9299
    10 7 3 73.3039
    10 -7 4 65.8058
    10 7 4 164.234
    10 -7 5 -11.3469
    10 -8 -12 48.8377
    10 -8 -11 20.2733
    10 -8 -10 932.547
    10 -8 -9 -203.954
    10 -8 -8 917.11
    10 -8 -7 905.811
    10 -8 -6 383.789
    10 -8 -5 5630.42
    10 -8 -4 93.8764
    10 8 -4 21.3515
    10 -8 -3 1576.87
    10 8 -3 2635.72
    10 -8 -2 378.693
    10 8 -2 902.516
    10 -8 -1 682.008
    10 8 -1 475.417
    10 -8 0 176.196
    10 8 0 141.126
    10 -8 1 3912.73
    10 8 1 4241.67
    10 -8 2 159.07
    10 8 2 63.3511
    10 -8 3 54.5615
    10 8 3 210.788
    10 -8 4 134.582
    10 8 4 23.8369
    10 -8 5 664.039
    10 -9 -12 13.4076
    10 -9 -11 876.55
    10 -9 -10 98.1885
    10 -9 -9 -24.9495
    10 -9 -8 2773.47
    10 -9 -7 669.524
    10 -9 -6 8.58045
    10 -9 -5 408.583
    10 -9 -4 1665.88
    10 -9 -3 1313.85
    10 9 -3 1706
    10 -9 -2 2373.74
    10 9 -2 2974.54
    10 -9 -1 360.558
    10 9 -1 464.287
    10 -9 0 3334.56
    10 9 0 3501.3
    10 -9 1 180.989
    10 9 1 -8.67426
    10 -9 2 149.479
    10 9 2 156.422
    10 -9 3 6.88898
    10 -9 3 41.2574
    10 9 3 -15.9853
    10 -9 4 2520.23
    10 9 4 2572.28
    10 -9 5 104.557
    10 -10 -12 124.988
    10 -10 -11 -115.893
    10 -10 -10 882.608
    10 -10 -9 452.754
    10 -10 -8 -12.9172
    10 -10 -7 1575.4
    10 -10 -6 3204.31
    10 -10 -5 472.984
    10 -10 -4 1595.96
    10 -10 -3 63.9415
    10 -10 -2 -19.7718
    10 10 -2 -25.1589
    10 -10 -1 1631.66
    10 10 -1 2344.19
    10 -10 0 1135.29
    10 10 0 1042.12
    10 -10 1 3338.11
    10 10 1 4023.24
    10 -10 2 667.805
    10 10 2 657.839
    10 -10 3 1178.3
    10 10 3 1353.47
    10 -10 4 67.0623
    10 10 4 51.1135
    10 -11 -12 -67.5853
    10 -11 -11 2045.79
    10 -11 -10 270.756
    10 -11 -9 -148.044
    10 -11 -8 -13.3667
    10 -11 -7 940.929
    10 -11 -6 71.4434
    10 -11 -5 1766.45
    10 -11 -4 240.445
    10 -11 -3 59.0205
    10 -11 -2 1224.7
    10 -11 -1 1277.82
    10 11 -1 1279.63
    10 -11 0 763.721
    10 11 0 943.831
    10 -11 1 -141.787
    10 11 1 -7.25716
    10 -11 2 79.3459
    10 11 2 68.1336
    10 -11 3 101.895
    10 11 3 221.862
    10 -11 4 5.3001
    10 11 4 192.262
    10 -12 -11 59.8777
    10 -12 -10 249.607
    10 -12 -9 4711.77
    10 -12 -8 1081.91
    10 -12 -7 137.162
    10 -12 -6 982.483
    10 -12 -5 2454.8
    10 -12 -4 -104.005
    10 -12 -3 45.2567
    10 -12 -2 2527.23
    10 -12 -1 117.679
    10 -12 0 2583.31
    10 12 0 2611.09
    10 -12 1 568.789
    10 12 1 772.206
    10 -12 2 358.044
    10 12 2 74.1374
    10 -12 3 23.2588
    10 12 3 -21.8738
    10 -12 4 163.069
    10 12 4 162.266
    10 -13 -11 679.322
    10 -13 -10 272.057
    10 -13 -9 -116.748
    10 -13 -8 311.125
    10 -13 -7 107.252
    10 -13 -6 58.8728
    10 -13 -5 170.384
    10 -13 -4 102.468
    10 -13 -3 3074.12
    10 -13 -2 1413.01
    10 -13 -1 122.695
    10 -13 0 845.746
    10 -13 1 160.985
    10 -13 2 1846.22
    10 13 2 1923.44
    10 -13 3 2353.19
    10 13 3 1664.98
    10 -14 -10 -34.0433
    10 -14 -9 528.145
    10 -14 -8 258.11
    10 -14 -7 755.137
    10 -14 -6 2357.87
    10 -14 -5 2540.89
    10 -14 -4 1220.35
    10 -14 -3 60.1507
    10 -14 -2 351.811
    10 -14 -1 1411.95
    10 -14 0 4953.17
    10 -14 1 521.893
    10 -14 2 755.76
    10 -15 -8 389.469
    10 -15 -7 409.206
    10 -15 -6 900.197
    10 -15 -5 109.384
    10 -15 -4 279.608
    10 -15 -3 2930.09
    10 -15 -2 163.448
    10 -15 -1 1191.13
    10 -15 0 1538
    10 -18 -7 355.042
    10 -18 -6 412.342
    -11 0 12 690.015
    -11 0 11 -37.6932
    -11 0 10 1433.35
    11 0 -9 -129.874
    -11 0 9 -233.781
    11 0 -8 4940.5
    -11 0 8 4503.94
    11 0 -7 -59.1564
    -11 0 7 -28.4746
    -11 0 6 702.997
    11 0 -6 971.488
    -11 0 5 -31.413
    11 0 -5 22.4512
    11 0 -4 1528.63
    -11 0 4 1400.1
    11 0 -3 71.0529
    11 0 -2 4604.34
    11 0 -2 6620.16
    11 0 -1 13.1538
    11 0 -1 -90.8593
    11 0 0 147.941
    11 0 1 -22.0358
    11 0 2 1994.8
    11 0 3 4.10407
    -11 1 12 -40.76
    -11 -1 12 79.5063
    11 -1 -11 207.031
    -11 1 11 58.0059
    -11 -1 11 -81.7956
    11 -1 -10 918.629
    -11 1 10 1184.61
    -11 -1 10 704.765
    -11 -1 9 105.96
    11 -1 -9 138.943
    -11 1 9 -36.1816
    -11 -1 8 253.543
    11 -1 -8 151.901
    -11 1 8 -18.6651
    11 1 -7 925.235
    11 -1 -7 1240.83
    -11 -1 7 997.711
    -11 1 7 850.973
    11 1 -6 1347.96
    11 -1 -6 1535.94
    -11 -1 6 1529.4
    -11 1 6 1401.92
    11 1 -5 732.688
    11 -1 -5 809.924
    -11 1 5 611.988
    -11 -1 5 780.672
    11 1 -4 1147.78
    11 -1 -4 1086.18
    -11 1 4 1027.72
    -11 -1 4 951.225
    11 1 -3 113.957
    11 -1 -3 187.082
    11 1 -2 0.35283
    11 -1 -2 21.5573
    11 -1 -1 2338.68
    11 1 -1 3075.8
    11 -1 -1 3612.06
    11 1 0 31.7852
    11 -1 0 40.4689
    11 -1 0 11.2963
    11 -1 1 2204.31
    11 1 1 2228.99
    11 -1 1 2586.98
    11 1 2 14.6394
    11 -1 2 77.7157
    11 1 3 669.163
    11 -1 3 800.216
    -11 2 12 860.759
    11 -2 -12 954.609
    -11 -2 12 971.143
    11 -2 -11 3935.64
    -11 2 11 3676.43
    -11 -2 11 3874.2
    -11 -2 10 -11.1828
    -11 2 10 76.0902
    11 -2 -10 -55.009
    -11 2 9 751.598
    11 -2 -9 839.378
    -11 -2 9 759.606
    -11 2 8 129.333
    11 -2 -8 225.302
    -11 -2 8 175.627
    11 -2 -7 2909.86
    -11 2 7 2320.63
    -11 -2 7 2256.7
    -11 2 6 -8.11073
    11 -2 -6 -93.0226
    -11 -2 6 104.097
    -11 2 5 -32.8043
    11 -2 -5 -40.8155
    -11 -2 5 -106.74
    11 -2 -4 363.881
    -11 -2 4 378.663
    11 2 -3 412.94
    11 -2 -3 323.878
    11 2 -2 200.902
    11 -2 -2 114.102
    11 2 -1 28.0891
    11 -2 -1 0.60233
    11 2 0 358.808
    11 -2 0 448.508
    11 -2 0 572.059
    11 2 1 -0.43259
    11 -2 1 87.4687
    11 -2 1 -76.3507
    11 2 2 -30.0402
    11 -2 2 -7.7776
    11 -2 2 -142.17
    11 2 3 252.111
    11 -2 3 336.169
    11 -3 -12 123.595
    -11 -3 12 271.788
    -11 -3 11 850.981
    11 -3 -11 1108.23
    -11 3 11 783.565
    -11 3 10 757.657
    11 -3 -10 827.169
    -11 -3 10 797.01
    -11 3 9 110.657
    -11 -3 9 7.20304
    11 -3 -8 3227.87
    -11 3 8 2793.45
    -11 -3 8 2685.54
    -11 3 7 710.157
    -11 -3 7 530.83
    11 -3 -7 625.883
    -11 3 6 233.516
    11 -3 -6 272.097
    -11 -3 6 105.691
    11 -3 -5 911.238
    -11 3 5 706.629
    11 3 -4 10.7029
    11 -3 -4 33.0073
    11 3 -3 253.575
    11 -3 -3 266.01
    11 3 -2 144.728
    11 -3 -2 153.372
    11 3 -1 538.159
    11 -3 -1 667.101
    11 3 0 1459.75
    11 -3 0 1889.39
    11 -3 0 1796.03
    11 3 1 831.245
    11 -3 1 1144.52
    11 -3 1 1000.63
    11 3 2 359.895
    11 -3 2 341.546
    11 -3 2 358.107
    11 3 3 228.816
    11 -3 3 89.0276
    11 -4 -12 873.12
    11 -4 -11 572.073
    -11 -4 11 498.615
    -11 -4 10 4.27045
    11 -4 -10 -64.3798
    11 -4 -9 213.295
    -11 -4 9 212.319
    11 -4 -8 1351.68
    -11 -4 8 1222.16
    11 -4 -7 236.047
    11 4 -6 65.0359
    11 -4 -6 -10.1951
    11 4 -5 389.891
    11 -4 -5 227.85
    11 -4 -4 1009.43
    11 4 -4 1341.35
    11 -4 -3 1476.13
    11 4 -3 2114.62
    11 -4 -2 1234.08
    11 4 -2 1869.01
    11 4 -1 319.501
    11 -4 -1 510.441
    11 4 0 699.095
    11 -4 0 928.123
    11 4 1 927.816
    11 -4 1 980.65
    11 -4 1 1001.71
    11 -4 2 2430.85
    11 4 2 2498.74
    11 -4 2 2596.15
    11 -4 3 1376.17
    11 4 3 1486.06
    11 -5 -12 1887.31
    11 -5 -11 209.711
    -11 -5 11 127.942
    11 -5 -10 96.3792
    -11 -5 10 -84.0467
    -11 -5 9 417.463
    11 -5 -9 696.462
    11 -5 -8 377.584
    11 -5 -7 1413.25
    11 -5 -6 4537.16
    11 5 -5 206.907
    11 -5 -5 28.9697
    11 5 -4 77.6593
    11 -5 -4 1.23411
    11 5 -3 24.2982
    11 -5 -3 115.534
    11 5 -2 697.825
    11 -5 -2 552.43
    11 5 -1 666.414
    11 -5 -1 391.09
    11 -5 0 3383.16
    11 5 0 3296.61
    11 5 1 203.906
    11 -5 1 42.741
    11 -5 1 206.789
    11 -5 2 1238.47
    11 -5 2 1219.34
    11 5 2 980.29
    11 -5 3 582.176
    11 5 3 568.851
    11 -5 4 405
    11 -6 -12 127.948
    11 -6 -11 -1.23248
    -11 -6 11 127.741
    11 -6 -10 362.889
    -11 -6 10 175.141
    11 -6 -9 355.301
    11 -6 -8 208.666
    11 -6 -7 550.312
    11 -6 -6 786.981
    11 -6 -5 9.49967
    11 -6 -4 2095.09
    11 6 -4 3583.76
    11 -6 -3 1284.92
    11 6 -3 1743.21
    11 -6 -2 2619.46
    11 6 -2 3745.11
    11 6 -1 950.286
    11 -6 -1 703.36
    11 -6 0 638.463
    11 6 0 705.431
    11 -6 1 253.468
    11 6 1 3.54516
    11 -6 2 28.528
    11 6 2 10.6268
    11 -6 3 706.211
    11 6 3 747.32
    11 -6 4 248.988
    11 -7 -12 16.858
    -11 -7 11 115.23
    11 -7 -11 27.2827
    11 -7 -10 -51.3046
    -11 -7 10 154.818
    11 -7 -9 1767.29
    11 -7 -8 33.055
    11 -7 -7 370.26
    11 -7 -6 -43.9169
    11 -7 -5 1072.14
    11 -7 -4 804.055
    11 7 -3 166.268
    11 -7 -3 69.3675
    11 -7 -2 783.606
    11 7 -2 831.466
    11 -7 -1 -21.5669
    11 7 -1 54.6068
    11 -7 0 23.6921
    11 7 0 49.2752
    11 -7 1 63.954
    11 7 1 -25.6304
    11 -7 2 307.237
    11 7 2 412.492
    11 -7 3 45.2015
    11 7 3 -13.4345
    11 -8 -12 -111.515
    11 -8 -11 3020.05
    11 -8 -10 -91.5186
    11 -8 -9 59.0333
    11 -8 -8 948.68
    11 -8 -7 -12.3481
    11 -8 -6 567.332
    11 -8 -5 177.238
    11 -8 -4 97.1753
    11 -8 -3 575.62
    11 -8 -2 189.564
    11 8 -2 -110.222
    11 -8 -1 -66.0302
    11 8 -1 -105.333
    11 -8 0 59.8591
    11 8 0 121.618
    11 -8 1 70.5028
    11 8 1 69.1514
    11 -8 2 95.5107
    11 8 2 92.3787
    11 -8 3 190.575
    11 8 3 360.498
    11 -9 -11 671.332
    11 -9 -10 51.3987
    11 -9 -9 83.0683
    11 -9 -8 357.303
    11 -9 -7 49.7058
    11 -9 -6 4211.28
    11 -9 -5 92.2997
    11 -9 -4 85.642
    11 -9 -3 108.345
    11 -9 -2 1877.51
    11 -9 -1 276.054
    11 9 -1 109.306
    11 -9 0 2939.26
    11 9 0 2615.28
    11 -9 1 1036.49
    11 9 1 1247.05
    11 -9 2 580.223
    11 9 2 581.997
    11 9 3 -16.8168
    11 -10 -11 626.23
    11 -10 -10 -43.8992
    11 -10 -9 3410.83
    11 -10 -8 473.805
    11 -10 -7 -48.6712
    11 -10 -6 40.4212
    11 -10 -5 -14.9855
    11 -10 -4 16.526
    11 -10 -3 1454.51
    11 -10 -2 -16.9953
    11 -10 -1 973.302
    11 -10 0 687.115
    11 10 0 780.533
    11 -10 1 781.416
    11 10 1 471.797
    11 10 2 -31.9048
    11 10 3 1970.05
    11 -11 -11 1467.19
    11 -11 -10 438.829
    11 -11 -9 1902
    11 -11 -8 47.9632
    11 -11 -7 -236.82
    11 -11 -6 274.745
    11 -11 -5 435.759
    11 -11 -4 89.8646
    11 -11 -3 -132.99
    11 -11 -2 100.445
    11 -11 -1 -1.52686
    11 -11 0 4193.51
    11 11 2 262.11
    11 -12 -9 -96.9507
    11 -12 -8 1080.37
    11 -12 -7 90.0466
    11 -12 -6 876.939
    11 -12 -5 649.738
    11 -12 -4 69.3025
    11 -12 -3 286.941
    11 -12 -2 4.8228
    11 -12 -1 153.029
    11 -13 -5 562.809
    -12 0 11 88.949
    -12 0 10 15.1412
    -12 0 9 -16.9445
    12 0 -8 4205.27
    -12 0 8 3927.53
    12 0 -7 -58.5475
    -12 0 7 -119.448
    12 0 -6 7791.04
    12 0 -5 31.3109
    12 0 -4 98.7862
    12 0 -3 35.9006
    12 0 -3 25.4189
    12 0 -2 2881.53
    12 0 -1 59.0671
    12 0 0 938.298
    12 0 1 -70.4577
    -12 1 11 105.078
    -12 -1 11 104.272
    12 -1 -10 1267.02
    -12 1 10 876.527
    -12 -1 10 750.551
    12 -1 -9 4750.61
    -12 1 9 4121.86
    -12 -1 9 3605.65
    12 -1 -8 386.318
    -12 1 8 294.397
    -12 -1 8 326.429
    -12 -1 7 -68.3317
    12 -1 -7 12.7191
    -12 1 7 -42.6661
    12 -1 -6 80.9646
    12 -1 -5 2223.16
    12 -1 -4 353.249
    12 1 -3 295.252
    12 -1 -3 238.88
    12 1 -2 123.075
    12 -1 -2 37.5269
    12 -1 -2 -44.6036
    12 1 -1 168.793
    12 -1 -1 385.236
    12 -1 -1 193.007
    12 1 0 50.8591
    12 -1 0 121.769
    12 1 1 81.7921
    12 -1 1 21.8921
    -12 2 11 1761.12
    12 -2 -11 2176.95
    -12 -2 11 1544.8
    -12 2 10 286.833
    12 -2 -10 562.491
    -12 -2 10 370.051
    -12 -2 9 38.8903
    -12 2 9 39.1153
    12 -2 -9 40.7174
    -12 2 8 385.508
    -12 -2 8 148.96
    12 -2 -8 282.882
    12 -2 -7 430.523
    -12 -2 7 420.01
    12 -2 -6 41.5888
    -12 -2 6 -13.1571
    12 -2 -5 537.965
    12 2 -4 16.9281
    12 -2 -4 -78.7848
    12 2 -3 285.874
    12 -2 -3 270.962
    12 2 -2 598.971
    12 -2 -2 702.264
    12 2 -1 62.1811
    12 -2 -1 25.7596
    12 2 0 -20.8703
    12 -2 0 46.9945
    12 -2 0 42.5146
    12 2 1 98.7126
    12 -2 1 82.1938
    -12 -3 11 226.838
    12 -3 -11 -120.532
    -12 -3 10 116.047
    12 -3 -10 261.569
    -12 3 10 141.507
    12 -3 -9 2251.55
    -12 3 9 1554.11
    -12 -3 9 1403.12
    12 -3 -8 1303.38
    -12 3 8 925.531
    -12 -3 8 1001.29
    -12 -3 7 51.0788
    12 -3 -7 207.168
    12 -3 -6 -3.9921
    -12 -3 6 5.98622
    12 -3 -5 1031.45
    12 3 -5 1482.11
    12 -3 -4 3438.03
    12 3 -4 5285.74
    12 3 -3 -0.35804
    12 -3 -3 -39.7985
    12 3 -2 76.8434
    12 -3 -2 95.2706
    12 3 -1 128.754
    12 -3 -1 269.98
    12 -3 -1 309.381
    12 3 0 399.727
    12 -3 0 534.441
    12 -3 0 481.904
    12 3 1 -10.6871
    -12 -4 11 -9.56188
    12 -4 -11 173.49
    12 -4 -10 166.122
    -12 -4 10 -1.27265
    12 -4 -9 115.757
    -12 -4 9 196.357
    12 -4 -8 214.949
    -12 -4 8 -185.123
    -12 -4 7 296.797
    12 -4 -7 690.669
    12 -4 -6 3018.05
    -12 -4 6 2480.74
    12 -4 -5 -167.641
    12 4 -4 223.951
    12 -4 -4 218.506
    12 -4 -3 1410.2
    12 4 -3 1664.47
    12 4 -2 629.882
    12 -4 -2 649.14
    12 4 -1 915.039
    12 -4 -1 1031.93
    12 4 0 1016.19
    12 -4 0 1709.68
    12 -4 0 1699.57
    12 4 1 968.119
    12 -5 -11 553.498
    -12 -5 10 985.499
    12 -5 -10 864.601
    12 -5 -9 1124.3
    -12 -5 9 938.905
    12 -5 -8 482.52
    -12 -5 8 318.079
    -12 -5 7 307.869
    12 -5 -7 319.419
    12 -5 -6 514.357
    12 -5 -5 827.191
    12 -5 -4 1772.58
    12 5 -3 499.155
    12 -5 -3 577.767
    12 5 -2 958.985
    12 -5 -2 1003.31
    12 5 -1 62.8818
    12 -5 -1 -32.9311
    12 5 0 -119.137
    12 -5 0 -24.7787
    12 5 1 176.314
    12 -6 -11 32.8353
    12 -6 -10 -5.51576
    -12 -6 10 -81.0426
    12 -6 -9 -153.097
    -12 -6 9 -87.1553
    12 -6 -8 856.007
    12 -6 -7 177.906
    12 -6 -6 -26.7596
    12 -6 -5 131.342
    12 -6 -4 -4.96434
    12 -6 -3 193.622
    12 6 -2 223.38
    12 -6 -2 -72.7359
    12 -6 -1 2277.97
    12 6 -1 2742.15
    12 6 0 299.741
    12 6 1 -15.9516
    12 -7 -10 481.815
    -12 -7 10 133.627
    12 -7 -9 40.6904
    12 -7 -8 47.9725
    12 -7 -7 291.531
    12 -7 -6 253.89
    12 -7 -5 -266.763
    12 -7 -4 -183.381
    12 -7 -3 -106.431
    12 -7 -2 53.2763
    12 7 0 247.732
    12 7 1 -83.6505
    12 -8 -9 219.271
    12 -8 -8 685.203
    12 -8 -7 1909.35
    12 -8 -6 232.659
    12 -8 -5 128.081
    12 -8 -4 161.838
    12 -8 -3 -69.8385
    12 8 1 619.208
    13 0 -4 4721.34
    13 0 -3 77.9207
    13 0 -2 130.434
    13 0 -1 58.6192
    -13 -1 10 136.662
    13 1 -4 1826.55
    13 1 -3 555.805
    13 -1 -3 679.369
    13 1 -2 169.171
    13 -1 -2 259.737
    13 1 -1 2535.22
    -13 -2 10 227.453
    13 2 -3 133.404
    13 2 -2 1258.72
    13 -2 -2 1258.64
    13 2 -1 406.983
    -13 -3 10 357.594
    -13 -3 9 28.1102
    13 3 -2 123.417
    13 -3 -2 234.593
    13 3 -1 421.253
    -13 -4 9 572.013
    13 4 -1 50.7166
    -13 -5 9 615.811
    -13 -6 9 148.436
    -13 -6 8 312.166
    -13 -7 8 -108.724
_refine_special_details
;
Refinement of <i>F</i>^2^ against ALL reflections. The weighted <i>R</i>-factor
<i>wR</i> and goodness of fit <i>S</i> are based on <i>F</i>^2^, conventional
<i>R</i>-factors <i>R</i> are based on <i>F</i>, with <i>F</i> set to zero for
negative <i>F</i>^2^. The threshold expression of <i>F</i>^2^ >
\s(<i>F</i>^2^) is used only for calculating <i>R</i>-factors(gt) <i>etc</i>.
and is not relevant to the choice of reflections for refinement.
<i>R</i>-factors based on <i>F</i>^2^ are statistically about twice as large
as those based on <i>F</i>, and <i>R</i>- factors based on ALL data will be
even larger.
Carbon-bound H-atoms were placed in calculated positions (C--H 0.93--0.97 \%A)
and were included in the refinement in the riding model approximation with
<i>U</i>~iso~(H) = 1.2<i>U</i>~eq~(C). H atoms in water molecule (O--H 0.85
\%A) were refined using a riding model with <i>U</i>~iso~(H) =
1.5<i>U</i>~eq~(O).
;
_reflns_number_total     5434
_reflns_number_gt     3901
_reflns_threshold_expression     I>2sigma(I)
_refine_ls_structure_factor_coef     Fsqd
_refine_ls_matrix_type     full
_refine_ls_R_factor_all     0.0953
_refine_ls_R_factor_gt     0.0669
_refine_ls_wR_factor_gt     0.1645
_refine_ls_wR_factor_ref     0.1939
_refine_ls_goodness_of_fit_ref     1.069
_refine_ls_restrained_S_all     1.069
_refine_ls_number_reflns     5434
_refine_ls_number_parameters     256
_refine_ls_number_restraints     0
_refine_ls_hydrogen_treatment     constr
_refine_ls_weighting_scheme     calc
_refine_ls_weighting_details
         'calc w=1/[\s^2^(Fo^2^)+(0.0844P)^2^+1.2017P] where P=(Fo^2^+2Fc^2^)/3'
_atom_sites_solution_hydrogens     geom
_atom_sites_solution_primary     iterative
_atom_sites_solution_secondary     difmap
_refine_ls_shift/su_max     0.000
_refine_ls_shift/su_mean     0.000
_refine_diff_density_max     0.899
_refine_diff_density_min     -0.717
_refine_ls_extinction_method     none
_refine_ls_extinction_coef     ?
loop_
    _atom_type_symbol
    _atom_type_description
    _atom_type_scat_dispersion_real
    _atom_type_scat_dispersion_imag
    _atom_type_scat_source
    'C' 'C' 0.0033 0.0016
                         'International Tables Vol C Tables 4.2.6.8 and 6.1.1.4'
    'H' 'H' 0.0000 0.0000
                         'International Tables Vol C Tables 4.2.6.8 and 6.1.1.4'
    'Cl' 'Cl' 0.1484 0.1585
                         'International Tables Vol C Tables 4.2.6.8 and 6.1.1.4'
    'O' 'O' 0.0106 0.0060
                         'International Tables Vol C Tables 4.2.6.8 and 6.1.1.4'
    'P' 'P' 0.1023 0.0942
                         'International Tables Vol C Tables 4.2.6.8 and 6.1.1.4'
_computing_data_collection
;
CrysAlis PRO (Agilent, 2013)
;
_computing_cell_refinement
;
CrysAlis PRO (Agilent, 2013)
;
_computing_data_reduction
;
CrysAlis PRO (Agilent, 2013)
;
_computing_structure_solution
;
<i>OLEX2.solve</i> (Bourhis <i>et al.</i>,  2015)
;
_computing_structure_refinement
;
SHELXL2013 (Sheldrick, 2015)
;
_computing_molecular_graphics
;
OLEX2 (Dolomanov <i>et al.</i>,  2009)
;
_computing_publication_material
;
PublCIF (Westrip, 2010)
;
loop_
    _atom_site_type_symbol
    _atom_site_label
    _atom_site_fract_x
    _atom_site_fract_y
    _atom_site_fract_z
    _atom_site_U_iso_or_equiv
    _atom_site_adp_type
    _atom_site_calc_flag
    _atom_site_occupancy
    _atom_site_disorder_assembly
    _atom_site_disorder_group
    Cl Cl1 0.25025(7) 0.57674(4) 0.31223(6) 0.02397(19) Uani d 1 . .
    P P1 0.34083(7) 0.36232(3) 0.34126(5) 0.01553(18) Uani d 1 . .
    C C18 0.2330(3) 0.37275(14) -0.0334(2) 0.0213(5) Uani d 1 . .
    H H18 0.2775 0.3645 -0.0923 0.026 Uiso calc 1 . .
    C C7 0.4679(3) 0.43096(13) 0.3966(2) 0.0178(5) Uani d 1 . .
    H H7A 0.4141 0.4727 0.3933 0.021 Uiso calc 1 . .
    H H7B 0.5262 0.4227 0.4829 0.021 Uiso calc 1 . .
    C C8 0.4377(3) 0.28343(13) 0.3638(2) 0.0173(5) Uani d 1 . .
    C C24 0.0575(3) 0.29764(17) 0.5078(2) 0.0270(6) Uani d 1 . .
    H H24 0.0103 0.2574 0.5131 0.032 Uiso calc 1 . .
    C C3 0.7862(3) 0.41102(16) 0.2782(3) 0.0260(6) Uani d 1 . .
    H H3 0.8712 0.3856 0.2960 0.031 Uiso calc 1 . .
    C C13 0.5493(3) 0.27260(14) 0.4777(2) 0.0219(6) Uani d 1 . .
    H H13 0.5710 0.3055 0.5396 0.026 Uiso calc 1 . .
    C C20 0.2189(3) 0.36118(14) 0.4295(2) 0.0187(5) Uani d 1 . .
    C C5 0.6222(3) 0.49415(15) 0.1536(2) 0.0239(6) Uani d 1 . .
    H H5 0.5977 0.5252 0.0885 0.029 Uiso calc 1 . .
    C C6 0.5303(3) 0.48535(14) 0.2233(2) 0.0205(5) Uani d 1 . .
    H H6 0.4441 0.5100 0.2042 0.025 Uiso calc 1 . .
    C C4 0.7491(3) 0.45721(15) 0.1805(2) 0.0246(6) Uani d 1 . .
    H H4 0.8098 0.4631 0.1334 0.030 Uiso calc 1 . .
    C C15 0.0985(3) 0.39724(15) 0.1413(2) 0.0226(6) Uani d 1 . .
    H H15 0.0535 0.4058 0.1998 0.027 Uiso calc 1 . .
    C C14 0.2409(3) 0.37351(13) 0.1790(2) 0.0163(5) Uani d 1 . .
    C C19 0.3092(3) 0.36202(13) 0.0909(2) 0.0195(5) Uani d 1 . .
    H H19 0.4054 0.3472 0.1161 0.023 Uiso calc 1 . .
    C C1 0.5683(3) 0.43952(13) 0.3214(2) 0.0174(5) Uani d 1 . .
    C C10 0.4851(3) 0.17419(15) 0.2931(3) 0.0257(6) Uani d 1 . .
    H H10 0.4640 0.1412 0.2313 0.031 Uiso calc 1 . .
    C C11 0.5955(3) 0.16351(16) 0.4041(3) 0.0290(6) Uani d 1 . .
    H H11 0.6491 0.1236 0.4171 0.035 Uiso calc 1 . .
    C C16 0.0233(3) 0.40826(16) 0.0154(2) 0.0263(6) Uani d 1 . .
    H H16 -0.0722 0.4241 -0.0103 0.032 Uiso calc 1 . .
    C C17 0.0900(3) 0.39582(15) -0.0711(2) 0.0240(6) Uani d 1 . .
    H H17 0.0391 0.4029 -0.1552 0.029 Uiso calc 1 . .
    C C9 0.4051(3) 0.23357(14) 0.2723(2) 0.0215(5) Uani d 1 . .
    H H9 0.3297 0.2402 0.1973 0.026 Uiso calc 1 . .
    C C22 0.1048(3) 0.41462(18) 0.5617(3) 0.0313(7) Uani d 1 . .
    H H22 0.0892 0.4528 0.6031 0.038 Uiso calc 1 . .
    C C25 0.1486(3) 0.30063(15) 0.4365(2) 0.0223(6) Uani d 1 . .
    H H25 0.1624 0.2625 0.3939 0.027 Uiso calc 1 . .
    C C12 0.6270(3) 0.21230(16) 0.4971(3) 0.0282(6) Uani d 1 . .
    H H12 0.7006 0.2045 0.5727 0.034 Uiso calc 1 . .
    C C21 0.1962(3) 0.41847(16) 0.4911(2) 0.0255(6) Uani d 1 . .
    H H21 0.2418 0.4591 0.4851 0.031 Uiso calc 1 . .
    C C2 0.6968(3) 0.40286(15) 0.3491(2) 0.0224(6) Uani d 1 . .
    H H2 0.7229 0.3727 0.4155 0.027 Uiso calc 1 . .
    C C23 0.0372(3) 0.35462(17) 0.5707(2) 0.0294(7) Uani d 1 . .
    H H23 -0.0224 0.3523 0.6193 0.035 Uiso calc 1 . .
    O O1 0.8349(4) 0.22715(17) 0.2572(3) 0.0728(10) Uani d 1 . .
    H H1A 0.8551 0.2282 0.3357 0.109 Uiso d 1 . .
    H H1B 0.8042 0.1879 0.2301 0.109 Uiso d 1 . .
loop_
    _atom_site_aniso_label
    _atom_site_aniso_U_11
    _atom_site_aniso_U_22
    _atom_site_aniso_U_33
    _atom_site_aniso_U_12
    _atom_site_aniso_U_13
    _atom_site_aniso_U_23
    Cl1 0.0225(3) 0.0253(4) 0.0235(3) 0.0063(3) 0.0070(2) 0.0027(2)
    P1 0.0149(3) 0.0154(3) 0.0171(3) 0.0005(2) 0.0063(2) -0.0006(2)
    C18 0.0283(14) 0.0186(13) 0.0210(11) -0.0047(11) 0.0135(10) -0.0034(10)
    C7 0.0177(12) 0.0158(13) 0.0201(11) -0.0006(10) 0.0066(9) -0.0017(9)
    C8 0.0164(11) 0.0161(13) 0.0228(11) 0.0015(10) 0.0112(9) 0.0031(9)
    C24 0.0219(13) 0.0311(16) 0.0307(14) 0.0016(13) 0.0124(11) 0.0099(12)
    C3 0.0193(13) 0.0267(16) 0.0328(14) 0.0012(12) 0.0098(11) 0.0016(11)
    C13 0.0210(13) 0.0214(14) 0.0240(12) 0.0010(11) 0.0083(10) 0.0020(10)
    C20 0.0163(12) 0.0243(14) 0.0147(11) 0.0036(11) 0.0043(9) 0.0014(9)
    C5 0.0281(14) 0.0210(14) 0.0211(12) -0.0041(12) 0.0063(10) 0.0025(10)
    C6 0.0183(12) 0.0174(13) 0.0245(12) -0.0019(11) 0.0054(9) -0.0005(10)
    C4 0.0250(14) 0.0258(16) 0.0278(13) -0.0045(12) 0.0152(11) -0.0001(11)
    C15 0.0200(13) 0.0278(15) 0.0206(11) 0.0038(12) 0.0079(10) -0.0007(10)
    C14 0.0177(12) 0.0157(12) 0.0157(10) -0.0024(10) 0.0059(9) -0.0013(9)
    C19 0.0194(12) 0.0171(13) 0.0242(12) -0.0001(10) 0.0102(10) -0.0008(10)
    C1 0.0147(11) 0.0151(12) 0.0217(11) -0.0028(10) 0.0053(9) -0.0020(9)
    C10 0.0310(15) 0.0169(14) 0.0336(14) -0.0013(12) 0.0165(12) -0.0020(11)
    C11 0.0287(15) 0.0198(15) 0.0414(15) 0.0066(13) 0.0157(12) 0.0032(12)
    C16 0.0208(13) 0.0320(17) 0.0242(13) 0.0045(12) 0.0053(10) 0.0010(11)
    C17 0.0291(14) 0.0220(14) 0.0187(11) -0.0037(12) 0.0053(10) 0.0013(10)
    C9 0.0232(13) 0.0172(13) 0.0253(12) 0.0002(11) 0.0097(10) 0.0007(10)
    C22 0.0288(15) 0.042(2) 0.0265(13) 0.0001(14) 0.0136(12) -0.0091(12)
    C25 0.0245(13) 0.0207(14) 0.0247(12) 0.0017(11) 0.0124(10) 0.0041(10)
    C12 0.0243(14) 0.0256(16) 0.0332(14) 0.0043(12) 0.0076(11) 0.0080(12)
    C21 0.0232(13) 0.0265(16) 0.0289(13) -0.0035(12) 0.0115(11) -0.0078(11)
    C2 0.0191(12) 0.0230(14) 0.0243(12) -0.0028(11) 0.0063(10) 0.0028(10)
    C23 0.0230(13) 0.047(2) 0.0214(12) 0.0061(14) 0.0116(11) 0.0058(12)
    O1 0.080(2) 0.053(2) 0.0685(19) -0.0064(18) 0.0032(18) -0.0002(15)
_geom_special_details
;
All e.s.d.'s (except the e.s.d. in the dihedral angle between two l.s. planes)
are estimated using the full covariance matrix. The cell e.s.d.'s are taken
into account individually in the estimation of e.s.d.'s in distances, angles
and torsion angles; correlations between e.s.d.'s in cell parameters are only
used when they are defined by crystal symmetry. An approximate (isotropic)
treatment of cell e.s.d.'s is used for estimating e.s.d.'s involving l.s.
planes.
;
loop_
    _geom_bond_atom_site_label_1
    _geom_bond_atom_site_label_2
    _geom_bond_site_symmetry_2
    _geom_bond_distance
    _geom_bond_publ_flag
    P1 C7 . 1.800(3) ?
    P1 C8 . 1.794(3) ?
    P1 C20 . 1.798(3) ?
    P1 C14 . 1.792(2) ?
    C18 H18 . 0.9300 ?
    C18 C19 . 1.378(3) ?
    C18 C17 . 1.388(4) ?
    C7 H7A . 0.9700 ?
    C7 H7B . 0.9700 ?
    C7 C1 . 1.512(4) ?
    C8 C13 . 1.401(4) ?
    C8 C9 . 1.392(4) ?
    C24 H24 . 0.9300 ?
    C24 C25 . 1.392(4) ?
    C24 C23 . 1.385(4) ?
    C3 H3 . 0.9300 ?
    C3 C4 . 1.391(4) ?
    C3 C2 . 1.384(4) ?
    C13 H13 . 0.9300 ?
    C13 C12 . 1.388(4) ?
    C20 C25 . 1.394(4) ?
    C20 C21 . 1.388(4) ?
    C5 H5 . 0.9300 ?
    C5 C6 . 1.395(4) ?
    C5 C4 . 1.377(4) ?
    C6 H6 . 0.9300 ?
    C6 C1 . 1.390(4) ?
    C4 H4 . 0.9300 ?
    C15 H15 . 0.9300 ?
    C15 C14 . 1.387(4) ?
    C15 C16 . 1.393(4) ?
    C14 C19 . 1.398(3) ?
    C19 H19 . 0.9300 ?
    C1 C2 . 1.386(4) ?
    C10 H10 . 0.9300 ?
    C10 C11 . 1.374(4) ?
    C10 C9 . 1.383(4) ?
    C11 H11 . 0.9300 ?
    C11 C12 . 1.389(4) ?
    C16 H16 . 0.9300 ?
    C16 C17 . 1.374(4) ?
    C17 H17 . 0.9300 ?
    C9 H9 . 0.9300 ?
    C22 H22 . 0.9300 ?
    C22 C21 . 1.390(4) ?
    C22 C23 . 1.376(5) ?
    C25 H25 . 0.9300 ?
    C12 H12 . 0.9300 ?
    C21 H21 . 0.9300 ?
    C2 H2 . 0.9300 ?
    C23 H23 . 0.9300 ?
    O1 H1A . 0.8504 ?
    O1 H1B . 0.8496 ?
loop_
    _geom_angle_atom_site_label_1
    _geom_angle_atom_site_label_2
    _geom_angle_atom_site_label_3
    _geom_angle_site_symmetry_1
    _geom_angle_site_symmetry_3
    _geom_angle
    _geom_angle_publ_flag
    C8 P1 C7 . . 109.74(12) ?
    C8 P1 C20 . . 108.86(12) ?
    C20 P1 C7 . . 108.56(12) ?
    C14 P1 C7 . . 109.82(12) ?
    C14 P1 C8 . . 109.33(12) ?
    C14 P1 C20 . . 110.51(11) ?
    C19 C18 H18 . . 119.8 ?
    C19 C18 C17 . . 120.3(2) ?
    C17 C18 H18 . . 119.8 ?
    P1 C7 H7A . . 109.1 ?
    P1 C7 H7B . . 109.1 ?
    H7A C7 H7B . . 107.8 ?
    C1 C7 P1 . . 112.58(17) ?
    C1 C7 H7A . . 109.1 ?
    C1 C7 H7B . . 109.1 ?
    C13 C8 P1 . . 118.1(2) ?
    C9 C8 P1 . . 122.10(19) ?
    C9 C8 C13 . . 119.8(2) ?
    C25 C24 H24 . . 120.0 ?
    C23 C24 H24 . . 120.0 ?
    C23 C24 C25 . . 119.9(3) ?
    C4 C3 H3 . . 120.0 ?
    C2 C3 H3 . . 120.0 ?
    C2 C3 C4 . . 120.1(3) ?
    C8 C13 H13 . . 120.4 ?
    C12 C13 C8 . . 119.3(3) ?
    C12 C13 H13 . . 120.4 ?
    C25 C20 P1 . . 118.2(2) ?
    C21 C20 P1 . . 121.4(2) ?
    C21 C20 C25 . . 120.3(2) ?
    C6 C5 H5 . . 119.8 ?
    C4 C5 H5 . . 119.8 ?
    C4 C5 C6 . . 120.5(2) ?
    C5 C6 H6 . . 120.2 ?
    C1 C6 C5 . . 119.6(2) ?
    C1 C6 H6 . . 120.2 ?
    C3 C4 H4 . . 120.1 ?
    C5 C4 C3 . . 119.8(3) ?
    C5 C4 H4 . . 120.1 ?
    C14 C15 H15 . . 120.2 ?
    C14 C15 C16 . . 119.7(2) ?
    C16 C15 H15 . . 120.2 ?
    C15 C14 P1 . . 119.93(19) ?
    C15 C14 C19 . . 120.0(2) ?
    C19 C14 P1 . . 119.98(19) ?
    C18 C19 C14 . . 119.6(2) ?
    C18 C19 H19 . . 120.2 ?
    C14 C19 H19 . . 120.2 ?
    C6 C1 C7 . . 118.9(2) ?
    C2 C1 C7 . . 121.2(2) ?
    C2 C1 C6 . . 119.9(2) ?
    C11 C10 H10 . . 119.7 ?
    C11 C10 C9 . . 120.5(3) ?
    C9 C10 H10 . . 119.7 ?
    C10 C11 H11 . . 120.0 ?
    C10 C11 C12 . . 120.1(3) ?
    C12 C11 H11 . . 120.0 ?
    C15 C16 H16 . . 119.9 ?
    C17 C16 C15 . . 120.2(3) ?
    C17 C16 H16 . . 119.9 ?
    C18 C17 H17 . . 119.9 ?
    C16 C17 C18 . . 120.2(2) ?
    C16 C17 H17 . . 119.9 ?
    C8 C9 H9 . . 120.0 ?
    C10 C9 C8 . . 119.9(2) ?
    C10 C9 H9 . . 120.0 ?
    C21 C22 H22 . . 119.8 ?
    C23 C22 H22 . . 119.8 ?
    C23 C22 C21 . . 120.4(3) ?
    C24 C25 C20 . . 119.5(3) ?
    C24 C25 H25 . . 120.3 ?
    C20 C25 H25 . . 120.3 ?
    C13 C12 C11 . . 120.3(3) ?
    C13 C12 H12 . . 119.8 ?
    C11 C12 H12 . . 119.8 ?
    C20 C21 C22 . . 119.4(3) ?
    C20 C21 H21 . . 120.3 ?
    C22 C21 H21 . . 120.3 ?
    C3 C2 C1 . . 120.3(2) ?
    C3 C2 H2 . . 119.9 ?
    C1 C2 H2 . . 119.9 ?
    C24 C23 H23 . . 119.8 ?
    C22 C23 C24 . . 120.4(3) ?
    C22 C23 H23 . . 119.8 ?
    H1A O1 H1B . . 109.5 ?
loop_
    _geom_torsion_atom_site_label_1
    _geom_torsion_atom_site_label_2
    _geom_torsion_atom_site_label_3
    _geom_torsion_atom_site_label_4
    _geom_torsion_site_symmetry_1
    _geom_torsion_site_symmetry_2
    _geom_torsion_site_symmetry_3
    _geom_torsion_site_symmetry_4
    _geom_torsion
    _geom_torsion_publ_flag
    P1 C7 C1 C6 . . . . 94.1(3) ?
    P1 C7 C1 C2 . . . . -86.2(3) ?
    P1 C8 C13 C12 . . . . -179.3(2) ?
    P1 C8 C9 C10 . . . . 178.5(2) ?
    P1 C20 C25 C24 . . . . 177.77(19) ?
    P1 C20 C21 C22 . . . . -177.8(2) ?
    P1 C14 C19 C18 . . . . -178.0(2) ?
    C7 P1 C8 C13 . . . . 44.1(2) ?
    C7 P1 C8 C9 . . . . -135.8(2) ?
    C7 P1 C20 C25 . . . . -156.91(19) ?
    C7 P1 C20 C21 . . . . 22.1(2) ?
    C7 P1 C14 C15 . . . . -102.9(2) ?
    C7 P1 C14 C19 . . . . 73.5(2) ?
    C7 C1 C2 C3 . . . . 179.4(2) ?
    C8 P1 C7 C1 . . . . 65.5(2) ?
    C8 P1 C20 C25 . . . . -37.5(2) ?
    C8 P1 C20 C21 . . . . 141.5(2) ?
    C8 P1 C14 C15 . . . . 136.6(2) ?
    C8 P1 C14 C19 . . . . -47.0(2) ?
    C8 C13 C12 C11 . . . . 0.6(4) ?
    C13 C8 C9 C10 . . . . -1.4(4) ?
    C20 P1 C7 C1 . . . . -175.62(17) ?
    C20 P1 C8 C13 . . . . -74.5(2) ?
    C20 P1 C8 C9 . . . . 105.5(2) ?
    C20 P1 C14 C15 . . . . 16.8(3) ?
    C20 P1 C14 C19 . . . . -166.8(2) ?
    C5 C6 C1 C7 . . . . 179.6(2) ?
    C5 C6 C1 C2 . . . . -0.1(4) ?
    C6 C5 C4 C3 . . . . -0.3(4) ?
    C6 C1 C2 C3 . . . . -0.9(4) ?
    C4 C3 C2 C1 . . . . 1.4(4) ?
    C4 C5 C6 C1 . . . . 0.8(4) ?
    C15 C14 C19 C18 . . . . -1.6(4) ?
    C15 C16 C17 C18 . . . . -0.5(5) ?
    C14 P1 C7 C1 . . . . -54.7(2) ?
    C14 P1 C8 C13 . . . . 164.6(2) ?
    C14 P1 C8 C9 . . . . -15.3(3) ?
    C14 P1 C20 C25 . . . . 82.6(2) ?
    C14 P1 C20 C21 . . . . -98.4(2) ?
    C14 C15 C16 C17 . . . . -0.1(5) ?
    C19 C18 C17 C16 . . . . 0.1(4) ?
    C10 C11 C12 C13 . . . . -1.2(5) ?
    C11 C10 C9 C8 . . . . 0.9(4) ?
    C16 C15 C14 P1 . . . . 177.6(2) ?
    C16 C15 C14 C19 . . . . 1.2(4) ?
    C17 C18 C19 C14 . . . . 1.0(4) ?
    C9 C8 C13 C12 . . . . 0.7(4) ?
    C9 C10 C11 C12 . . . . 0.4(4) ?
    C25 C24 C23 C22 . . . . 1.1(4) ?
    C25 C20 C21 C22 . . . . 1.2(4) ?
    C21 C20 C25 C24 . . . . -1.3(4) ?
    C21 C22 C23 C24 . . . . -1.1(4) ?
    C2 C3 C4 C5 . . . . -0.8(4) ?
    C23 C24 C25 C20 . . . . 0.1(4) ?
    C23 C22 C21 C20 . . . . 0.0(4) ?
loop_
    _geom_hbond_atom_site_label_d
    _geom_hbond_atom_site_label_h
    _geom_hbond_atom_site_label_a
    _geom_hbond_site_symmetry_a
    _geom_hbond_distance_dh
    _geom_hbond_distance_ha
    _geom_hbond_distance_da
    _geom_hbond_angle_dha
    O1 H1B Cl1 2_645 0.85 2.27 3.114(3) 170
    C7 H7A Cl1 . 0.97 2.57 3.511(3) 162
    C7 H7B Cl1 3_666 0.97 2.60 3.528(2) 160
    C12 H12 O1 4_566 0.93 2.47 3.207(5) 136
    C17 H17 Cl1 3_565 0.93 2.81 3.562(3) 139
    C3 H3 Cg4 1_655 0.93 2.83 3.584(3) 139
    C18 H18 Cg2 4_565 0.93 2.98 3.720(3) 137
_iucr_refine_instructions_details
;
TITL
CELL 0.71073 9.736783 19.747353 11.416989 90 109.7281 90
ZERR 4 0.000796 0.00171 0.00085 0 0.0086 0
LATT 1
SYMM -X,0.5+Y,0.5-Z
SFAC C H Cl O P
UNIT 100 96 4 4 4
L.S. 10
PLAN  5
MORE -1
BOND $H
CONF
fmap 2
acta 52
REM <HKL>C:/Users/Ben/Dropbox/5252/olex2_exp_5252/exp_5252.hkl</HKL>
WGHT    0.084400    1.201700
FVAR       2.04745
CL1   3    0.250255    0.576743    0.312230    11.00000    0.02253    0.02532 =
         0.02348    0.00273    0.00702    0.00627
P1    5    0.340832    0.362315    0.341258    11.00000    0.01487    0.01537 =
         0.01707   -0.00056    0.00631    0.00047
C18   1    0.232962    0.372746   -0.033405    11.00000    0.02828    0.01864 =
         0.02098   -0.00338    0.01352   -0.00468
AFIX  43
H18   2    0.277547    0.364490   -0.092336    11.00000   -1.20000
AFIX   0
C7    1    0.467924    0.430955    0.396631    11.00000    0.01765    0.01576 =
         0.02012   -0.00173    0.00660   -0.00055
AFIX  23
H7A   2    0.414058    0.472651    0.393260    11.00000   -1.20000
H7B   2    0.526174    0.422688    0.482878    11.00000   -1.20000
AFIX   0
C8    1    0.437662    0.283434    0.363784    11.00000    0.01638    0.01615 =
         0.02283    0.00310    0.01118    0.00147
C24   1    0.057502    0.297637    0.507755    11.00000    0.02193    0.03113 =
         0.03069    0.00989    0.01243    0.00162
AFIX  43
H24   2    0.010317    0.257400    0.513066    11.00000   -1.20000
AFIX   0
C3    1    0.786221    0.411022    0.278235    11.00000    0.01927    0.02674 =
         0.03280    0.00162    0.00976    0.00122
AFIX  43
H3    2    0.871246    0.385615    0.295987    11.00000   -1.20000
AFIX   0
C13   1    0.549261    0.272603    0.477689    11.00000    0.02099    0.02141 =
         0.02400    0.00196    0.00832    0.00105
AFIX  43
H13   2    0.570997    0.305461    0.539633    11.00000   -1.20000
AFIX   0
C20   1    0.218926    0.361178    0.429510    11.00000    0.01633    0.02435 =
         0.01470    0.00140    0.00426    0.00361
C5    1    0.622223    0.494154    0.153583    11.00000    0.02805    0.02101 =
         0.02109    0.00254    0.00629   -0.00408
AFIX  43
H5    2    0.597674    0.525189    0.088503    11.00000   -1.20000
AFIX   0
C6    1    0.530259    0.485352    0.223285    11.00000    0.01826    0.01740 =
         0.02453   -0.00050    0.00536   -0.00191
AFIX  43
H6    2    0.444087    0.509997    0.204211    11.00000   -1.20000
AFIX   0
C4    1    0.749089    0.457214    0.180468    11.00000    0.02504    0.02581 =
         0.02778   -0.00010    0.01523   -0.00452
AFIX  43
H4    2    0.809751    0.463118    0.133437    11.00000   -1.20000
AFIX   0
C15   1    0.098516    0.397245    0.141303    11.00000    0.02002    0.02781 =
         0.02063   -0.00075    0.00791    0.00381
AFIX  43
H15   2    0.053503    0.405758    0.199848    11.00000   -1.20000
AFIX   0
C14   1    0.240927    0.373511    0.178957    11.00000    0.01773    0.01575 =
         0.01571   -0.00133    0.00588   -0.00243
C19   1    0.309161    0.362018    0.090882    11.00000    0.01938    0.01705 =
         0.02423   -0.00076    0.01020   -0.00012
AFIX  43
H19   2    0.405437    0.347217    0.116056    11.00000   -1.20000
AFIX   0
C1    1    0.568262    0.439517    0.321404    11.00000    0.01473    0.01514 =
         0.02170   -0.00195    0.00526   -0.00282
C10   1    0.485128    0.174190    0.293055    11.00000    0.03099    0.01691 =
         0.03359   -0.00201    0.01651   -0.00132
AFIX  43
H10   2    0.464028    0.141230    0.231317    11.00000   -1.20000
AFIX   0
C11   1    0.595487    0.163508    0.404114    11.00000    0.02870    0.01982 =
         0.04142    0.00321    0.01572    0.00661
AFIX  43
H11   2    0.649140    0.123562    0.417069    11.00000   -1.20000
AFIX   0
C16   1    0.023307    0.408256    0.015375    11.00000    0.02084    0.03204 =
         0.02417    0.00100    0.00534    0.00450
AFIX  43
H16   2   -0.072247    0.424064   -0.010256    11.00000   -1.20000
AFIX   0
C17   1    0.089952    0.395818   -0.071101    11.00000    0.02914    0.02204 =
         0.01867    0.00129    0.00534   -0.00374
AFIX  43
H17   2    0.039074    0.402882   -0.155159    11.00000   -1.20000
AFIX   0
C9    1    0.405139    0.233566    0.272311    11.00000    0.02320    0.01722 =
         0.02533    0.00068    0.00974    0.00024
AFIX  43
H9    2    0.329704    0.240165    0.197323    11.00000   -1.20000
AFIX   0
C22   1    0.104790    0.414620    0.561682    11.00000    0.02879    0.04195 =
         0.02646   -0.00908    0.01356    0.00012
AFIX  43
H22   2    0.089186    0.452848    0.603087    11.00000   -1.20000
AFIX   0
C25   1    0.148584    0.300634    0.436508    11.00000    0.02454    0.02070 =
         0.02475    0.00414    0.01237    0.00170
AFIX  43
H25   2    0.162369    0.262523    0.393918    11.00000   -1.20000
AFIX   0
C12   1    0.627031    0.212296    0.497076    11.00000    0.02428    0.02563 =
         0.03322    0.00804    0.00762    0.00429
AFIX  43
H12   2    0.700632    0.204527    0.572705    11.00000   -1.20000
AFIX   0
C21   1    0.196242    0.418471    0.491062    11.00000    0.02323    0.02646 =
         0.02887   -0.00776    0.01146   -0.00352
AFIX  43
H21   2    0.241821    0.459076    0.485112    11.00000   -1.20000
AFIX   0
C2    1    0.696751    0.402863    0.349058    11.00000    0.01909    0.02298 =
         0.02431    0.00279    0.00629   -0.00281
AFIX  43
H2    2    0.722904    0.372673    0.415474    11.00000   -1.20000
AFIX   0
C23   1    0.037247    0.354624    0.570693    11.00000    0.02296    0.04696 =
         0.02140    0.00577    0.01165    0.00615
AFIX  43
H23   2   -0.022361    0.352327    0.619334    11.00000   -1.20000
AFIX   6
O1    4    0.834857    0.227154    0.257153    11.00000    0.07996    0.05335 =
         0.06848   -0.00023    0.00316   -0.00639
H1A   2    0.855135    0.228211    0.335654    11.00000   -1.50000
H1B   2    0.804160    0.187944    0.230131    11.00000   -1.50000
HKLF 4
REM
REM R1 =  0.0669 for   3901 Fo > 4sig(Fo)  and  0.0953 for all   5434 data
REM    256 parameters refined using      0 restraints
END
WGHT      0.0844      1.2017
REM Highest difference peak  0.899,  deepest hole -0.717,  1-sigma level  0.118
Q1    1   0.2973  0.3689  0.2550  11.00000  0.05    0.90
Q2    1   0.4616  0.2725  0.4232  11.00000  0.05    0.58
Q3    1   0.1792  0.5502  0.2381  11.00000  0.05    0.57
Q4    1   0.2219  0.5758  0.2346  11.00000  0.05    0.55
Q5    1   0.3157  0.6000  0.3978  11.00000  0.05    0.54
REM The information below was added by Olex2.
REM
REM R1 = 0.0669 for 3901 Fo > 4sig(Fo) and 0.0953 for all 12625 data
REM n/a parameters refined using n/a restraints
REM Highest difference peak 0.90, deepest hole -0.72
REM Mean Shift 0, Max Shift 0.000.
REM +++ Tabular Listing of Refinement Information +++
REM R1_all = 0.0953
REM R1_gt = 0.0669
REM wR_ref = 0.1939
REM GOOF = 1.069
REM Shift_max = 0.000
REM Shift_mean = 0
REM Reflections_all = 12625
REM Reflections_gt = 3901
REM Parameters = n/a
REM Hole = -0.72
REM Peak = 0.90
REM Flack = n/a
;
