# Supplementary material for: Crystal structure of benzyl­tri­phenyl­phospho­nium chloride monohydrate
Source: Acta Crystallogr E Crystallogr Commun. 2015 May 20;71(Pt 6):o410–1. doi: 10.1107/S2056989015009159 (PMC4459357; doi:10.1107/S2056989015009159)
Supplement: Supplementary file 2 [file e-71-0o410-Isup2.hkl]

#
# h,k,l, Fc-squared, Fo-squared, sigma(Fo-squared), status flag
#
data_I
_shelx_title ' '
_shelx_refln_list_code          4
_shelx_F_calc_maximum      164.25
_exptl_crystal_F_000       856.00
_reflns_d_resolution_high  0.7054

loop_
 _space_group_symop_operation_xyz
 'x, y, z'
 '-x, y+1/2, -z+1/2'
 '-x, -y, -z'
 'x, -y-1/2, z-1/2'

_cell_length_a     9.7368
_cell_length_b    19.7474
_cell_length_c    11.4170
_cell_angle_alpha  90.000
_cell_angle_beta  109.728
_cell_angle_gamma  90.000

_shelx_F_squared_multiplier     1.000

loop_
 _refln_index_h
 _refln_index_k
 _refln_index_l
 _refln_F_squared_calc
 _refln_F_squared_meas
 _refln_F_squared_sigma
 _refln_observed_status
   2   0   0       2234.42       1984.29       103.30 o
   3   0   0        171.92        109.48        20.71 o
   4   0   0       1532.84       1594.95       101.64 o
   5   0   0        205.79        179.54        30.36 o
   6   0   0       1378.01       1593.11        93.49 o
   7   0   0        679.04        578.16        65.73 o
   8   0   0        145.72        139.31        32.35 o
   9   0   0       1110.72        959.33        45.08 o
  10   0   0        844.35        960.12       110.02 o
  11   0   0         40.82         35.29        17.32 o
  12   0   0        167.14        223.84        47.43 o
   2   1   0       1051.65       1681.95        66.19 o
   3   1   0       2871.81       3919.74       200.40 o
   4   1   0       2486.36       2483.38       390.51 o
   5   1   0          3.46          1.01         5.32 o
   6   1   0        163.51        118.50        13.51 o
   7   1   0        743.55        633.59        50.66 o
   8   1   0        595.76        562.57        27.19 o
   9   1   0          0.12         -2.70         2.70 o
  10   1   0        363.11        357.92        31.86 o
  11   1   0         21.74          6.92         5.20 o
  12   1   0          0.94         19.93        10.20 o
   1   2   0         76.08        215.99        15.66 o
   2   2   0       2222.05       2423.58        84.60 o
   3   2   0          1.07         30.01         6.01 o
   4   2   0       3900.09       3839.96       366.84 o
   5   2   0        313.53        324.53        32.64 o
   6   2   0       1007.85        911.40        33.05 o
   7   2   0        168.84        170.00        14.07 o
   8   2   0        516.72        468.45        34.16 o
   9   2   0         84.95         73.94        16.46 o
  10   2   0          2.37         -4.20         8.79 o
  11   2   0         86.24        107.50        18.39 o
  12   2   0          8.64          5.02         6.36 o
   1   3   0        214.36         57.35         6.92 o
   2   3   0       4065.52       3891.85       459.46 o
   3   3   0       4677.36       5479.53       757.10 o
   4   3   0        707.39       1100.43        77.78 o
   5   3   0       2334.38       2093.85       169.70 o
   6   3   0        154.42        196.11        17.24 o
   7   3   0       1148.98       1066.52        62.39 o
   8   3   0       1420.63       1315.24        75.18 o
   9   3   0         10.98          3.16         7.66 o
  10   3   0          1.15         -0.76         7.57 o
  11   3   0        472.98        402.68        35.79 o
  12   3   0        136.75        112.43        19.11 o
   0   4   0      18766.30      25355.85      1090.76 o
   1   4   0       6869.84       9288.19       422.49 o
   2   4   0       9239.39      12643.60       490.76 o
   3   4   0       4381.21       3603.25       247.53 o
   4   4   0       1808.49       2337.48       373.11 o
   5   4   0       1169.65       1257.43        53.39 o
   6   4   0          5.04          4.10         4.71 o
   7   4   0       1447.73       1381.30        74.00 o
   8   4   0         19.93         18.58        17.72 o
   9   4   0       1253.58       1311.39        79.41 o
  10   4   0          0.87         -4.57         7.90 o
  11   4   0        203.52        189.12        30.85 o
  12   4   0        252.37        341.26        54.12 o
   1   5   0      23101.85      30293.45       918.48 o
   2   5   0        430.59        667.85        26.76 o
   3   5   0       5292.59       6420.80       243.79 o
   4   5   0        352.90        332.02        30.17 o
   5   5   0        509.25        658.07        35.58 o
   6   5   0         72.70         63.47        19.53 o
   7   5   0         45.51         86.54        16.89 o
   8   5   0       1221.29       1175.52        70.86 o
   9   5   0       1124.35       1188.98        75.47 o
  10   5   0        309.15        285.86        35.65 o
  11   5   0        785.31        794.70        65.96 o
  12   5   0          1.94        -11.25        11.25 o
   0   6   0      11560.35      13064.50       575.26 o
   1   6   0       4984.27       5877.84       183.08 o
   2   6   0       2042.49       2321.68        89.49 o
   3   6   0       1705.92       2092.86        91.38 o
   4   6   0       1311.31       1182.04        83.87 o
   5   6   0          0.71          6.53         4.22 o
   6   6   0       2417.67       2892.56       307.53 o
   7   6   0        261.71        229.94        26.33 o
   8   6   0         19.26         22.84         9.43 o
   9   6   0        184.33        210.24        29.61 o
  10   6   0          0.88         -9.61        10.20 o
  11   6   0        152.03        162.28        28.21 o
  12   6   0         24.29         71.50        25.95 o
   1   7   0       1400.15       2061.16        65.08 o
   2   7   0         58.70         39.85        16.87 o
   3   7   0       1084.45       1258.67        46.12 o
   4   7   0         47.47          8.91         4.46 o
   5   7   0        133.32        173.38        22.10 o
   6   7   0        231.47        234.46        25.59 o
   7   7   0        530.83        464.64        39.79 o
   8   7   0        163.22        182.88        25.66 o
   9   7   0         21.16         20.30        10.09 o
  10   7   0         95.33         63.03        17.68 o
  11   7   0          0.51          9.40         8.64 o
  12   7   0         64.11         59.10        25.10 o
   0   8   0        806.27       1024.79       101.14 o
   1   8   0        120.17        121.81        10.92 o
   2   8   0        486.31        760.32        29.13 o
   3   8   0       2915.81       3549.65       188.83 o
   4   8   0       1311.17       1209.71        48.33 o
   5   8   0          6.43          1.68         3.02 o
   6   8   0        897.73        970.43       112.83 o
   7   8   0        447.54        424.17        38.39 o
   8   8   0         89.60        117.15        21.72 o
   9   8   0        420.60        449.91        44.54 o
  10   8   0         32.84         37.63        15.25 o
  11   8   0         14.20         21.43        12.21 o
   1   9   0       7713.91       8973.66       240.58 o
   2   9   0       6085.48       7141.60       218.95 o
   3   9   0       6270.88       6605.51       288.23 o
   4   9   0        875.61       1058.34        75.66 o
   5   9   0          2.97          2.02         3.07 o
   6   9   0        684.36        686.82        49.43 o
   7   9   0        306.11        333.94        34.52 o
   8   9   0        246.45        206.11        28.81 o
   9   9   0        112.11        157.63        26.32 o
  10   9   0        737.23        820.24        66.33 o
  11   9   0        593.73        654.57        61.08 o
   0  10   0        255.43        314.69        34.21 o
   1  10   0       2295.43       2622.38       140.49 o
   2  10   0        479.96        601.28        26.00 o
   3  10   0        508.82        491.70        22.94 o
   4  10   0        147.43        264.07        32.39 o
   5  10   0        214.92        200.87        23.85 o
   6  10   0        176.45        189.49        21.48 o
   7  10   0          3.66          0.19         6.04 o
   8  10   0         43.35         19.06        10.53 o
   9  10   0        236.22        344.29        40.11 o
  10  10   0        213.12        256.42        35.93 o
  11  10   0        170.43        177.85        31.65 o
   1  11   0       1057.69       1160.59        52.07 o
   2  11   0        850.72        945.43        35.55 o
   3  11   0        157.26        161.95        13.13 o
   4  11   0          4.58          4.10         9.28 o
   5  11   0       1213.93       1373.82       123.01 o
   6  11   0          6.31          4.62         5.92 o
   7  11   0       1306.43       1471.29        84.97 o
   8  11   0         54.34         67.53        16.81 o
   9  11   0          0.13          6.93         8.12 o
  10  11   0        232.06        210.50        33.26 o
  11  11   0        858.29       1000.39       128.08 o
   0  12   0         78.26         82.78        18.91 o
   1  12   0          0.91         -1.63         3.95 o
   2  12   0        302.61        309.75        18.49 o
   3  12   0        445.57        513.77        26.69 o
   4  12   0        600.94        506.54        37.80 o
   5  12   0         22.47          9.60        11.71 o
   6  12   0        181.47        184.78        21.32 o
   7  12   0         29.26         17.98         9.10 o
   8  12   0        216.32        258.06        33.51 o
   9  12   0        196.18        239.88        40.76 o
  10  12   0        478.81        620.52        58.46 o
   1  13   0       2382.61       2446.48        85.65 o
   2  13   0       1550.66       1643.39        54.67 o
   3  13   0        689.34        776.42        48.11 o
   4  13   0        162.16        158.08        21.64 o
   5  13   0         46.04          7.98        13.13 o
   6  13   0         16.22         10.99        13.16 o
   7  13   0        656.73        648.28        90.50 o
   8  13   0        304.35        357.42        42.11 o
   9  13   0         70.28         48.61        14.81 o
  10  13   0        128.49        201.76        54.35 o
   0  14   0       7525.65       6993.12       349.48 o
   1  14   0       1236.71       1301.94        74.83 o
   2  14   0        831.47        808.98        51.06 o
   3  14   0        380.54        342.13        35.16 o
   4  14   0         44.02         32.01        26.77 o
   5  14   0        275.78        198.06        47.67 o
   6  14   0         20.18         37.20        16.08 o
   7  14   0        152.10        127.53        43.06 o
   8  14   0          0.13         19.51        21.87 o
   9  14   0        316.52        376.22        75.96 o
  10  14   0       1040.29       1181.61       142.63 o
   1  15   0        250.40        230.45        51.65 o
   2  15   0          0.55          0.12        10.71 o
   3  15   0        492.98        465.64        71.68 o
   4  15   0        132.00        178.42        45.85 o
   5  15   0        272.48        335.72        40.05 o
   6  15   0         12.38         -1.29        15.68 o
   7  15   0        652.69        627.76        53.52 o
   8  15   0         16.93         16.74        15.96 o
   9  15   0        263.21        231.56        61.14 o
  10  15   0        265.83        366.90        77.49 o
   0  16   0         63.27         49.91        15.68 o
   1  16   0        308.93        328.16        59.96 o
   2  16   0        236.96        253.88        29.93 o
   3  16   0          7.45         11.56        16.98 o
   4  16   0         91.80         99.81        17.63 o
   5  16   0          1.19          3.72         4.60 o
   6  16   0          7.43          1.38        18.77 o
   7  16   0        148.60        170.66        47.60 o
   8  16   0        105.49        176.50        51.21 o
   9  16   0         12.09         31.27        25.67 o
   1  17   0        796.76        851.71       102.20 o
   2  17   0        410.40        415.92        40.14 o
   3  17   0         35.00         24.33        18.89 o
   4  17   0         38.20         47.32        12.40 o
   5  17   0        863.26       1039.82       123.22 o
   6  17   0         84.19         57.38        27.93 o
   7  17   0        611.00        589.90        93.43 o
   8  17   0         65.06         96.42        35.90 o
   9  17   0          2.82        -20.75        23.09 o
   0  18   0       1324.86       1283.27       131.72 o
   1  18   0        338.93        343.61        64.59 o
   2  18   0       2386.87       2281.06       114.96 o
   3  18   0        621.02        725.15        41.36 o
   4  18   0        292.44        258.77        29.43 o
   5  18   0         59.69         69.32        22.65 o
   6  18   0        299.60        297.78        67.66 o
   7  18   0        343.95        477.76        85.80 o
   8  18   0         18.66         19.07        21.04 o
   1  19   0        612.40        648.80        93.89 o
   2  19   0         15.92        -25.82        25.82 o
   3  19   0        532.79        515.41        85.95 o
   4  19   0        122.63        112.65        19.31 o
   5  19   0        169.21        204.23        61.40 o
   6  19   0         73.91         73.64        36.46 o
   7  19   0        130.13        205.96        55.48 o
   8  19   0         11.47        -19.34        24.22 o
   0  20   0        377.43        381.98        71.50 o
   1  20   0        642.95        571.71        90.93 o
   2  20   0        270.15        267.08        63.02 o
   3  20   0        451.38        433.45        81.17 o
   4  20   0        951.60       1004.65        66.48 o
   5  20   0         54.36         17.17        25.70 o
   6  20   0        172.24         53.29        30.82 o
   7  20   0         12.79          0.20        20.05 o
   1  21   0         85.46         84.37        33.72 o
   2  21   0        985.18       1009.18       128.37 o
   3  21   0         49.30         87.52        39.67 o
   4  21   0         22.39        -13.70        29.46 o
   5  21   0        105.93        137.40        46.30 o
   6  21   0         59.55        124.47        47.61 o
   7  21   0        100.23        106.61        40.37 o
   0  22   0        865.85        919.53       123.67 o
   1  22   0         57.55         66.14        32.40 o
   2  22   0        355.22        384.48        78.85 o
   3  22   0        458.91        547.39        97.64 o
   4  22   0         11.61         -1.21        17.05 o
   5  22   0          4.01          4.96        17.28 o
   6  22   0        268.04        316.68        74.62 o
   1  23   0        456.57        415.89        58.16 o
   2  23   0        172.44        267.80        68.61 o
   3  23   0         69.95        104.53        44.57 o
   4  23   0        468.33        542.71        98.31 o
   5  23   0         34.20         10.04        19.06 o
   0  24   0         16.96         14.01        19.08 o
   1  24   0         40.14         12.68        19.45 o
   2  24   0        478.26        450.59        90.07 o
   3  24   0          2.65         21.24        27.45 o
   4  24   0        200.78        214.14        60.66 o
   1  25   0         65.90         39.31        30.69 o
   2  25   0         21.45         22.21        21.90 o
   3  25   0        218.76        241.86        67.14 o
 -13   1   1        529.27        604.79        80.71 o
 -12   1   1         30.11         55.64        14.43 o
 -11   1   1        601.64        738.52        72.72 o
 -10   1   1        463.40        533.69        48.04 o
  -9   1   1         59.95         58.70         9.52 o
  -8   1   1          5.87         -0.44         5.08 o
  -7   1   1         99.39         55.72        15.33 o
  -6   1   1         23.02          1.97        21.90 o
  -5   1   1          0.55         -7.45         8.03 o
  -4   1   1         56.14         92.13        14.93 o
  -3   1   1        126.99        154.45        26.09 o
  -2   1   1        382.34        429.56        18.91 o
   1   1   1        482.55        489.76        31.17 o
   2   1   1        443.74        416.54        16.68 o
   3   1   1       4915.93       4744.36       103.72 o
   4   1   1       1175.32       1237.40        48.45 o
   5   1   1         34.10         41.07         6.65 o
   6   1   1        188.48        221.16        16.52 o
   7   1   1        305.65        231.86        26.71 o
   8   1   1        422.84        338.73        24.88 o
   9   1   1        785.50        828.51        78.17 o
  10   1   1         22.69         16.93         6.97 o
  11   1   1        548.58        560.02        43.99 o
  12   1   1          7.93         10.86         8.94 o
 -13   2   1         81.31         97.09        31.34 o
 -12   2   1          0.80         10.58         9.55 o
 -11   2   1         17.51          3.93         7.82 o
 -10   2   1          9.74          0.72         7.51 o
  -9   2   1       1472.03       1453.15        53.71 o
  -8   2   1       1514.34       1345.89        58.77 o
  -7   2   1         66.88         66.27        10.33 o
  -6   2   1       3805.10       3515.69       133.95 o
  -5   2   1       2348.15       2427.45       106.11 o
  -4   2   1       2513.28       2916.08       268.57 o
  -3   2   1       6524.33       8315.45       249.09 o
  -2   2   1       2215.79       2923.77       111.13 o
  -1   2   1        924.82       1217.23        67.72 o
   1   2   1       1978.54       1601.25        60.63 o
   2   2   1        915.78        926.68        34.23 o
   3   2   1        174.59        206.15        13.17 o
   4   2   1        135.05         52.97         6.80 o
   5   2   1        787.11        752.02        29.94 o
   6   2   1         63.10         28.09         6.00 o
   7   2   1       1080.50       1182.27       141.11 o
   8   2   1        264.13        217.45        27.73 o
   9   2   1        761.73        784.90        47.60 o
  10   2   1          0.15          5.06         9.77 o
  11   2   1          0.00          1.14         9.51 o
  12   2   1         24.17         21.79        11.06 o
 -13   3   1         97.26        100.49        30.71 o
 -12   3   1         61.33         51.56        13.73 o
 -11   3   1        178.12        140.66        25.23 o
 -10   3   1        836.25        934.58        97.70 o
  -9   3   1          1.50          0.40         8.99 o
  -8   3   1         34.70         29.88         9.20 o
  -7   3   1        181.07        182.13        29.90 o
  -6   3   1        213.80        228.48        16.62 o
  -5   3   1        892.16        773.97        38.52 o
  -4   3   1          1.32         -0.71         3.33 o
  -3   3   1         78.67        109.92        15.14 o
  -2   3   1       4229.57       6622.74       203.50 o
  -1   3   1       4093.84       3499.71       170.06 o
   0   3   1        862.47        840.65        51.85 o
   1   3   1      14643.44      14632.99       456.40 o
   2   3   1        724.96        835.78        44.26 o
   3   3   1        361.92        319.49        17.08 o
   4   3   1         60.06         61.27         7.92 o
   5   3   1        379.79        283.58        19.58 o
   6   3   1        608.05        626.23        37.27 o
   7   3   1          2.22          3.94         9.06 o
   8   3   1        698.20        627.66        49.60 o
   9   3   1        150.59        150.31        24.44 o
  10   3   1        124.82        107.22        25.04 o
  11   3   1        207.04        236.52        28.43 o
  12   3   1          0.68         -2.55         9.00 o
 -13   4   1         12.82         12.10        16.33 o
 -12   4   1        166.13        229.24        34.78 o
 -11   4   1         92.46         92.42        22.77 o
 -10   4   1        174.06        179.93        36.68 o
  -9   4   1        257.69        235.43        29.34 o
  -8   4   1       1198.98       1428.26       209.32 o
  -7   4   1         70.59         61.14        13.64 o
  -6   4   1         19.07         14.21        13.30 o
  -5   4   1         21.13          5.89         5.87 o
  -4   4   1       1035.38       1299.67        82.45 o
  -3   4   1       4210.72       3792.76       166.93 o
  -2   4   1       4357.89       6732.58       512.06 o
  -1   4   1       7438.54       9109.92       418.64 o
   0   4   1       2401.42       2044.43       113.73 o
   1   4   1        133.93         81.44         8.04 o
   2   4   1       2457.64       2696.95        94.52 o
   3   4   1        114.66         60.44         7.00 o
   4   4   1        369.03        465.20        23.83 o
   5   4   1        193.44        186.43        15.48 o
   6   4   1       1197.85       1097.10        62.21 o
   7   4   1         28.59         30.58        10.92 o
   8   4   1          0.44         -7.66         7.66 o
   9   4   1          2.74         -3.13         7.73 o
  10   4   1        913.09        838.64        66.03 o
  11   4   1        217.44        230.47        28.15 o
  12   4   1        166.31        230.95        48.80 o
 -12   5   1          2.23          5.54        12.53 o
 -11   5   1        140.99        133.88        32.84 o
 -10   5   1        348.91        364.01        42.07 o
  -9   5   1       1303.02       1276.00        76.46 o
  -8   5   1       1016.74       1120.38       149.56 o
  -7   5   1         14.94         16.26         5.91 o
  -6   5   1         23.45         29.89         9.04 o
  -5   5   1        269.94        240.82        22.24 o
  -4   5   1        648.16        568.06        67.20 o
  -3   5   1        633.85        717.27        53.29 o
  -2   5   1         55.22        158.45        11.80 o
  -1   5   1      10672.14      11810.80       535.92 o
   0   5   1         10.73          9.30         3.85 o
   1   5   1       2163.74       2105.40        55.89 o
   2   5   1       9117.06       8204.84       183.21 o
   3   5   1        118.44         95.91         9.09 o
   4   5   1        120.70         77.71         9.50 o
   5   5   1       1051.86       1026.66        42.38 o
   6   5   1        153.81        140.00        19.78 o
   7   5   1        986.47        972.59        61.50 o
   8   5   1          7.70        -11.14        20.86 o
   9   5   1        705.86        680.51        59.85 o
  10   5   1         10.20        -19.15        19.15 o
  11   5   1         21.36         28.33        14.01 o
  12   5   1         21.73         42.06        23.96 o
 -12   6   1        466.77        611.93        58.72 o
 -11   6   1        232.78        204.26        30.80 o
 -10   6   1        133.57        125.35        23.28 o
  -9   6   1        166.28         75.15        15.91 o
  -8   6   1         21.76         19.68         8.57 o
  -7   6   1        117.28        105.21        25.95 o
  -6   6   1        794.02        861.14       105.52 o
  -5   6   1        451.57        503.07        33.85 o
  -4   6   1        976.25       1149.78        68.72 o
  -3   6   1        640.78       1044.24        86.92 o
  -2   6   1       9901.74      12661.89       399.12 o
  -1   6   1       1976.49       2613.71       147.37 o
   0   6   1       2377.30       2280.21        81.46 o
   1   6   1       4344.24       4849.00       176.41 o
   2   6   1        946.36       1034.18        47.98 o
   3   6   1       1158.05       1446.59        46.77 o
   4   6   1         48.74         16.23         2.62 o
   5   6   1         25.55         16.05         4.47 o
   6   6   1        159.18        116.14        17.49 o
   7   6   1       1211.63       1094.47        79.08 o
   8   6   1        236.99        212.29        28.99 o
   9   6   1         92.34         52.89        27.68 o
  10   6   1        118.97        125.42        24.83 o
  11   6   1         11.15         12.40        29.81 o
  12   6   1          5.49         -3.81        19.32 o
 -11   7   1          6.78          4.21         9.09 o
 -10   7   1        519.36        540.44        49.81 o
  -9   7   1        943.66       1135.97        72.38 o
  -8   7   1        616.05        693.98        60.83 o
  -7   7   1       1499.76       1523.70        79.21 o
  -6   7   1        300.16        352.19        47.70 o
  -5   7   1       2424.65       2164.84       204.07 o
  -4   7   1       2846.23       2468.82       246.05 o
  -3   7   1       2124.30       3666.84       308.62 o
  -2   7   1       3019.30       3022.71       110.03 o
  -1   7   1       1162.51        999.70        53.06 o
   0   7   1       6223.96       7223.15       234.80 o
   1   7   1       1306.01       2004.58       113.83 o
   2   7   1       1559.78       1445.82        59.98 o
   3   7   1       4546.68       4697.88       293.57 o
   4   7   1         78.05         81.18         9.39 o
   5   7   1        949.02        898.06        40.44 o
   6   7   1       2051.76       2102.60       179.41 o
   7   7   1         14.04         20.19        15.57 o
   8   7   1         69.24         93.66        19.68 o
   9   7   1        593.65        679.39        79.74 o
  10   7   1        575.68        618.15        56.54 o
  11   7   1         25.72          0.24        10.69 o
  12   7   1         12.96        -15.46        15.46 o
 -11   8   1          2.55        -10.50        10.50 o
 -10   8   1        107.21        130.24        24.64 o
  -9   8   1         90.21         83.13        35.03 o
  -8   8   1        238.57        239.12        28.38 o
  -7   8   1         96.10         87.30        16.85 o
  -6   8   1          0.81         -2.34         8.08 o
  -5   8   1        531.36        573.17        67.15 o
  -4   8   1        210.03        319.45        18.76 o
  -3   8   1        127.45        216.41        17.96 o
  -2   8   1       3855.83       4344.93       164.00 o
  -1   8   1        280.60        289.91        17.93 o
   0   8   1       1763.21       1482.93        60.88 o
   1   8   1        569.26        665.86        25.47 o
   2   8   1       1471.44       1633.23        85.81 o
   3   8   1        260.93        347.55        18.07 o
   4   8   1        211.58        277.36        39.87 o
   5   8   1        480.62        419.44        47.51 o
   6   8   1         95.05        124.75        19.80 o
   7   8   1         38.16         52.40        14.38 o
   8   8   1        459.44        466.54        43.89 o
   9   8   1         39.04         43.74        13.57 o
  10   8   1        878.56        979.91        74.01 o
  11   8   1         28.20         16.64        10.96 o
  12   8   1        124.28        147.72        40.43 o
 -11   9   1         42.19         39.70        19.89 o
 -10   9   1        108.32        101.77        21.33 o
  -9   9   1          1.26         13.68         9.89 o
  -8   9   1        235.39        276.85        31.23 o
  -7   9   1         40.42         22.82        10.04 o
  -6   9   1        225.43        229.98        20.74 o
  -5   9   1          0.03         -2.28         3.52 o
  -4   9   1         84.55         86.87        12.33 o
  -3   9   1        143.38        178.96        17.01 o
  -2   9   1        572.82        524.93        26.73 o
  -1   9   1        346.24        318.43        20.01 o
   0   9   1        647.51        716.74        60.50 o
   1   9   1        503.16        741.56        42.15 o
   2   9   1       1100.32       1110.44        37.36 o
   3   9   1         13.24         37.28         6.96 o
   4   9   1         63.43         51.14         8.49 o
   5   9   1         23.08         12.21         5.89 o
   6   9   1         19.56          3.80        14.74 o
   7   9   1        609.07        790.88        63.00 o
   8   9   1        246.67        233.22        30.92 o
   9   9   1         13.59        -12.28        12.28 o
  10   9   1         13.78          9.34        22.62 o
  11   9   1        245.33        276.74        39.16 o
 -11  10   1        128.29        232.19        59.15 o
 -10  10   1        423.36        502.92        84.99 o
  -9  10   1        741.49        935.29        67.29 o
  -8  10   1        826.22        921.51        91.22 o
  -7  10   1        238.95        246.75        28.64 o
  -6  10   1         10.34          7.17         3.97 o
  -5  10   1        811.67        674.32        62.46 o
  -4  10   1       2677.82       3484.74       636.06 o
  -3  10   1        173.44        163.95        14.27 o
  -2  10   1       3099.49       3752.77       111.72 o
  -1  10   1        558.27        556.72        31.13 o
   0  10   1       4040.02       4349.32       161.67 o
   1  10   1       1146.30       1090.07        74.24 o
   2  10   1        188.16        165.22        11.89 o
   3  10   1        548.33        494.77        21.98 o
   4  10   1        284.38        250.62        38.63 o
   5  10   1        165.45        181.10        17.80 o
   6  10   1        704.91        709.59        52.72 o
   7  10   1        226.95        213.07        28.51 o
   8  10   1        478.74        546.61        50.45 o
   9  10   1          8.98          0.57        12.96 o
  10  10   1        798.45        893.80        81.72 o
  11  10   1        176.32        143.72        36.93 o
 -11  11   1          0.34         -0.36        14.68 o
 -10  11   1        279.50        305.12        38.95 o
  -9  11   1        274.12        407.73        42.42 o
  -8  11   1        548.55        582.70        82.89 o
  -7  11   1       1819.68       2186.13       207.38 o
  -6  11   1         60.52         65.99        10.56 o
  -5  11   1       2285.01       2087.32       161.77 o
  -4  11   1        492.43        694.01        73.28 o
  -3  11   1        102.16        150.76        13.88 o
  -2  11   1       4769.35       5624.61       192.45 o
  -1  11   1       1593.32       1695.56        62.81 o
   0  11   1        256.90        242.73        21.63 o
   1  11   1        577.04        559.31        40.86 o
   2  11   1       1049.90       1056.40        38.07 o
   3  11   1        509.49        375.98        21.89 o
   4  11   1          0.90          7.22         5.85 o
   5  11   1        936.90        908.90        50.81 o
   6  11   1        287.12        212.41        46.96 o
   7  11   1        694.13        802.90        78.52 o
   8  11   1       1358.09       1482.46       178.68 o
   9  11   1        108.06        106.97        22.36 o
  10  11   1          4.00         -9.77        16.05 o
 -11  12   1         84.15         36.51        27.55 o
 -10  12   1         21.35         28.07        21.34 o
  -9  12   1        303.44        421.79        55.69 o
  -8  12   1        915.26       1111.58       130.71 o
  -7  12   1          0.59          4.03         4.48 o
  -6  12   1       1067.10        902.20       117.61 o
  -5  12   1        291.75        385.09        54.10 o
  -4  12   1         48.50         94.00        13.84 o
  -3  12   1        990.56        906.25        58.67 o
  -2  12   1        328.40        282.83        37.15 o
  -1  12   1        196.36        170.03        20.42 o
   0  12   1        118.48         81.52        12.73 o
   1  12   1       1549.65       1532.40        87.90 o
   2  12   1         86.47         73.09         9.75 o
   3  12   1         36.30         37.25         8.90 o
   4  12   1        809.85        789.39        48.88 o
   5  12   1          6.79         10.36         6.84 o
   6  12   1         42.55         34.21         7.05 o
   7  12   1        262.62        333.46        38.63 o
   8  12   1          0.39        -11.47        11.47 o
   9  12   1        275.10        337.81        42.41 o
  10  12   1        148.56        166.86        30.45 o
 -10  13   1         22.97         29.27        23.98 o
  -9  13   1         11.92         -8.43         8.43 o
  -8  13   1         34.07         62.08        27.80 o
  -7  13   1          7.52         -8.61        13.39 o
  -6  13   1         23.63         13.51         7.56 o
  -5  13   1        484.37        711.92       163.29 o
  -4  13   1        497.60        619.20        82.10 o
  -3  13   1        362.66        376.26        35.78 o
  -2  13   1        359.70        394.53        26.04 o
  -1  13   1       1215.43        984.56        58.33 o
   0  13   1       1461.76       1429.39        70.77 o
   1  13   1        969.74        822.66        55.70 o
   2  13   1         77.14         58.91         9.05 o
   3  13   1       2371.28       2507.61       155.66 o
   4  13   1        791.66        809.01        42.39 o
   5  13   1        187.82        157.20        16.47 o
   6  13   1        370.31        328.70        28.69 o
   7  13   1        255.05        205.92        49.39 o
   8  13   1          0.59         12.15        16.93 o
   9  13   1       1042.77       1000.40        77.73 o
  10  13   1         34.59         38.40        28.75 o
 -10  14   1        232.59        336.83        75.28 o
  -9  14   1        118.28         82.93        33.41 o
  -8  14   1        145.13        135.14        45.29 o
  -7  14   1        407.52        339.68        65.22 o
  -6  14   1        253.72        160.48        34.94 o
  -5  14   1         34.67         10.52         9.98 o
  -4  14   1        154.59        222.16        23.33 o
  -3  14   1        179.31        207.67        23.12 o
  -2  14   1        248.50        266.64        21.87 o
  -1  14   1         12.39          9.81         4.75 o
   0  14   1       1626.02       1468.64        73.81 o
   1  14   1        142.10        156.05        23.02 o
   2  14   1        354.86        340.57        23.49 o
   3  14   1          3.79          3.42         6.61 o
   4  14   1        302.97        341.89        24.01 o
   5  14   1         15.63          6.06         3.92 o
   6  14   1         66.35         49.69        13.30 o
   7  14   1         29.22        -10.40        21.04 o
   8  14   1         70.06         66.08        30.12 o
   9  14   1        124.28        143.66        44.82 o
  10  14   1         90.04        124.50        46.51 o
 -10  15   1        281.04        284.15        68.03 o
  -9  15   1        124.92        175.38        53.01 o
  -8  15   1        426.53        462.85        82.28 o
  -7  15   1        179.87        197.10        52.53 o
  -6  15   1          0.74          7.46         5.01 o
  -5  15   1         12.69          5.82         7.02 o
  -4  15   1        500.78        498.58       107.96 o
  -3  15   1        650.54        740.18        85.58 o
  -2  15   1       1238.32       1117.18       101.17 o
  -1  15   1       1006.36        982.03        48.31 o
   0  15   1       1431.08       1287.50        69.72 o
   1  15   1       3094.71       3325.92       222.71 o
   2  15   1         68.43         48.27        11.55 o
   3  15   1        734.45        822.91        41.03 o
   4  15   1         55.31         83.22        11.55 o
   5  15   1         22.48          5.66         6.74 o
   6  15   1          1.73         -1.12         8.56 o
   7  15   1         50.15         39.01        25.29 o
   8  15   1        300.19        402.14        77.26 o
   9  15   1        286.40        388.46        75.45 o
  -9  16   1         55.97        134.14        48.70 o
  -8  16   1       1187.90       1381.75       151.99 o
  -7  16   1          6.38          4.25        12.67 o
  -6  16   1       2055.16       2185.12       116.21 o
  -5  16   1        103.73        117.26        23.14 o
  -4  16   1        890.72        848.28        53.73 o
  -3  16   1       1494.97       1472.17        69.15 o
  -2  16   1        754.56        758.51        54.15 o
  -1  16   1        151.60        130.28        16.03 o
   0  16   1        702.93        666.08        64.64 o
   1  16   1       2524.37       2444.74       185.32 o
   2  16   1        216.17        165.90        24.25 o
   3  16   1        755.32        730.01        57.94 o
   4  16   1       1017.64       1093.80        49.85 o
   5  16   1        110.24        118.95        17.64 o
   6  16   1       1028.51       1154.14       129.62 o
   7  16   1        978.27       1029.42       125.78 o
   8  16   1         19.73         25.25        26.82 o
   9  16   1         45.40         88.38        35.77 o
  -9  17   1          7.31         17.88        21.52 o
  -8  17   1          0.21         20.73        25.84 o
  -7  17   1        144.20        101.69        21.96 o
  -6  17   1          3.49          6.95        23.48 o
  -5  17   1          8.34          5.94         6.11 o
  -4  17   1          7.45         13.33         9.08 o
  -3  17   1        292.23        248.26        29.81 o
  -2  17   1        142.24        120.87        23.22 o
  -1  17   1         12.70        -10.33        13.21 o
   0  17   1        674.62        617.40        73.72 o
   1  17   1        659.21        587.58        82.48 o
   2  17   1       1820.88       1735.65       157.34 o
   3  17   1        124.15         98.38        34.54 o
   4  17   1          3.50         11.59         5.58 o
   5  17   1          2.97         -8.06        13.94 o
   6  17   1         35.18         41.06        24.88 o
   7  17   1        199.42        167.40        51.07 o
   8  17   1          4.73         -8.27        16.46 o
   9  17   1         18.52        -11.06        16.49 o
  -8  18   1        127.71        173.04        50.07 o
  -7  18   1         54.48         89.21        38.22 o
  -6  18   1         36.44         19.87         8.14 o
  -5  18   1        232.06        247.74        31.15 o
  -4  18   1          0.06          4.94        10.79 o
  -3  18   1         97.78         93.67        13.91 o
  -2  18   1        617.89        655.83        40.01 o
  -1  18   1        381.76        439.77        73.92 o
   0  18   1        300.34        260.20        33.09 o
   1  18   1         76.60         24.26        21.63 o
   2  18   1        357.27        377.30        67.71 o
   3  18   1         24.27         -1.52        17.13 o
   4  18   1        386.63        283.76        62.43 o
   5  18   1        106.13         81.49        36.01 o
   6  18   1        334.23        366.16        72.88 o
   7  18   1        182.25        189.18        52.43 o
   8  18   1          4.45        -23.40        23.40 o
  -8  19   1        308.39        396.35        82.72 o
  -7  19   1        101.62        105.48        41.70 o
  -6  19   1         28.70          1.07        33.41 o
  -5  19   1          1.67         20.83        14.21 o
  -4  19   1        760.49        783.67        59.89 o
  -3  19   1        867.67        836.55        61.43 o
  -2  19   1         34.28         25.00         7.50 o
  -1  19   1       1402.23       1482.74       149.27 o
   0  19   1        679.44        669.83        66.51 o
   1  19   1        870.72        903.88       112.54 o
   2  19   1        254.39        281.11        61.82 o
   3  19   1        576.30        599.68        92.68 o
   4  19   1         13.75         16.81        27.69 o
   5  19   1         30.20         13.35        15.02 o
   6  19   1          1.44        -21.72        27.19 o
   7  19   1        296.66        330.64        74.39 o
   8  19   1          0.02        -29.72        29.72 o
  -7  20   1        278.71        359.37        76.41 o
  -6  20   1        534.55        546.30        96.43 o
  -5  20   1        207.30        189.07        27.55 o
  -4  20   1          0.04          1.91         8.29 o
  -3  20   1        194.37        216.97        30.06 o
  -2  20   1        146.35        146.91        46.47 o
  -1  20   1         78.16        107.67        41.51 o
   0  20   1         35.39         14.85        14.57 o
   1  20   1          2.75         17.73        21.58 o
   2  20   1       1407.98       1396.45       149.43 o
   3  20   1        627.26        670.34       101.74 o
   4  20   1        106.87        109.68        40.65 o
   5  20   1         55.87         78.81        35.86 o
   6  20   1        147.13         88.81        41.03 o
   7  20   1        279.88        288.33        68.62 o
  -7  21   1        867.34       1159.98       148.38 o
  -6  21   1        104.11         95.86        41.42 o
  -5  21   1       1023.01       1016.55       134.44 o
  -4  21   1        671.15        717.42        57.88 o
  -3  21   1          1.24         14.57        13.48 o
  -2  21   1         51.89         40.37        29.63 o
  -1  21   1         97.05        134.80        45.68 o
   0  21   1         27.88         42.51        19.45 o
   1  21   1        265.56        321.08        67.63 o
   2  21   1         71.41        100.39        36.56 o
   3  21   1        244.26        369.89        74.94 o
   4  21   1         10.19         22.51        23.72 o
   5  21   1        478.92        543.78        95.74 o
   6  21   1         28.20          1.01        14.22 o
   7  21   1         81.07        114.27        45.02 o
  -6  22   1         32.62         15.89        21.21 o
  -5  22   1         30.17         23.40        22.62 o
  -4  22   1         73.73         89.28        18.93 o
  -3  22   1        361.98        436.35        87.25 o
  -2  22   1         10.04        -20.76        21.13 o
  -1  22   1         37.69         27.47        12.30 o
   0  22   1        485.58        458.96        81.38 o
   1  22   1        122.14        101.12        39.98 o
   2  22   1         96.04         55.33        30.38 o
   3  22   1        279.04        348.51        75.70 o
   4  22   1         47.42         30.99        20.92 o
   5  22   1        223.11        253.26        66.32 o
   6  22   1         25.64         86.53        36.94 o
  -5  23   1         22.17         31.94        30.28 o
  -4  23   1        137.38        166.34        55.14 o
  -3  23   1         44.31         31.93        25.18 o
  -2  23   1        153.21        248.72        65.84 o
  -1  23   1         22.19        -15.39        15.39 o
   0  23   1         36.46         70.03        21.99 o
   1  23   1         47.41         53.46        19.06 o
   2  23   1        231.90        192.96        56.59 o
   3  23   1         30.85         69.88        41.26 o
   4  23   1         22.36        -25.41        25.41 o
   5  23   1         24.27        -11.72        30.53 o
  -4  24   1          2.26        -26.76        26.76 o
  -3  24   1        176.21        137.16        48.64 o
  -2  24   1        847.24        978.04       133.60 o
  -1  24   1         72.99         65.75        35.73 o
   0  24   1       1232.95       1373.75       113.98 o
   1  24   1        295.51        416.14        60.43 o
   2  24   1         70.86         57.25        27.76 o
   3  24   1        368.84        457.28        91.57 o
   4  24   1          0.05        -21.68        25.15 o
  -3  25   1          1.32         20.19        27.59 o
  -2  25   1         70.86         36.80        31.61 o
  -1  25   1        343.47        386.11        60.14 o
   0  25   1          4.64         31.32        19.67 o
   1  25   1        213.48        233.87        48.31 o
   2  25   1         59.05        118.85        47.69 o
   3  25   1        204.18        393.17        88.02 o
 -13   0   2          5.10         31.12        17.38 o
 -12   0   2        804.98        687.41        80.18 o
 -11   0   2       1212.88       1387.42       240.44 o
 -10   0   2        520.75        508.87        41.64 o
  -9   0   2       2506.03       2305.82       107.66 o
  -8   0   2        136.44        136.13        32.05 o
  -7   0   2          1.10        -10.39        13.89 o
  -6   0   2         37.68         30.65         9.01 o
  -5   0   2         56.02         88.04        21.41 o
  -4   0   2         40.02         45.00        14.49 o
  -3   0   2       5732.19       6613.81       312.50 o
  -2   0   2      14755.24      20697.43       900.09 o
  -1   0   2       1198.13       1912.65       134.19 o
   0   0   2        164.19         58.94         7.20 o
   1   0   2      26977.81      25703.87       495.03 o
   2   0   2        652.34        505.00        22.49 o
   3   0   2         36.91         47.32         8.16 o
   4   0   2       2076.56       2376.33        79.96 o
   5   0   2         68.79         60.26        11.14 o
   6   0   2        371.07        374.07        28.01 o
   7   0   2         12.33         10.01         7.94 o
   8   0   2       2413.83       2205.76       109.28 o
   9   0   2       1104.99        984.17        68.45 o
  10   0   2         52.46         55.73        23.52 o
  11   0   2        473.90        475.87        68.31 o
 -13   1   2         46.18         50.02        15.35 o
 -12   1   2          1.72          8.91         9.44 o
 -11   1   2          2.28          2.00         7.47 o
 -10   1   2          0.47          1.08         4.50 o
  -9   1   2        305.26        313.43        26.17 o
  -8   1   2         60.12         38.17         8.54 o
  -7   1   2          1.57         -3.07         6.17 o
  -6   1   2       1566.16       1746.00       230.20 o
  -5   1   2       1213.26       1644.06       225.04 o
  -4   1   2       1170.39       1031.60       150.54 o
  -3   1   2       5963.61       8711.90       299.76 o
  -2   1   2      26664.13      37447.32       930.04 o
  -1   1   2        395.94        865.46        80.96 o
   0   1   2       6706.76       5770.68       181.93 o
   1   1   2      20481.52      17822.65       280.22 o
   2   1   2      11371.80       9254.06       155.85 o
   3   1   2        919.82        862.22        26.07 o
   4   1   2       1369.46       1410.36        36.10 o
   5   1   2        100.17         89.99         6.25 o
   6   1   2        188.19        160.92        13.75 o
   7   1   2         45.27         57.53         9.74 o
   8   1   2        607.55        605.86        51.39 o
   9   1   2        181.31        177.95        22.55 o
  10   1   2        107.18         82.52        16.06 o
  11   1   2          4.75          8.63         9.07 o
 -13   2   2        327.97        300.27        37.43 o
 -12   2   2        159.78        152.55        26.87 o
 -11   2   2         44.48         37.21        15.30 o
 -10   2   2       1563.44       1510.92       116.10 o
  -9   2   2        445.40        425.27        31.90 o
  -8   2   2         76.26         75.62        11.38 o
  -7   2   2        398.19        345.59        25.09 o
  -6   2   2        106.00         70.99        10.70 o
  -5   2   2        360.49        434.07        26.17 o
  -4   2   2       1153.58       1472.72        53.63 o
  -3   2   2        122.79        319.35        18.61 o
  -2   2   2        465.15        925.57        41.56 o
  -1   2   2        141.85         89.22        14.01 o
   0   2   2       3464.73       4168.14       132.27 o
   1   2   2       2762.18       2392.34        67.27 o
   2   2   2        267.27        236.66        11.17 o
   3   2   2       1523.78       1302.44        42.39 o
   4   2   2        624.28        559.93        33.14 o
   5   2   2        399.05        333.19        21.59 o
   6   2   2       1146.58       1146.36        54.38 o
   7   2   2        144.28        155.85        18.76 o
   8   2   2         63.89         57.48        14.58 o
   9   2   2        233.66        194.75        23.46 o
  10   2   2         45.82         39.68        11.98 o
  11   2   2          0.01         -8.40         8.40 o
 -13   3   2         29.29         40.68        13.66 o
 -12   3   2         14.02         20.37        12.74 o
 -11   3   2         41.90         35.52        12.46 o
 -10   3   2        341.88        388.16        39.53 o
  -9   3   2        236.14        298.46        97.62 o
  -8   3   2       1536.55       1496.19        60.26 o
  -7   3   2       1808.59       1806.27        70.48 o
  -6   3   2       2742.26       2990.69       159.37 o
  -5   3   2       4456.21       5961.81       199.02 o
  -4   3   2       3029.35       4039.56       147.30 o
  -3   3   2        102.51        148.59        11.99 o
  -2   3   2        335.51        243.03        18.65 o
  -1   3   2       3835.31       5529.41       258.10 o
   0   3   2       1222.47       1188.51        71.69 o
   1   3   2      22066.96      23734.46      1064.89 o
   2   3   2       2605.51       2123.82        56.53 o
   3   3   2       1429.39       1099.73        38.04 o
   4   3   2         31.61         49.66         7.42 o
   5   3   2       3529.91       3519.76       122.85 o
   6   3   2        988.64        886.19        54.99 o
   7   3   2         40.25         25.40         6.12 o
   8   3   2        333.97        283.04        26.77 o
   9   3   2          1.51          1.60        11.91 o
  10   3   2          5.52          0.94         6.98 o
  11   3   2         79.19         84.19        18.62 o
 -12   4   2        197.30        151.81        27.27 o
 -11   4   2        288.04        390.02        75.73 o
 -10   4   2        240.46        214.78        28.40 o
  -9   4   2        473.08        647.56       160.59 o
  -8   4   2        881.78       1200.59       217.70 o
  -7   4   2         28.10         48.37        22.57 o
  -6   4   2        347.43        549.74        95.39 o
  -5   4   2       1597.73       2228.38       541.88 o
  -4   4   2        120.32        121.89        14.65 o
  -3   4   2        117.35        266.06        48.66 o
  -2   4   2         77.66        110.00        12.88 o
  -1   4   2       2246.77       2489.28       133.26 o
   0   4   2       2024.91       1985.26       110.15 o
   1   4   2         43.57          4.48         4.24 o
   2   4   2        237.65        256.12        14.67 o
   3   4   2       2453.67       2252.78        57.77 o
   4   4   2        114.72        105.68        11.00 o
   5   4   2          6.82          4.79         4.32 o
   6   4   2         55.51         33.54        15.10 o
   7   4   2        328.07        308.50        32.31 o
   8   4   2        994.18        986.85       121.07 o
   9   4   2         46.71         46.65        12.21 o
  10   4   2        399.53        423.10        37.29 o
  11   4   2        504.74        599.18        48.18 o
 -12   5   2        184.13        232.47        34.62 o
 -11   5   2        178.08        154.21        27.07 o
 -10   5   2        147.59        146.09        43.63 o
  -9   5   2         22.83         26.94        10.22 o
  -8   5   2       1676.12       2126.30       471.37 o
  -7   5   2        989.43       1306.25       235.16 o
  -6   5   2         77.09        134.14        21.67 o
  -5   5   2        131.02        243.39        46.42 o
  -4   5   2         45.84         38.82         7.91 o
  -3   5   2       2751.25       3553.43       117.44 o
  -2   5   2       7420.22       7560.24       361.65 o
  -1   5   2       3360.50       3453.24       179.99 o
   0   5   2       1418.18       1597.59        95.37 o
   1   5   2       2522.38       2511.98        84.07 o
   2   5   2       3081.99       3408.46        88.55 o
   3   5   2          3.48         -0.69         2.32 o
   4   5   2        174.11        181.28        14.83 o
   5   5   2          0.14         -3.01         4.57 o
   6   5   2          0.35         -4.60         7.29 o
   7   5   2        938.77        851.13        58.48 o
   8   5   2        150.81        143.64        23.58 o
   9   5   2        574.19        629.89        73.56 o
  10   5   2        177.68        226.05        27.37 o
  11   5   2        178.59        271.15        31.30 o
 -12   6   2         14.02         15.39        35.32 o
 -11   6   2        643.48        800.52       134.27 o
 -10   6   2        198.80        201.42        29.65 o
  -9   6   2          7.21          0.76         6.30 o
  -8   6   2        746.42        992.63       234.00 o
  -7   6   2         13.67          6.12         5.55 o
  -6   6   2       1528.36       2084.76       286.96 o
  -5   6   2       5048.46       4715.48       332.12 o
  -4   6   2         63.03         57.83        11.55 o
  -3   6   2        224.59        110.36        26.72 o
  -2   6   2       6368.27       6385.23       316.17 o
  -1   6   2         36.25         33.37        13.71 o
   0   6   2        129.79         73.49        15.51 o
   1   6   2        548.19        621.13        70.80 o
   2   6   2       5635.02       5778.51       167.53 o
   3   6   2        950.11        994.68        40.54 o
   4   6   2        509.14        609.73        26.29 o
   5   6   2        348.89        324.96        22.37 o
   6   6   2       1176.75       1311.37       156.47 o
   7   6   2        775.80        843.51       103.47 o
   8   6   2         99.43         58.24        16.08 o
   9   6   2        238.25        301.14        36.75 o
  10   6   2          1.83          0.26         6.46 o
  11   6   2         47.18          4.10         8.19 o
 -12   7   2          3.09         12.71        16.58 o
 -11   7   2        173.34        194.70        29.98 o
 -10   7   2          0.59          0.79         9.80 o
  -9   7   2          2.09         -7.63         8.10 o
  -8   7   2        181.19        165.03        24.79 o
  -7   7   2         92.42         92.10        15.29 o
  -6   7   2        394.21        527.84       105.32 o
  -5   7   2         25.80         25.46         5.80 o
  -4   7   2         58.86        107.74        10.15 o
  -3   7   2          5.74         10.12         8.80 o
  -2   7   2         68.13         61.90         7.11 o
  -1   7   2        278.95        222.41        33.80 o
   0   7   2         34.05         27.68         6.70 o
   1   7   2        143.68        144.30        16.64 o
   2   7   2       2492.82       2269.01        66.79 o
   3   7   2       1229.54       1278.95        57.90 o
   4   7   2          0.67         -1.66         4.55 o
   5   7   2          4.14          3.97         5.50 o
   6   7   2          5.98          2.20         5.25 o
   7   7   2         33.34         26.59        11.38 o
   8   7   2         38.44         29.24        12.94 o
   9   7   2         49.18         36.67        19.27 o
  10   7   2         12.70         14.95         9.88 o
  11   7   2         98.12         86.57        22.85 o
 -11   8   2          0.11         -1.89        35.76 o
 -10   8   2        156.56        176.05        62.48 o
  -9   8   2        504.62        684.29        72.22 o
  -8   8   2        637.56        791.48        87.75 o
  -7   8   2         11.82         22.88         9.02 o
  -6   8   2       2907.34       3504.08       254.90 o
  -5   8   2       1746.65       1572.56       166.52 o
  -4   8   2       2109.64       2275.94       134.71 o
  -3   8   2       2353.28       3306.54       565.10 o
  -2   8   2         39.83         32.52         9.29 o
  -1   8   2         95.74        105.58        24.82 o
   0   8   2        143.57        160.20        14.65 o
   1   8   2         28.22         14.14         5.18 o
   2   8   2       3271.74       3022.69       106.92 o
   3   8   2        978.08        896.98        48.48 o
   4   8   2       2615.16       2470.87        77.05 o
   5   8   2       1355.54       1325.71        80.47 o
   6   8   2         10.92         27.27        10.84 o
   7   8   2        151.43        146.98        24.15 o
   8   8   2         12.83         14.11        10.61 o
   9   8   2         18.02          8.04        10.02 o
  10   8   2         24.54         23.85        11.42 o
  11   8   2         33.50         22.38        12.97 o
 -11   9   2        343.68        447.89        80.76 o
 -10   9   2        562.45        664.44        71.66 o
  -9   9   2        280.23        333.56        37.25 o
  -8   9   2        389.54        443.66        38.59 o
  -7   9   2        304.44        350.82        62.70 o
  -6   9   2        255.66        234.53        25.57 o
  -5   9   2         16.73         13.73         7.59 o
  -4   9   2        421.57        448.51        59.00 o
  -3   9   2        876.46       1029.62       162.99 o
  -2   9   2       2431.29       2941.78       121.91 o
  -1   9   2       2449.42       2619.85       109.51 o
   0   9   2        368.63        281.36        20.46 o
   1   9   2       1939.23       2279.47       129.87 o
   2   9   2        606.69        531.34        20.13 o
   3   9   2        241.71        248.25        14.93 o
   4   9   2         14.90          8.43         4.58 o
   5   9   2         58.72         51.95        12.34 o
   6   9   2          3.95         -1.85         7.32 o
   7   9   2        645.63        659.22        93.75 o
   8   9   2        162.43        153.22        37.77 o
   9   9   2        469.58        504.96        51.03 o
  10   9   2         39.22         36.32        10.92 o
  11   9   2        101.92        138.66        28.80 o
 -11  10   2          0.09         -4.05        12.13 o
 -10  10   2          2.73         -5.63         7.22 o
  -9  10   2          2.95          0.29        16.23 o
  -8  10   2        827.92       1111.11       179.99 o
  -7  10   2         12.10          5.05        10.70 o
  -6  10   2         32.51         19.92         6.27 o
  -5  10   2        177.85        151.36        21.19 o
  -4  10   2          6.34          9.01         4.35 o
  -3  10   2        235.32        384.28        61.66 o
  -2  10   2        178.17        204.49        26.31 o
  -1  10   2        782.73        924.60        49.04 o
   0  10   2        696.26        756.96        40.41 o
   1  10   2         25.87         -0.60         4.07 o
   2  10   2         69.01         52.23        12.56 o
   3  10   2       1195.65       1127.65        40.28 o
   4  10   2       1768.10       1898.25        87.27 o
   5  10   2        253.64        211.03        20.53 o
   6  10   2          2.30        -10.39        10.39 o
   7  10   2         43.90         25.96        11.53 o
   8  10   2        638.18        650.44        56.93 o
   9  10   2          7.60        -12.12        12.12 o
  10  10   2        163.09        158.03        29.55 o
  11  10   2          4.57         -7.61        10.97 o
 -11  11   2          6.16         23.96        24.97 o
 -10  11   2        230.94        292.16        64.11 o
  -9  11   2         45.31         53.91        15.85 o
  -8  11   2         76.42         91.38        17.46 o
  -7  11   2        529.28        439.61        63.65 o
  -6  11   2        281.07        248.99        30.13 o
  -5  11   2        188.95        156.93        22.52 o
  -4  11   2        294.09        395.28        31.01 o
  -3  11   2       1399.14       1900.58       272.19 o
  -2  11   2        386.71        421.26        56.75 o
  -1  11   2        136.36        145.42        17.30 o
   0  11   2         13.36         -4.05         8.50 o
   1  11   2       1757.01       1842.28       161.24 o
   2  11   2       1026.89        987.23        60.53 o
   3  11   2        392.23        390.42        21.24 o
   4  11   2         22.16         10.44         4.31 o
   5  11   2         32.64         28.14        12.57 o
   6  11   2          0.07          1.90         6.76 o
   7  11   2         47.82         37.05        13.45 o
   8  11   2         23.21         17.86        12.22 o
   9  11   2         20.37         23.98        18.96 o
  10  11   2         14.23         17.69         9.88 o
  11  11   2         41.65         62.53        25.95 o
 -11  12   2         14.36          1.15        22.94 o
 -10  12   2        559.25        602.89        95.71 o
  -9  12   2          3.46          6.01         9.49 o
  -8  12   2        344.35        465.30        62.93 o
  -7  12   2        424.23        358.80        66.30 o
  -6  12   2        324.96        290.59        31.63 o
  -5  12   2        509.10        440.20        68.10 o
  -4  12   2        265.96        336.50        54.87 o
  -3  12   2        755.57        858.48       122.86 o
  -2  12   2        105.53        125.56        17.34 o
  -1  12   2        575.79        619.43        40.65 o
   0  12   2       1002.58       1009.41        43.75 o
   1  12   2         44.51         38.74        12.94 o
   2  12   2        399.43        433.51        43.31 o
   3  12   2        207.35        222.21        19.36 o
   4  12   2        347.61        327.10        20.50 o
   5  12   2        517.11        515.23        35.57 o
   6  12   2        187.66        199.34        28.51 o
   7  12   2         19.97         19.86        15.92 o
   8  12   2         30.82         23.82        12.99 o
   9  12   2        393.97        439.80        50.25 o
  10  12   2         60.37         38.60        33.86 o
 -10  13   2        279.19        337.08        73.05 o
  -9  13   2        381.88        425.45        80.74 o
  -8  13   2        137.14        146.23        44.35 o
  -7  13   2        232.77        218.69        27.26 o
  -6  13   2         71.43         60.02        15.79 o
  -5  13   2        245.46        160.24        41.84 o
  -4  13   2       1070.44       1020.16        71.69 o
  -3  13   2          6.31          1.38         2.47 o
  -2  13   2        501.36        537.98        40.54 o
  -1  13   2        787.82        775.12        39.28 o
   0  13   2        833.55        758.27        37.42 o
   1  13   2         80.78         76.55        12.79 o
   2  13   2        108.78         71.25        14.80 o
   3  13   2         50.66         36.95        10.85 o
   4  13   2        131.31        107.72        10.97 o
   5  13   2        119.08        118.27        14.71 o
   6  13   2        218.43        251.92        26.36 o
   7  13   2         11.64         11.44         9.40 o
   8  13   2        149.09        171.69        29.98 o
   9  13   2        750.57        784.19        68.55 o
  10  13   2        404.71        451.53        53.17 o
 -10  14   2         59.74         83.93        36.24 o
  -9  14   2        605.89        617.79       100.43 o
  -8  14   2        198.55        298.76        67.07 o
  -7  14   2          6.24         -6.60        20.65 o
  -6  14   2         19.30         18.25         8.60 o
  -5  14   2         31.18         21.72         7.71 o
  -4  14   2          0.42         -1.20         3.21 o
  -3  14   2         13.63          7.77         3.62 o
  -2  14   2       1806.75       1697.00        68.83 o
  -1  14   2       1516.87       1454.77        60.70 o
   0  14   2          0.24          5.22         4.02 o
   1  14   2       1678.63       1651.94        89.08 o
   2  14   2        100.83        124.98        20.46 o
   3  14   2        203.82        201.71        26.12 o
   4  14   2          2.32          5.53         5.03 o
   5  14   2         23.30         11.97        11.90 o
   6  14   2        122.09         89.73        13.23 o
   7  14   2         18.65         44.44        24.56 o
   8  14   2        760.18        932.22       117.63 o
   9  14   2         38.95         39.15        20.85 o
  10  14   2        172.55        180.29        54.37 o
 -10  15   2          5.07         38.99        29.76 o
  -9  15   2        374.35        376.58        76.77 o
  -8  15   2        234.81        184.51        53.87 o
  -7  15   2          4.31         22.86        22.83 o
  -6  15   2        143.57        114.17        21.96 o
  -5  15   2        697.00        595.85        55.48 o
  -4  15   2        261.65        286.05        36.72 o
  -3  15   2        259.66        269.48        21.42 o
  -2  15   2        358.02        302.12        24.51 o
  -1  15   2        106.36        121.21        15.19 o
   0  15   2         11.22         16.13         5.34 o
   1  15   2       1010.27       1036.80        67.73 o
   2  15   2        359.66        377.30        38.29 o
   3  15   2        285.34        340.74        60.18 o
   4  15   2         32.54         28.00        19.90 o
   5  15   2        164.65        159.69        23.87 o
   6  15   2         31.09         23.27        13.79 o
   7  15   2         31.09         17.89        19.36 o
   8  15   2        121.10         62.00        24.94 o
   9  15   2         14.01         32.98        24.60 o
  -9  16   2         78.41         66.57        30.98 o
  -8  16   2         17.23         -9.62        19.72 o
  -7  16   2          2.48          1.41        14.03 o
  -6  16   2         11.63         16.67         9.23 o
  -5  16   2         55.93         64.55        10.65 o
  -4  16   2         11.63         11.26         9.24 o
  -3  16   2        222.32        265.79        28.04 o
  -2  16   2        188.57        172.74        18.87 o
  -1  16   2         33.20         14.05         4.76 o
   0  16   2        195.05        199.08        26.96 o
   1  16   2        472.20        446.35        67.84 o
   2  16   2        366.23        282.25        55.83 o
   3  16   2         52.42         78.35        30.21 o
   4  16   2        123.04         96.78        34.08 o
   5  16   2        257.28        263.08        57.09 o
   6  16   2         42.99         53.43        32.09 o
   7  16   2         13.16         37.57        24.80 o
   8  16   2        108.14         65.16        29.83 o
   9  16   2          3.83         -6.43        14.61 o
  -9  17   2        393.68        523.05        93.88 o
  -8  17   2         11.92          7.73        18.98 o
  -7  17   2        514.93        639.52        59.42 o
  -6  17   2        661.30        800.81        65.14 o
  -5  17   2        405.83        443.96        45.40 o
  -4  17   2       1350.74       1598.21       132.49 o
  -3  17   2          0.25          4.78         6.33 o
  -2  17   2          0.24          0.70         8.23 o
  -1  17   2        410.77        373.08        29.38 o
   0  17   2         55.99         29.20         9.93 o
   1  17   2        203.80        191.71        47.11 o
   2  17   2         25.36          4.61        12.01 o
   3  17   2         44.06         36.10        21.52 o
   4  17   2          6.67         27.16        22.04 o
   5  17   2        612.28        602.25        90.40 o
   6  17   2        699.77        735.18       101.27 o
   7  17   2         69.56        163.49        50.44 o
   8  17   2          0.22         27.04        23.90 o
  -9  18   2        299.45        272.64        68.76 o
  -8  18   2          0.95        136.73        49.06 o
  -7  18   2         48.44         30.36        30.42 o
  -6  18   2          0.06         16.02        15.66 o
  -5  18   2        189.49        209.14        33.78 o
  -4  18   2         15.76         18.24         7.61 o
  -3  18   2         36.03         23.33         8.65 o
  -2  18   2        787.19        790.13        60.44 o
  -1  18   2        136.12        125.19        16.87 o
   0  18   2         17.37         18.57         8.49 o
   1  18   2       1543.43       1715.13       157.71 o
   2  18   2          1.95          6.37        13.27 o
   3  18   2        498.70        575.78        87.68 o
   4  18   2          0.64        -21.95        21.95 o
   5  18   2          4.53        -10.87        15.39 o
   6  18   2         77.59        111.17        40.74 o
   7  18   2          5.81         -7.16        16.65 o
   8  18   2        258.08        275.41        67.80 o
  -8  19   2        170.54        170.26        52.30 o
  -7  19   2        203.15        222.58        33.93 o
  -6  19   2        404.67        466.49        48.28 o
  -5  19   2        121.91        121.23        23.41 o
  -4  19   2         47.99         28.32        30.55 o
  -3  19   2        246.61        274.33        34.39 o
  -2  19   2        273.03        320.54        37.19 o
  -1  19   2        118.20        118.38        40.83 o
   0  19   2          0.48          9.91        13.04 o
   1  19   2          9.17        -11.49        16.51 o
   2  19   2       1157.69       1202.40       131.89 o
   3  19   2         97.04         44.40        23.68 o
   4  19   2         97.70         92.85        35.51 o
   5  19   2         65.18        119.64        42.35 o
   6  19   2         48.26         33.23        24.67 o
   7  19   2        224.86        165.90        50.77 o
   8  19   2          4.93          3.22        24.17 o
  -8  20   2         69.87         97.83        41.90 o
  -7  20   2          3.32         -3.62        24.13 o
  -6  20   2        177.37        155.07        27.22 o
  -5  20   2        222.72        260.46        34.83 o
  -4  20   2         87.39         77.80        17.98 o
  -3  20   2         40.43         48.74        15.22 o
  -2  20   2         38.96         63.12        17.11 o
  -1  20   2        343.23        310.47        67.68 o
   0  20   2        342.85        282.23        44.01 o
   1  20   2          0.56          5.13        13.83 o
   2  20   2          9.08          7.94        17.39 o
   3  20   2         24.51         45.31        26.05 o
   4  20   2         68.71         85.70        34.11 o
   5  20   2        338.99        378.81        76.69 o
   6  20   2          4.48         -0.75        24.86 o
   7  20   2          2.46        -27.37        27.37 o
  -7  21   2        945.72       1193.42       151.53 o
  -6  21   2        783.28        784.34       118.88 o
  -5  21   2         18.50         14.37        12.38 o
  -4  21   2        123.27        148.42        26.42 o
  -3  21   2        408.89        340.91        39.69 o
  -2  21   2        432.04        519.41        89.84 o
  -1  21   2          0.09         12.32        11.38 o
   0  21   2          2.42        -12.30        12.30 o
   1  21   2        240.17        287.83        63.30 o
   2  21   2         35.11         42.05        22.39 o
   3  21   2       1188.90       1226.67       146.01 o
   4  21   2        116.16         42.98        37.64 o
   5  21   2          4.13         -7.25        16.41 o
   6  21   2         41.76         -9.15        16.54 o
  -6  22   2        481.85        692.45       113.90 o
  -5  22   2        190.62        197.00        30.61 o
  -4  22   2        108.93        123.05        24.74 o
  -3  22   2        136.25        108.80        32.27 o
  -2  22   2        456.24        403.16        80.59 o
  -1  22   2         11.02         13.89        48.90 o
   0  22   2         84.51        116.79        54.81 o
   1  22   2        128.81        106.68        40.05 o
   2  22   2        270.98        285.98        68.34 o
   3  22   2          0.70          3.69        22.19 o
   4  22   2        325.37        468.78        90.92 o
   5  22   2        146.44        243.94        64.67 o
   6  22   2         57.87         29.12        25.23 o
  -5  23   2         49.86         64.27        41.62 o
  -4  23   2         44.01          4.97         9.54 o
  -3  23   2        283.76        319.54        75.35 o
  -2  23   2        395.45        357.73        80.61 o
  -1  23   2        183.37        191.91        40.48 o
   0  23   2        272.57        357.24        54.05 o
   1  23   2         36.69         -1.88        15.93 o
   2  23   2        463.14        543.16        97.09 o
   3  23   2         13.21         -3.09        14.30 o
   4  23   2         68.67         73.70        36.77 o
   5  23   2          1.26         10.87        19.19 o
  -4  24   2        185.51        252.79        67.13 o
  -3  24   2         45.87         48.53        33.88 o
  -2  24   2         22.53         28.57        22.82 o
  -1  24   2         29.84         20.62        16.60 o
   0  24   2         18.98         28.42        14.33 o
   1  24   2          1.97         26.23        16.53 o
   2  24   2         32.37          1.90        23.47 o
   3  24   2          9.33        -13.78        21.82 o
   4  24   2        169.63        236.33        66.35 o
  -3  25   2         70.66         92.45        42.89 o
  -2  25   2         34.24         66.40        33.78 o
  -1  25   2          0.29         18.27        24.27 o
   0  25   2          9.08          3.91        10.88 o
   1  25   2          0.63          9.67        16.81 o
   2  25   2         45.06        122.73        48.48 o
   3  25   2          2.91        -36.06        36.06 o
   0  26   2          0.84         34.17        23.10 o
 -13   1   3        106.76        148.43        25.46 o
 -12   1   3         51.10         63.93        17.50 o
 -11   1   3         44.21         34.16        15.60 o
 -10   1   3        532.38        532.47        33.42 o
  -9   1   3        346.41        355.89        34.60 o
  -8   1   3        126.27        101.87        14.67 o
  -7   1   3       1387.21       1361.29        66.15 o
  -6   1   3         20.34         16.67         6.71 o
  -5   1   3         34.95         20.84        11.36 o
  -4   1   3        537.89        958.67        40.54 o
  -3   1   3       4059.39       5856.05       160.56 o
  -2   1   3       6383.33       8242.72       265.90 o
  -1   1   3        255.35        223.93        13.73 o
   0   1   3       1029.45       1009.49        31.02 o
   1   1   3        547.79        650.66        14.18 o
   2   1   3         11.38         32.05         3.10 o
   3   1   3       1052.28        941.77        22.56 o
   4   1   3       2308.98       2129.24        59.64 o
   5   1   3          0.30          0.10         3.45 o
   6   1   3         61.67         65.86        11.48 o
   7   1   3        295.70        295.56        19.41 o
   8   1   3        125.77        112.27        16.88 o
   9   1   3        316.62        290.38        35.70 o
  10   1   3        385.99        438.16        46.03 o
  11   1   3        166.31        174.92        30.54 o
 -13   2   3         23.31         31.82        17.91 o
 -12   2   3         67.60         66.60        18.33 o
 -11   2   3        100.54         88.71        21.44 o
 -10   2   3        317.52        325.13        29.01 o
  -9   2   3         45.42         35.62         8.32 o
  -8   2   3        279.80        233.66        22.32 o
  -7   2   3        945.15        833.19        43.96 o
  -6   2   3        595.09        616.43        35.59 o
  -5   2   3       1480.21       1731.75       104.19 o
  -4   2   3         88.40        161.92        14.67 o
  -3   2   3       2773.20       3560.93        89.90 o
  -2   2   3        779.52       1062.95        69.21 o
  -1   2   3         43.14         59.98        10.27 o
   0   2   3        592.75        536.95        54.27 o
   1   2   3      10351.27      10823.74       228.89 o
   2   2   3       6545.17       6005.54       105.96 o
   3   2   3        376.89        323.70        12.52 o
   4   2   3        944.75        860.98        28.12 o
   5   2   3       3251.51       3095.69        81.18 o
   6   2   3        615.47        664.75        38.36 o
   7   2   3       1548.45       1551.90        80.56 o
   8   2   3        196.31        189.63        22.17 o
   9   2   3         80.61         61.56        13.45 o
  10   2   3          9.95         13.70         8.58 o
  11   2   3         45.46         69.03        19.85 o
 -12   3   3          4.63         -1.94         5.61 o
 -11   3   3         76.75         61.93        16.09 o
 -10   3   3          6.07         14.00        11.45 o
  -9   3   3         27.03         13.48        14.32 o
  -8   3   3         90.65         81.87        14.72 o
  -7   3   3        747.60        725.04        40.14 o
  -6   3   3       1057.34       1120.59        69.02 o
  -5   3   3        404.14        457.23        27.33 o
  -4   3   3       2243.84       2955.53       115.41 o
  -3   3   3       4454.88       5821.40       189.02 o
  -2   3   3       6264.25       6426.94       204.17 o
  -1   3   3        185.86        106.64         9.36 o
   0   3   3        939.37        811.89        44.45 o
   1   3   3       4305.92       4550.92       105.08 o
   2   3   3          5.56          2.73         2.05 o
   3   3   3       1424.98       1300.72        33.87 o
   4   3   3        328.66        300.45        16.84 o
   5   3   3        404.89        406.07        19.67 o
   6   3   3        478.98        452.04        31.51 o
   7   3   3         62.21         61.76        12.95 o
   8   3   3          6.31         -6.42         7.68 o
   9   3   3        452.95        444.99        37.00 o
  10   3   3        218.67        208.50        26.66 o
  11   3   3         60.56         34.38        16.67 o
 -12   4   3        267.86        375.72        42.47 o
 -11   4   3        336.15        451.44        76.16 o
 -10   4   3        116.94        125.05        23.16 o
  -9   4   3        343.49        311.42        32.51 o
  -8   4   3         32.75         51.54        20.56 o
  -7   4   3        234.33        226.22        25.55 o
  -6   4   3        841.79        813.91        54.72 o
  -5   4   3        902.84        907.11        52.63 o
  -4   4   3         48.28         18.54         7.20 o
  -3   4   3         53.17         52.44         9.29 o
  -2   4   3         41.44         73.63        17.23 o
  -1   4   3       2921.54       3690.49       286.22 o
   0   4   3       1587.06       1413.09        98.15 o
   1   4   3       4850.85       4555.44       111.18 o
   2   4   3        264.36        268.43        11.99 o
   3   4   3       3540.90       3396.32        85.14 o
   4   4   3       1338.02       1268.02        41.11 o
   5   4   3         85.80         75.38         9.29 o
   6   4   3         13.15          2.32         6.52 o
   7   4   3        164.62        139.82        18.19 o
   8   4   3        346.04        343.12        30.38 o
   9   4   3          0.59          2.81         7.37 o
  10   4   3        322.43        269.79        31.08 o
  11   4   3        311.28        342.51        44.54 o
 -12   5   3        117.15        126.39        24.70 o
 -11   5   3          1.10         12.76        10.88 o
 -10   5   3        336.78        333.95        36.28 o
  -9   5   3        125.22        147.65        22.29 o
  -8   5   3         17.29         31.44        10.94 o
  -7   5   3        438.11        594.67       114.36 o
  -6   5   3        356.50        306.04        33.88 o
  -5   5   3        612.01        854.84       161.30 o
  -4   5   3       1382.52       1877.20       210.74 o
  -3   5   3          7.51          3.80         4.34 o
  -2   5   3        146.20        181.47        27.67 o
  -1   5   3       1391.87       2145.75       320.43 o
   0   5   3       9727.68      11165.29      1293.58 o
   1   5   3         17.54          7.90         4.59 o
   2   5   3         97.95         53.97         6.97 o
   3   5   3       1400.88       1392.92        32.13 o
   4   5   3       1190.42       1060.00        33.63 o
   5   5   3         75.27         67.31        10.46 o
   6   5   3        202.27        226.75        42.57 o
   7   5   3        256.71        274.33        32.08 o
   8   5   3        139.56        129.66        22.06 o
   9   5   3         12.64         13.53         8.18 o
  10   5   3        414.98        449.58        40.08 o
  11   5   3        141.40        137.09        27.89 o
 -12   6   3         20.53         46.19        19.84 o
 -11   6   3        292.19        381.02        54.66 o
 -10   6   3         10.94          2.21         8.46 o
  -9   6   3         11.32          4.59        13.33 o
  -8   6   3         28.31         24.51         9.57 o
  -7   6   3        386.57        516.20        93.05 o
  -6   6   3        650.66        818.66        74.95 o
  -5   6   3        511.08        703.09        61.38 o
  -4   6   3        610.12        673.86        70.74 o
  -3   6   3        353.12        254.28        25.08 o
  -2   6   3        222.67        152.52        27.64 o
  -1   6   3       1219.85       1187.26        83.94 o
   0   6   3       2258.98       2512.51       354.68 o
   1   6   3          4.78         16.91         6.58 o
   2   6   3       1285.10       1338.59        57.26 o
   3   6   3       1541.66       1470.67        40.87 o
   4   6   3        952.82        887.36        30.77 o
   5   6   3       1667.86       1576.71        59.17 o
   6   6   3        995.86        894.62        59.83 o
   7   6   3          1.02         -0.67        11.24 o
   8   6   3        170.51        161.13        38.60 o
   9   6   3        159.33        186.95        24.05 o
  10   6   3        166.29        185.23        25.12 o
  11   6   3        176.64        174.00        32.30 o
 -12   7   3          1.42        -21.29        21.29 o
 -11   7   3         11.38         29.69        12.64 o
 -10   7   3          0.03         -1.38         7.87 o
  -9   7   3         93.19        110.81        23.58 o
  -8   7   3       1786.55       2405.29       324.10 o
  -7   7   3        903.24       1091.60       177.18 o
  -6   7   3       1678.65       2051.58       332.03 o
  -5   7   3        797.43       1058.88        81.93 o
  -4   7   3       1047.74        826.07        50.80 o
  -3   7   3        128.28        150.10        19.34 o
  -2   7   3         72.94         49.96        17.78 o
  -1   7   3       3438.99       3526.52       194.19 o
   0   7   3       1043.57       1391.59       128.15 o
   1   7   3          1.44         -2.59         5.02 o
   2   7   3         58.13         55.81         7.77 o
   3   7   3        753.76        754.11        33.45 o
   4   7   3       2806.10       2617.52        80.38 o
   5   7   3        137.97        106.68        15.46 o
   6   7   3       2651.67       2957.30       281.53 o
   7   7   3        179.09        155.39        25.03 o
   8   7   3        185.08        227.25        31.14 o
   9   7   3        212.32        213.23        26.11 o
  10   7   3          2.26          8.58        12.40 o
  11   7   3          2.28          2.14         8.45 o
 -12   8   3          1.44        -16.66        25.18 o
 -11   8   3        118.69        137.32        44.02 o
 -10   8   3        397.50        555.82       126.30 o
  -9   8   3         33.04         69.19        22.12 o
  -8   8   3        156.86        199.92        52.52 o
  -7   8   3         22.14         25.84        11.35 o
  -6   8   3        161.22        178.91        22.56 o
  -5   8   3         35.15         17.78         6.16 o
  -4   8   3       1376.83       1362.66       165.74 o
  -3   8   3       1163.20        999.23        88.49 o
  -2   8   3         59.02        132.64        28.10 o
  -1   8   3       4515.86       4414.66       237.51 o
   0   8   3       1431.03       1277.51        89.83 o
   1   8   3       8466.28       9989.31       665.25 o
   2   8   3        596.81        756.62        47.40 o
   3   8   3        335.11        332.21        18.97 o
   4   8   3        484.91        442.77        27.09 o
   5   8   3        600.67        617.68        47.87 o
   6   8   3        293.01        256.46        31.03 o
   7   8   3       1636.43       1871.86       114.76 o
   8   8   3        238.75        237.55        33.07 o
   9   8   3        239.06        245.62        35.86 o
  10   8   3         45.13         27.42        18.63 o
  11   8   3         73.25         63.73        20.47 o
 -11   9   3         26.71         25.85        22.40 o
 -10   9   3        269.01        380.73        46.77 o
  -9   9   3          1.30         -1.96        10.81 o
  -8   9   3         14.77          8.60         7.61 o
  -7   9   3          6.82          4.69         4.92 o
  -6   9   3        710.11        744.20        82.33 o
  -5   9   3          7.95          3.26         4.81 o
  -4   9   3        104.98         93.55        24.25 o
  -3   9   3         30.29         72.27        23.21 o
  -2   9   3        210.20        163.97        33.04 o
  -1   9   3        218.72        183.17        34.74 o
   0   9   3        220.47        197.06        15.83 o
   1   9   3        193.08        175.55        21.71 o
   2   9   3         48.45         38.52        10.06 o
   3   9   3        351.49        361.51        20.53 o
   4   9   3         18.02         14.78         5.85 o
   5   9   3          8.17         -6.26        10.33 o
   6   9   3        204.23        194.33        27.11 o
   7   9   3          0.07         -3.78         7.86 o
   8   9   3         20.04         10.07        10.42 o
   9   9   3         40.26         20.73        12.75 o
  10   9   3          4.49          2.27         7.74 o
  11   9   3          0.19         -4.01         9.89 o
 -11  10   3        338.82        346.98        72.05 o
 -10  10   3         53.80         15.25        14.21 o
  -9  10   3         71.95        115.28        19.34 o
  -8  10   3         34.38         48.77        12.93 o
  -7  10   3         78.94         73.17        23.15 o
  -6  10   3         70.13         72.40        15.20 o
  -5  10   3          0.65         -2.27         4.91 o
  -4  10   3        949.96        998.85        96.97 o
  -3  10   3        729.10       1005.43        94.48 o
  -2  10   3        154.97        198.02        36.88 o
  -1  10   3       4273.19       4503.67       253.47 o
   0  10   3        147.04        135.85        14.70 o
   1  10   3       4441.61       4517.93       301.06 o
   2  10   3        616.87        574.68        34.63 o
   3  10   3        123.56         97.35        16.52 o
   4  10   3       1973.52       2058.93       117.82 o
   5  10   3        934.65        997.09        79.74 o
   6  10   3         45.01         38.85        14.72 o
   7  10   3         95.88        112.41        23.06 o
   8  10   3       1161.85       1149.30        80.52 o
   9  10   3        248.01        247.79        37.39 o
  10  10   3        289.62        303.55        42.84 o
  11  10   3        518.81        469.97        74.58 o
 -11  11   3          0.74        -24.17        24.17 o
 -10  11   3         17.45         14.08        18.74 o
  -9  11   3          3.67          7.81         6.55 o
  -8  11   3        198.25        332.43        64.56 o
  -7  11   3       1950.70       1741.35       173.93 o
  -6  11   3        941.75        745.95        53.87 o
  -5  11   3         70.32         55.36        19.91 o
  -4  11   3       1512.85       1500.76       127.36 o
  -3  11   3        170.48        147.62        14.16 o
  -2  11   3          0.21          2.99         9.15 o
  -1  11   3        315.50        305.56        21.04 o
   0  11   3        240.96        271.72        19.38 o
   1  11   3       1702.44       1699.82        69.83 o
   2  11   3       1746.69       1677.08        85.19 o
   3  11   3        156.63        146.63        21.19 o
   4  11   3       4580.70       4587.24       271.31 o
   5  11   3          5.98          7.30         3.13 o
   6  11   3       1240.97       1231.39        79.20 o
   7  11   3        138.19        117.98        27.49 o
   8  11   3         52.26         38.44        15.02 o
   9  11   3        498.37        560.24        57.09 o
  10  11   3         37.31         37.77        15.11 o
 -11  12   3         63.64         68.45        34.63 o
 -10  12   3          0.95         10.80        16.69 o
  -9  12   3        228.54        321.50        66.48 o
  -8  12   3        277.43        274.43        61.42 o
  -7  12   3       1168.60        974.58       240.73 o
  -6  12   3         48.19         49.68        13.77 o
  -5  12   3        636.72        581.84        49.06 o
  -4  12   3        359.81        373.52        40.17 o
  -3  12   3        864.23        965.20        82.59 o
  -2  12   3          0.02         -2.08         9.74 o
  -1  12   3       1132.70       1221.53        51.31 o
   0  12   3       1954.45       2013.27        64.03 o
   1  12   3         33.76         55.56        11.53 o
   2  12   3        360.64        326.70        32.72 o
   3  12   3          4.51          1.80        12.28 o
   4  12   3        523.45        588.08        74.61 o
   5  12   3        589.79        614.10        79.55 o
   6  12   3        248.69        187.38        29.36 o
   7  12   3        177.35        204.44        32.36 o
   8  12   3        490.51        476.01        51.46 o
   9  12   3         33.21          1.30        29.84 o
  10  12   3          5.68         -0.06         8.88 o
 -10  13   3        571.84        733.35       109.72 o
  -9  13   3        136.40        117.35        39.32 o
  -8  13   3        108.40         93.34        35.78 o
  -7  13   3          4.00         -6.37         8.84 o
  -6  13   3        223.20        193.96        27.49 o
  -5  13   3         30.06          7.07        16.05 o
  -4  13   3        519.26        552.90        51.68 o
  -3  13   3        455.86        492.34        27.46 o
  -2  13   3       2851.73       2967.99       102.05 o
  -1  13   3         31.72         42.50         7.99 o
   0  13   3        912.23        902.93        42.32 o
   1  13   3        184.03        180.12        24.71 o
   2  13   3         98.40        129.47        35.50 o
   3  13   3          1.00        -10.77        10.77 o
   4  13   3       1144.89       1140.61       111.82 o
   5  13   3        200.08        210.81        46.23 o
   6  13   3        476.39        452.05        71.53 o
   7  13   3         40.39         55.74        23.88 o
   8  13   3        468.91        513.91        62.72 o
   9  13   3        235.13        263.86        39.09 o
  10  13   3        427.79        470.10        82.09 o
 -10  14   3          9.46         14.35        23.83 o
  -9  14   3         38.94         20.65        19.94 o
  -8  14   3         91.21        115.38        42.34 o
  -7  14   3         36.84         45.13        27.16 o
  -6  14   3         23.77          7.99         6.36 o
  -5  14   3         13.38         -1.80         7.15 o
  -4  14   3        446.03        679.06        73.23 o
  -3  14   3        767.10        888.21        60.60 o
  -2  14   3         45.99         45.80         8.78 o
  -1  14   3        364.35        322.87        31.54 o
   0  14   3          0.27          0.03         3.52 o
   1  14   3        655.43        743.62        85.29 o
   2  14   3          7.33         33.55        19.44 o
   3  14   3       1049.73       1072.21       108.24 o
   4  14   3         61.45         37.95        18.45 o
   5  14   3        276.81        256.82        51.48 o
   6  14   3         93.10         55.00        28.28 o
   7  14   3        131.09        125.97        37.47 o
   8  14   3        127.88         67.68        30.78 o
   9  14   3          3.74         11.39        22.82 o
 -10  15   3        440.62        698.99       110.61 o
  -9  15   3        419.60        492.68        88.46 o
  -8  15   3          8.38          2.00        12.71 o
  -7  15   3        160.67        153.46        43.69 o
  -6  15   3        460.57        414.10        46.04 o
  -5  15   3        381.76        384.81        42.67 o
  -4  15   3          0.93          5.00         8.07 o
  -3  15   3         67.24         71.76         9.18 o
  -2  15   3          0.44         -4.67         4.67 o
  -1  15   3        628.71        571.92        34.85 o
   0  15   3       1461.12       1336.02        58.48 o
   1  15   3       1175.39       1098.82       110.66 o
   2  15   3        338.93        341.27        60.00 o
   3  15   3          0.02         15.83        23.19 o
   4  15   3         28.28         22.16        13.36 o
   5  15   3         65.52         50.64        23.57 o
   6  15   3        177.63        249.83        54.78 o
   7  15   3        779.09        914.51       112.47 o
   8  15   3        245.67        192.68        53.14 o
   9  15   3        369.70        350.52        71.16 o
  -9  16   3        110.34        135.39        48.61 o
  -8  16   3        390.54        437.32        80.23 o
  -7  16   3        641.70        794.29        68.45 o
  -6  16   3          4.69          3.15         8.47 o
  -5  16   3       1326.88       1269.40       135.59 o
  -4  16   3        201.84        228.81        25.36 o
  -3  16   3        513.79        508.09        33.90 o
  -2  16   3         44.96         57.95        10.75 o
  -1  16   3        215.70        214.52        31.49 o
   0  16   3        138.48        113.81        15.41 o
   1  16   3        136.22        148.48        39.31 o
   2  16   3       2876.96       2936.81       212.60 o
   3  16   3       1244.07       1308.24       128.98 o
   4  16   3        234.27        278.22        55.97 o
   5  16   3       1247.83       1251.49       131.75 o
   6  16   3         68.91         50.49        27.97 o
   7  16   3        503.22        496.68        83.63 o
   8  16   3        147.13        117.75        43.24 o
   9  16   3          0.42         28.98        22.88 o
  -9  17   3          0.62        -29.07        29.07 o
  -8  17   3         51.23         93.22        25.08 o
  -7  17   3          2.16          3.27        20.36 o
  -6  17   3        184.95        132.89        25.77 o
  -5  17   3         93.88         98.76        23.61 o
  -4  17   3         40.73         15.95         8.47 o
  -3  17   3         40.50         25.95        13.37 o
  -2  17   3          0.98          1.43         4.86 o
  -1  17   3        107.27         90.57        13.83 o
   0  17   3        741.56        688.69        50.75 o
   1  17   3        926.89        857.45       101.95 o
   2  17   3        213.37        279.72        56.97 o
   3  17   3       1035.07       1112.82       122.23 o
   4  17   3         36.97         14.86        13.63 o
   5  17   3         28.80         22.53        21.77 o
   6  17   3         10.35         18.83        17.15 o
   7  17   3         87.99         85.77        32.03 o
   8  17   3        317.13        349.22        74.02 o
  -9  18   3         10.09        -36.16        36.16 o
  -8  18   3        108.35        127.22        28.60 o
  -7  18   3        450.55        476.47        70.69 o
  -6  18   3         46.99         32.00        13.12 o
  -5  18   3        626.89        690.87        61.10 o
  -4  18   3         75.25         65.88        17.66 o
  -3  18   3        427.40        464.57        62.06 o
  -2  18   3         48.48         35.92        19.07 o
  -1  18   3          0.20         -5.56         5.56 o
   0  18   3        298.96        254.65        55.62 o
   1  18   3         64.98         29.12        20.97 o
   2  18   3          4.78        -19.38        19.38 o
   3  18   3        305.10        289.51        61.10 o
   4  18   3        158.40         87.31        33.33 o
   5  18   3        245.38        261.51        59.48 o
   6  18   3         51.04         32.90        23.76 o
   7  18   3         89.47         99.38        38.53 o
   8  18   3         17.64         -4.07        17.11 o
  -8  19   3        122.23        137.13        53.26 o
  -7  19   3          7.80         17.53        10.67 o
  -6  19   3          0.07          0.81        22.62 o
  -5  19   3        259.96        260.40        36.40 o
  -4  19   3        105.65         99.78        22.11 o
  -3  19   3        592.90        588.86        54.19 o
  -2  19   3        712.97        712.78        59.81 o
  -1  19   3          4.85          7.50         8.48 o
   0  19   3        374.12        405.87        52.03 o
   1  19   3         37.16         31.00        24.93 o
   2  19   3        275.92        231.35        55.67 o
   3  19   3        150.85        197.75        51.53 o
   4  19   3          3.19         -6.55        24.24 o
   5  19   3          0.04        -10.21        21.35 o
   6  19   3         17.98         -2.81        17.43 o
   7  19   3        446.46        476.07        86.64 o
  -8  20   3         45.18         94.01        40.40 o
  -7  20   3         24.93         36.52        22.52 o
  -6  20   3         35.34         43.20        16.15 o
  -5  20   3        340.88        374.48        64.94 o
  -4  20   3        546.79        559.68        54.25 o
  -3  20   3          0.12          4.55         8.75 o
  -2  20   3        147.01        136.55        25.70 o
  -1  20   3        343.93        331.04        49.22 o
   0  20   3        205.50        219.73        38.84 o
   1  20   3          3.37        -18.70        22.93 o
   2  20   3        336.49        365.60        71.04 o
   3  20   3        191.03        212.54        53.78 o
   4  20   3        157.72        125.13        45.89 o
   5  20   3        164.99        105.00        37.78 o
   6  20   3         66.99         19.98        20.52 o
   7  20   3        101.14         71.47        34.81 o
  -7  21   3        210.48        247.05        64.91 o
  -6  21   3       1333.45       1352.43        94.08 o
  -5  21   3        204.22        177.86        34.49 o
  -4  21   3         35.94          5.64        23.27 o
  -3  21   3         23.93         54.51        17.19 o
  -2  21   3         34.85         35.24        12.15 o
  -1  21   3        171.07        150.02        34.58 o
   0  21   3         32.64         24.20        14.28 o
   1  21   3        144.81        151.21        45.79 o
   2  21   3          0.04          0.88        19.91 o
   3  21   3       1043.49       1099.79       135.33 o
   4  21   3         94.91        103.55        40.26 o
   5  21   3         41.02         66.55        29.78 o
   6  21   3        320.99        406.78        81.09 o
  -6  22   3         85.10        134.75        53.96 o
  -5  22   3         52.30         31.35        11.98 o
  -4  22   3        225.01        224.92        34.85 o
  -3  22   3        460.45        464.94        49.67 o
  -2  22   3         69.02        102.97        40.05 o
  -1  22   3        143.63        126.17        30.98 o
   0  22   3          4.96         -3.52        11.96 o
   1  22   3        256.76        271.84        66.32 o
   2  22   3        139.60         96.36        46.43 o
   3  22   3        158.61        214.54        59.11 o
   4  22   3         80.96         61.60        32.39 o
   5  22   3         69.78         38.78        24.80 o
   6  22   3         86.79         67.68        34.45 o
  -5  23   3          0.22         -2.38        16.95 o
  -4  23   3         10.78         -2.30        50.39 o
  -3  23   3         80.06         70.77        18.78 o
  -2  23   3          0.04         22.93        23.31 o
  -1  23   3          2.09          2.96        29.25 o
   0  23   3         53.62         32.08        19.09 o
   1  23   3          4.51         27.24        18.97 o
   2  23   3          0.01         -1.40        23.09 o
   3  23   3        289.41        373.51        81.57 o
   4  23   3        191.66        236.99        68.22 o
   5  23   3          5.56         18.24        24.45 o
  -4  24   3         99.44        101.31        24.06 o
  -3  24   3        109.43        110.37        46.63 o
  -2  24   3        116.71        170.42        46.27 o
  -1  24   3        530.74        586.98        72.28 o
   0  24   3          3.49        -14.16        15.91 o
   1  24   3        321.93        384.30        58.19 o
   2  24   3         76.96         96.19        48.05 o
   3  24   3         98.21         41.17        28.57 o
   4  24   3          1.69        -20.94        20.96 o
  -2  25   3         15.23         16.62        22.18 o
  -1  25   3         13.18         19.40        21.00 o
   0  25   3        361.64        384.20        58.17 o
   1  25   3        251.75        214.04        43.58 o
   2  25   3         39.89         62.39        34.39 o
   3  25   3        459.09        469.01        94.78 o
   0  26   3        180.46        127.92        49.89 o
 -13   0   4        970.00       1126.30       107.77 o
 -12   0   4         16.20         23.57        19.29 o
 -11   0   4        337.07        344.77        37.86 o
 -10   0   4          0.14         -4.40        15.58 o
  -9   0   4        360.48        294.52        32.79 o
  -8   0   4         46.33         54.94        15.02 o
  -7   0   4        259.34        249.22        42.01 o
  -6   0   4         38.19         21.97         9.44 o
  -5   0   4       3843.00       5053.47       260.26 o
  -4   0   4       9653.52      13190.37      1242.92 o
  -3   0   4       3201.97       3384.83       196.94 o
  -2   0   4       3534.67       4061.84       324.96 o
  -1   0   4       6242.89       5747.57       203.80 o
   0   0   4         28.00          4.92         2.96 o
   1   0   4         15.15         28.49         3.82 o
   2   0   4       6061.40       5891.37       140.04 o
   3   0   4       2388.50       2425.79        59.55 o
   4   0   4         64.41         50.04         5.76 o
   5   0   4        485.07        433.81        20.09 o
   6   0   4         49.53         58.58         9.01 o
   7   0   4          1.85          2.87        12.18 o
   8   0   4         21.51          5.58        11.42 o
   9   0   4       1892.74       2090.11       159.57 o
  10   0   4         28.55         11.10        15.59 o
 -13   1   4        464.12        435.73        60.73 o
 -12   1   4        117.89         84.27        32.42 o
 -11   1   4        238.41        247.14        22.39 o
 -10   1   4        175.54        144.84        16.50 o
  -9   1   4        212.91        210.72        22.59 o
  -8   1   4       3222.68       3260.39       116.28 o
  -7   1   4        144.97        146.18        17.20 o
  -6   1   4        802.74        772.14        32.30 o
  -5   1   4       1794.87       2191.38        87.39 o
  -4   1   4       2008.84       2590.54        70.18 o
  -3   1   4       4582.19       6808.08       152.64 o
  -2   1   4       1626.86       1754.60       114.53 o
  -1   1   4        474.13        401.89        21.84 o
   0   1   4         57.35         74.47         5.50 o
   1   1   4       2903.33       2678.91        48.21 o
   2   1   4       2984.02       3210.53        58.17 o
   3   1   4        716.98        644.12        18.69 o
   4   1   4        299.13        259.14        11.69 o
   5   1   4         73.98         66.35         6.11 o
   6   1   4       2152.90       1947.99        50.76 o
   7   1   4        175.72        160.29        13.84 o
   8   1   4          5.27          8.56         7.71 o
   9   1   4         20.62         11.63        12.66 o
  10   1   4         24.50         20.60        22.82 o
 -12   2   4          0.10         -5.22        11.42 o
 -11   2   4         92.96         88.82        19.65 o
 -10   2   4         38.59         19.70         9.29 o
  -9   2   4       1919.82       1953.57        82.85 o
  -8   2   4         14.92          2.84         6.59 o
  -7   2   4        580.28        596.80        36.52 o
  -6   2   4         53.79         45.42         7.55 o
  -5   2   4         19.09         21.18         6.83 o
  -4   2   4       1622.41       2376.92        68.01 o
  -3   2   4       3712.71       5563.84       173.80 o
  -2   2   4        623.10        571.48        47.17 o
  -1   2   4       2027.94       2121.03       122.92 o
   0   2   4       2281.60       1839.73        52.89 o
   1   2   4        535.11        421.87        10.99 o
   2   2   4       1323.52       1331.81        29.37 o
   3   2   4       1367.89       1256.75        31.61 o
   4   2   4        181.86        160.18         9.93 o
   5   2   4         24.14         25.29         4.41 o
   6   2   4         15.48          7.14         3.99 o
   7   2   4        480.48        442.22        22.70 o
   8   2   4         46.90         40.83        10.52 o
   9   2   4         71.85         59.63        15.02 o
  10   2   4         35.41         23.71        12.05 o
 -12   3   4        812.68       1108.58       220.39 o
 -11   3   4         25.23          4.68         7.22 o
 -10   3   4        157.44        221.46        28.84 o
  -9   3   4        128.40        105.30        22.73 o
  -8   3   4       3818.04       3730.59       186.80 o
  -7   3   4         12.40         -1.09         7.74 o
  -6   3   4       4010.60       3953.33       147.29 o
  -5   3   4         61.75         69.98        13.35 o
  -4   3   4       1081.28       1400.33        70.47 o
  -3   3   4       2471.94       2903.31       169.64 o
  -2   3   4       3201.77       4011.05       215.44 o
  -1   3   4        217.30        164.84        10.50 o
   0   3   4       1745.20       1692.57        73.79 o
   1   3   4        101.10         78.19         4.79 o
   2   3   4       2289.95       2109.03        41.45 o
   3   3   4         84.36         97.71         6.88 o
   4   3   4       5516.78       5107.38        98.37 o
   5   3   4         24.02         25.52         5.29 o
   6   3   4       2214.82       2101.01        68.43 o
   7   3   4        285.32        276.77        21.05 o
   8   3   4        169.05        126.37        18.92 o
   9   3   4         58.29         47.80        16.29 o
  10   3   4        121.37        140.63        21.87 o
 -12   4   4         28.52         52.89        17.46 o
 -11   4   4        212.92        292.51        39.59 o
 -10   4   4        168.73        273.19        31.21 o
  -9   4   4         13.43          4.07        10.59 o
  -8   4   4        446.03        435.94        39.20 o
  -7   4   4        979.10        860.06        69.72 o
  -6   4   4        366.80        336.32        23.13 o
  -5   4   4        118.70         99.42        16.95 o
  -4   4   4       6090.28       6703.02       346.13 o
  -3   4   4        297.14        382.70        27.64 o
  -2   4   4        797.78       1142.84        94.96 o
  -1   4   4        391.81        346.71        33.76 o
   0   4   4       5273.40       5714.89       912.79 o
   1   4   4        678.97        911.10        22.56 o
   2   4   4        448.13        350.01        14.71 o
   3   4   4        848.59        798.38        23.59 o
   4   4   4        146.94        147.19         9.61 o
   5   4   4       2616.79       2507.27        62.78 o
   6   4   4        105.34         92.50        10.76 o
   7   4   4        212.95        232.62        19.19 o
   8   4   4          0.06         -1.44        12.63 o
   9   4   4        195.77        171.42        23.20 o
  10   4   4          2.57         -2.21         7.49 o
 -12   5   4        298.88        422.86        76.46 o
 -11   5   4         15.07          9.31         9.12 o
 -10   5   4        252.06        298.68        66.11 o
  -9   5   4         50.17         73.61        14.48 o
  -8   5   4         95.88        111.17        17.56 o
  -7   5   4        137.74        162.15        35.28 o
  -6   5   4       2427.31       2718.92       110.04 o
  -5   5   4       4154.58       4350.74       200.01 o
  -4   5   4       5567.95       6823.23       630.55 o
  -3   5   4        305.81        318.35        31.17 o
  -2   5   4        891.42        787.29        35.36 o
  -1   5   4          6.64          0.98        11.85 o
   0   5   4       1829.76       2130.03       100.86 o
   1   5   4        892.89        961.00        36.27 o
   2   5   4          2.34         -0.66         3.06 o
   3   5   4       1800.80       1798.47        40.60 o
   4   5   4        279.44        261.15        12.83 o
   5   5   4         10.57         13.61         3.53 o
   6   5   4         44.96         42.91         7.67 o
   7   5   4        193.31        189.79        21.66 o
   8   5   4        119.51         98.19        17.17 o
   9   5   4         30.77         43.14        11.68 o
  10   5   4        923.64        952.72        61.77 o
  11   5   4        104.32         96.62        35.58 o
 -12   6   4         18.52         -1.18        25.30 o
 -11   6   4        503.99        748.19       177.57 o
 -10   6   4         40.16         45.78        13.05 o
  -9   6   4        453.22        634.30       119.38 o
  -8   6   4        138.05        202.89        53.61 o
  -7   6   4       2520.22       3530.95       853.07 o
  -6   6   4         12.64         10.68         4.62 o
  -5   6   4       7263.23       8594.49       777.25 o
  -4   6   4        833.01        607.73        85.24 o
  -3   6   4        729.01        579.45        64.51 o
  -2   6   4         27.51         50.87         6.27 o
  -1   6   4        142.06        165.66        20.13 o
   0   6   4       2051.96       2170.93       362.69 o
   1   6   4          0.50          9.80         5.58 o
   2   6   4       1932.06       1971.06        61.27 o
   3   6   4       3699.88       3449.19        70.57 o
   4   6   4         45.37         40.33         5.30 o
   5   6   4        149.13        133.76        12.18 o
   6   6   4         76.92         79.39         9.97 o
   7   6   4        724.67        778.20        48.35 o
   8   6   4         90.30        110.56        18.26 o
   9   6   4        162.63        209.93        32.52 o
  10   6   4          0.96         14.43         7.27 o
  11   6   4         55.25         59.40        25.75 o
 -12   7   4          3.01        -27.38        27.38 o
 -11   7   4        186.15        191.81        49.18 o
 -10   7   4          1.17          1.42         6.69 o
  -9   7   4         15.55          6.65         6.58 o
  -8   7   4        241.22        374.70        79.31 o
  -7   7   4         37.52         48.94         9.73 o
  -6   7   4        265.28        296.34        59.21 o
  -5   7   4         83.03        100.36        12.44 o
  -4   7   4        529.58        460.19        74.83 o
  -3   7   4        820.33        901.98        52.14 o
  -2   7   4         43.74         26.40         7.49 o
  -1   7   4        121.05        132.58        17.75 o
   0   7   4          1.00          0.21         5.72 o
   1   7   4        292.34        283.21        26.39 o
   2   7   4        494.59        509.75        26.19 o
   3   7   4          1.72          3.05         2.88 o
   4   7   4        300.24        286.87        12.50 o
   5   7   4        128.53        122.94        14.20 o
   6   7   4        240.18        282.10        21.32 o
   7   7   4        138.43        148.63        20.55 o
   8   7   4         56.71         55.49        13.37 o
   9   7   4          1.15          5.92         7.24 o
  10   7   4         16.89         24.84        13.20 o
 -12   8   4         23.15         38.61        29.16 o
 -11   8   4         19.28         23.18        16.04 o
 -10   8   4          6.54         10.53         8.65 o
  -9   8   4        205.27        312.47        59.69 o
  -8   8   4         81.40        101.99        15.46 o
  -7   8   4       5848.68       7355.41      1190.42 o
  -6   8   4        619.46        724.84        58.64 o
  -5   8   4       1976.16       1705.95        75.35 o
  -4   8   4        649.79        606.99        37.10 o
  -3   8   4        508.29        582.24        43.75 o
  -2   8   4        648.83        693.51       106.44 o
  -1   8   4       1450.46       1700.59       116.67 o
   0   8   4        632.14        638.98        84.32 o
   1   8   4         61.10         26.55         8.35 o
   2   8   4       3469.68       3396.36       110.96 o
   3   8   4       6821.99       6415.68       172.12 o
   4   8   4        140.53        135.78        10.41 o
   5   8   4       2255.29       2254.66        77.94 o
   6   8   4         22.12         13.84         4.86 o
   7   8   4        501.57        587.88        52.35 o
   8   8   4          1.92          6.40         9.54 o
   9   8   4         51.68         40.94        12.06 o
  10   8   4          0.04         15.26        13.21 o
 -11   9   4         22.46         20.43        18.32 o
 -10   9   4        364.12        397.41        73.74 o
  -9   9   4          8.16         13.34         8.56 o
  -8   9   4          0.55         -0.04         3.79 o
  -7   9   4       1433.01       1896.61       285.23 o
  -6   9   4        413.36        380.46        42.50 o
  -5   9   4        819.49        796.96        97.44 o
  -4   9   4        298.65        243.79        23.19 o
  -3   9   4        997.64       1053.40        94.17 o
  -2   9   4        631.14        571.41        64.13 o
  -1   9   4        493.42        539.13        59.26 o
   0   9   4        605.01        473.53        39.27 o
   1   9   4        495.70        491.99        31.47 o
   2   9   4         83.86         64.65        13.10 o
   3   9   4        928.44        885.40        46.98 o
   4   9   4       1223.97       1214.91        59.30 o
   5   9   4          0.79          0.45         3.38 o
   6   9   4         83.25         99.11        21.48 o
   7   9   4        690.01        783.72        62.61 o
   8   9   4         91.00         84.49        16.42 o
   9   9   4         14.49          7.42         6.86 o
  10   9   4        574.12        607.60        60.87 o
 -11  10   4          1.93          3.94        15.42 o
 -10  10   4        403.86        380.73        72.93 o
  -9  10   4         40.56         49.97        13.99 o
  -8  10   4          6.30          0.99        10.07 o
  -7  10   4        739.83        610.08        67.71 o
  -6  10   4        364.87        335.88        50.82 o
  -5  10   4        943.89        859.00        93.28 o
  -4  10   4        395.64        370.90        30.21 o
  -3  10   4        143.00        124.31        23.73 o
  -2  10   4          0.32         -7.48         7.48 o
  -1  10   4        933.41        935.68        85.73 o
   0  10   4        953.46       1032.44        67.94 o
   1  10   4        615.83        642.36        37.66 o
   2  10   4          4.62          2.47         5.23 o
   3  10   4        248.16        218.16        39.89 o
   4  10   4        860.73        892.12        50.44 o
   5  10   4         67.48         38.40        11.96 o
   6  10   4        229.07        222.67        30.94 o
   7  10   4         26.15          7.29        11.62 o
   8  10   4         36.31         33.16        23.63 o
   9  10   4          2.56         -5.70        18.20 o
  10  10   4          8.71         13.98        11.00 o
 -11  11   4          9.77         21.44        25.09 o
 -10  11   4         28.51         57.36        30.03 o
  -9  11   4        127.47        154.68        47.78 o
  -8  11   4         77.62         65.44        37.08 o
  -7  11   4        105.49         80.62        17.49 o
  -6  11   4        230.27        212.02        30.94 o
  -5  11   4          5.78         -6.07         6.07 o
  -4  11   4         29.58          6.93         7.65 o
  -3  11   4        734.31        807.70        57.94 o
  -2  11   4       1262.77       1263.50        73.69 o
  -1  11   4          1.12          5.76        11.78 o
   0  11   4        107.75        143.60        12.40 o
   1  11   4        149.00        135.32        16.06 o
   2  11   4        253.56        252.31        42.18 o
   3  11   4         97.36         91.85        27.54 o
   4  11   4       1272.99       1288.07       112.33 o
   5  11   4         34.39         24.40         8.32 o
   6  11   4         61.90         85.24        19.48 o
   7  11   4         81.78         93.43        22.55 o
   8  11   4         32.00         29.51        22.15 o
   9  11   4          2.36          9.39        10.21 o
  10  11   4         24.47         15.18        22.30 o
 -11  12   4          1.05         16.53        17.09 o
 -10  12   4          5.08        -22.88        22.88 o
  -9  12   4       1474.76       1899.69       178.76 o
  -8  12   4          3.95         13.61        20.84 o
  -7  12   4       1471.95       1266.69       353.80 o
  -6  12   4        223.92        194.63        28.52 o
  -5  12   4       1011.59        876.05        67.23 o
  -4  12   4         35.83         49.28        14.89 o
  -3  12   4        321.65        311.67        37.52 o
  -2  12   4        113.62        110.30        19.82 o
  -1  12   4        730.68        816.14        38.97 o
   0  12   4        192.77        182.51        14.95 o
   1  12   4        696.99        726.25        51.11 o
   2  12   4        378.75        355.34        55.45 o
   3  12   4         64.80         66.01        23.77 o
   4  12   4        712.80        788.27        86.90 o
   5  12   4        722.04        774.44        88.73 o
   6  12   4        151.84        144.18        26.61 o
   7  12   4        745.70        702.53        62.52 o
   8  12   4        191.07        236.86        36.47 o
   9  12   4          6.78          7.40        11.86 o
  10  12   4          0.00         38.80        15.93 o
 -10  13   4          1.06         24.44        24.81 o
  -9  13   4         95.57         79.88        36.18 o
  -8  13   4        408.06        396.35        74.83 o
  -7  13   4        405.85        381.06        69.20 o
  -6  13   4        203.51        178.73        47.87 o
  -5  13   4        922.36        975.33       106.64 o
  -4  13   4        747.86        758.85        60.34 o
  -3  13   4       2001.76       2180.76       154.18 o
  -2  13   4        659.20        714.91        54.48 o
  -1  13   4        134.24        115.47        14.22 o
   0  13   4         76.40         63.00         9.22 o
   1  13   4       1802.17       1793.56        91.94 o
   2  13   4       2828.94       2713.02       186.27 o
   3  13   4        543.53        544.39        71.29 o
   4  13   4       1439.03       1423.39       127.59 o
   5  13   4         46.06         31.84        19.92 o
   6  13   4         51.54         34.59        14.93 o
   7  13   4        150.05        177.75        30.03 o
   8  13   4        203.57        205.69        34.17 o
   9  13   4          1.98         -9.42        10.50 o
 -10  14   4        272.07        291.12        69.78 o
  -9  14   4         26.92         18.53        20.34 o
  -8  14   4         34.65         67.46        34.37 o
  -7  14   4         31.44         16.24        16.21 o
  -6  14   4        220.10        281.73        59.45 o
  -5  14   4          6.32          1.65         9.03 o
  -4  14   4       1196.91       1119.89        76.41 o
  -3  14   4        271.76        331.27        29.71 o
  -2  14   4        297.62        289.38        23.56 o
  -1  14   4       3662.41       3503.94       115.63 o
   0  14   4        117.54        105.51        12.60 o
   1  14   4         91.10         99.49        18.89 o
   2  14   4         74.95         57.31        24.78 o
   3  14   4        121.60         68.63        26.61 o
   4  14   4        998.19       1006.70       108.17 o
   5  14   4         18.73         19.21        20.83 o
   6  14   4        225.12        207.22        47.33 o
   7  14   4         22.58         38.38        25.32 o
   8  14   4        111.72         69.57        29.56 o
   9  14   4        272.03        336.59        71.50 o
 -10  15   4         54.96         66.70        33.59 o
  -9  15   4        377.14        393.03        79.33 o
  -8  15   4        479.08        439.02        79.29 o
  -7  15   4          1.60         -6.65        14.39 o
  -6  15   4          5.23          1.47        11.53 o
  -5  15   4          0.58          6.37         8.63 o
  -4  15   4        857.08        843.95        66.10 o
  -3  15   4        508.24        535.15        49.54 o
  -2  15   4        385.91        377.16        28.07 o
  -1  15   4       1048.32       1055.56        50.29 o
   0  15   4          0.97          0.70         6.81 o
   1  15   4         23.53          6.62        12.97 o
   2  15   4        297.78        326.03        57.94 o
   3  15   4         48.64         88.92        30.42 o
   4  15   4         49.14         23.86        18.46 o
   5  15   4         19.39         28.20        21.36 o
   6  15   4        310.78        353.94        65.50 o
   7  15   4        129.47        173.33        47.65 o
   8  15   4         11.03         20.42        28.23 o
   9  15   4          2.22          6.24        13.62 o
  -9  16   4         41.75         80.00        39.07 o
  -8  16   4        169.86         99.87        40.66 o
  -7  16   4        219.04        217.22        35.31 o
  -6  16   4         63.72         68.56        21.68 o
  -5  16   4        882.78        919.30        72.29 o
  -4  16   4        383.01        406.62        44.70 o
  -3  16   4         62.65         55.35         8.69 o
  -2  16   4          5.33          7.05         6.32 o
  -1  16   4          0.03          1.39         4.51 o
   0  16   4        112.23        107.00        13.95 o
   1  16   4         26.10         28.14        13.64 o
   2  16   4          1.35          4.35        12.95 o
   3  16   4          0.02         -8.68        18.16 o
   4  16   4        200.49        173.76        46.28 o
   5  16   4         69.14         53.45        25.66 o
   6  16   4        257.96        256.40        58.10 o
   7  16   4         20.82         -3.06        15.64 o
   8  16   4          4.84         60.32        30.09 o
  -9  17   4        141.88        194.60        58.79 o
  -8  17   4        566.07        599.69        88.62 o
  -7  17   4        102.23         87.24        22.91 o
  -6  17   4        135.04        145.33        27.61 o
  -5  17   4        348.26        337.40        42.90 o
  -4  17   4        642.91        615.12        63.02 o
  -3  17   4        318.12        299.85        43.47 o
  -2  17   4          1.51         15.22         8.66 o
  -1  17   4         18.18          6.00         4.31 o
   0  17   4        168.17        163.94        27.05 o
   1  17   4         19.10          4.20        12.15 o
   2  17   4       1516.15       1785.06       159.17 o
   3  17   4        807.61        967.26       111.21 o
   4  17   4       2075.54       2224.00       184.56 o
   5  17   4         26.89         16.42        20.97 o
   6  17   4        343.07        379.09        70.42 o
   7  17   4        208.68        216.64        55.10 o
   8  17   4        168.43        128.11        45.39 o
  -9  18   4          0.80        -10.22        37.28 o
  -8  18   4         91.98        104.79        25.06 o
  -7  18   4         23.33         28.94        15.04 o
  -6  18   4        807.49        930.82        75.94 o
  -5  18   4        197.36        142.79        31.89 o
  -4  18   4       1564.12       1589.34       100.40 o
  -3  18   4        281.06        255.41        36.12 o
  -2  18   4          0.21          0.36         4.69 o
  -1  18   4       1040.15        973.85        53.27 o
   0  18   4          9.90         19.80         9.43 o
   1  18   4         54.75         71.99        32.76 o
   2  18   4        322.26        350.09        65.89 o
   3  18   4        145.17        138.79        41.98 o
   4  18   4        457.62        521.55        83.91 o
   5  18   4        110.11         89.70        32.35 o
   6  18   4        113.02         90.47        32.17 o
   7  18   4          6.16         34.93        24.24 o
   8  18   4         21.70         64.50        33.01 o
  -8  19   4         23.27          2.11        11.90 o
  -7  19   4        592.77        569.77        60.77 o
  -6  19   4        312.55        281.01        40.26 o
  -5  19   4        507.08        469.79        51.09 o
  -4  19   4        142.53        164.64        29.24 o
  -3  19   4        190.23        191.81        30.37 o
  -2  19   4        239.52        248.15        35.14 o
  -1  19   4          1.66         -2.39         8.91 o
   0  19   4        420.94        404.68        50.42 o
   1  19   4         73.30         99.19        35.86 o
   2  19   4          4.24         56.33        31.26 o
   3  19   4        464.80        495.66        82.59 o
   4  19   4         23.55         44.24        27.14 o
   5  19   4        201.53        148.81        52.38 o
   6  19   4         28.84         28.81        18.65 o
   7  19   4          1.12        -25.36        25.36 o
  -8  20   4          0.00          1.37         5.64 o
  -7  20   4         55.32         68.38        34.13 o
  -6  20   4        236.26        218.26        35.16 o
  -5  20   4         17.92          8.81        10.53 o
  -4  20   4         31.01          7.28         9.05 o
  -3  20   4         30.45         27.22        12.77 o
  -2  20   4         17.87         16.07        12.85 o
  -1  20   4        117.01        118.85        24.85 o
   0  20   4        227.09        217.39        38.89 o
   1  20   4        293.17        294.29        62.60 o
   2  20   4         76.88         36.38        25.45 o
   3  20   4         18.80         -0.33        13.49 o
   4  20   4          7.68         16.48        29.91 o
   5  20   4         71.42         40.47        26.48 o
   6  20   4        140.33        148.40        47.47 o
   7  20   4         24.06         15.90        20.49 o
  -7  21   4          8.50          2.28        18.37 o
  -6  21   4        722.04        731.95        68.36 o
  -5  21   4        355.08        343.18        44.54 o
  -4  21   4        478.29        557.06        56.72 o
  -3  21   4         28.74         16.20        10.27 o
  -2  21   4         37.30         21.52        24.91 o
  -1  21   4         19.27         15.66        11.59 o
   0  21   4         17.15          7.36         9.89 o
   1  21   4         55.01         63.29        26.93 o
   2  21   4        701.95        755.40       107.86 o
   3  21   4          0.00         43.48        28.02 o
   4  21   4        974.63       1004.13       129.21 o
   5  21   4         17.28         48.29        25.66 o
   6  21   4        357.22        419.45        83.60 o
  -6  22   4        366.16        286.52        42.00 o
  -5  22   4          9.94         23.70        22.20 o
  -4  22   4        461.39        458.12        51.50 o
  -3  22   4         20.41         18.62        10.25 o
  -2  22   4          2.67         17.13        14.82 o
  -1  22   4         98.93         84.67        26.33 o
   0  22   4         10.27          7.81        34.72 o
   1  22   4         55.73         54.08        25.18 o
   2  22   4        580.61        658.70       105.52 o
   3  22   4       1302.14       1374.83       155.41 o
   4  22   4          0.01          2.13        19.68 o
   5  22   4        463.91        576.43        97.49 o
  -6  23   4          6.05          5.61         7.64 o
  -5  23   4          1.27         -8.97        20.07 o
  -4  23   4        113.49         65.84        25.79 o
  -3  23   4        256.17        320.91        43.47 o
  -2  23   4        390.19        403.88        58.29 o
  -1  23   4          8.72         35.75        18.87 o
   0  23   4        988.76        941.50        90.79 o
   1  23   4        378.42        377.78        55.18 o
   2  23   4        445.85        555.49        97.14 o
   3  23   4        116.86         74.33        40.08 o
   4  23   4         13.19        -11.66        18.69 o
   5  23   4          8.56         43.04        28.82 o
  -5  24   4          5.52          5.23         9.37 o
  -4  24   4          5.28         13.05         8.97 o
  -3  24   4         69.87         48.77        30.52 o
  -2  24   4         22.65         41.68        29.09 o
  -1  24   4        176.94        187.39        41.52 o
   0  24   4         63.20         19.89        14.35 o
   1  24   4          6.89        -21.53        21.53 o
   2  24   4         44.89         50.12        31.86 o
   3  24   4          0.33         20.81        22.94 o
   4  24   4          0.05         51.68        29.75 o
  -4  25   4          2.26         -0.53         4.63 o
  -2  25   4         24.30         22.06        22.18 o
  -1  25   4          0.49         15.72        19.15 o
   0  25   4         64.13         92.15        42.13 o
   1  25   4          0.27          5.24        16.56 o
   2  25   4         41.21         61.92        35.20 o
 -12   1   5        453.42        530.35        83.91 o
 -11   1   5        199.42        171.53        19.36 o
 -10   1   5         29.21         12.68         4.99 o
  -9   1   5        384.80        348.32        27.00 o
  -8   1   5       2227.12       2088.50        95.76 o
  -7   1   5         33.08         24.06        13.11 o
  -6   1   5        803.20        813.97        43.99 o
  -5   1   5        398.84        477.72        26.95 o
  -4   1   5         78.97         56.45         6.58 o
  -3   1   5        513.89        595.82        32.01 o
  -2   1   5       1972.70       1947.70        78.29 o
  -1   1   5        715.96        764.06        37.93 o
   0   1   5        379.31        302.88        10.11 o
   1   1   5        654.25        635.78        16.19 o
   2   1   5       3358.34       3259.48        65.23 o
   3   1   5          4.16         -0.45         2.14 o
   4   1   5        437.47        372.55        14.99 o
   5   1   5         14.10         12.01         3.01 o
   6   1   5        218.87        190.69        15.73 o
   7   1   5         22.59         15.29        11.52 o
   8   1   5        454.20        467.32        47.04 o
   9   1   5         51.37         33.34        15.53 o
  10   1   5         17.69         13.20        13.30 o
 -12   2   5         99.61        128.33        40.54 o
 -11   2   5          0.51         -7.65         7.65 o
 -10   2   5         21.40         -4.48         6.44 o
  -9   2   5       3079.91       2994.55       117.62 o
  -8   2   5         13.82          9.43         7.56 o
  -7   2   5       1814.35       1789.90        91.56 o
  -6   2   5         51.91         38.92         6.63 o
  -5   2   5        993.94       1201.95        59.23 o
  -4   2   5       8171.32      10835.03       270.24 o
  -3   2   5        438.00        453.01        26.12 o
  -2   2   5        143.42        163.49        11.10 o
  -1   2   5        601.62        655.32        35.77 o
   0   2   5       5837.69       5958.67       170.79 o
   1   2   5       1934.02       1984.80        46.94 o
   2   2   5         13.47         25.81         3.32 o
   3   2   5       2389.48       2191.28        45.97 o
   4   2   5          3.61          0.35         2.34 o
   5   2   5       4891.31       4648.52        99.36 o
   6   2   5         13.95          3.30         4.15 o
   7   2   5         15.59          6.45        12.55 o
   8   2   5        107.17         94.69        22.02 o
   9   2   5         34.77         21.68        13.96 o
  10   2   5        183.63        178.20        45.50 o
 -12   3   5        252.31        317.28        53.75 o
 -11   3   5        227.12        188.02        29.52 o
 -10   3   5        164.37        170.28        26.74 o
  -9   3   5        122.33        111.75        20.51 o
  -8   3   5       1552.74       1403.04       112.04 o
  -7   3   5         17.92          9.48         5.55 o
  -6   3   5        463.10        378.91        24.60 o
  -5   3   5        348.82        367.10        59.14 o
  -4   3   5         59.50         32.64         8.49 o
  -3   3   5       2015.08       2421.67        64.75 o
  -2   3   5       1031.66        975.88        56.97 o
  -1   3   5        453.22        474.50        30.99 o
   0   3   5         47.75         38.54         4.13 o
   1   3   5       2148.80       2138.45        39.67 o
   2   3   5       1745.44       1552.12        32.46 o
   3   3   5          1.77          2.67         2.17 o
   4   3   5       1249.61       1175.41        31.05 o
   5   3   5        132.58        115.75         9.22 o
   6   3   5         92.48         86.82        10.38 o
   7   3   5          0.62          2.39         7.26 o
   8   3   5          4.04          2.49         7.38 o
   9   3   5         32.65         27.91        12.81 o
  10   3   5         26.37         39.29        23.08 o
 -12   4   5         11.70        -24.22        24.22 o
 -11   4   5         71.56         77.44        19.33 o
 -10   4   5        244.41        269.99        55.54 o
  -9   4   5        446.67        427.82        47.33 o
  -8   4   5         32.53         13.91         7.59 o
  -7   4   5         11.20          4.15         5.73 o
  -6   4   5          1.30         -1.01         4.23 o
  -5   4   5          1.17         -2.76         7.18 o
  -4   4   5          1.76          2.99         2.06 o
  -3   4   5        808.48        928.80        40.10 o
  -2   4   5         14.31         24.82         3.91 o
  -1   4   5       1854.74       1935.51       198.53 o
   0   4   5        164.56        104.56         9.23 o
   1   4   5        216.08        186.26        15.90 o
   2   4   5         88.29         72.89         5.88 o
   3   4   5         21.40          7.30         2.59 o
   4   4   5        903.14        863.83        27.30 o
   5   4   5       1292.17       1272.19        40.14 o
   6   4   5         83.69         89.89        11.12 o
   7   4   5        279.03        250.80        26.23 o
   8   4   5          1.22          5.58         7.47 o
   9   4   5        200.76        217.31        35.98 o
  10   4   5         52.32         73.69        28.48 o
 -12   5   5        148.41        197.33        54.85 o
 -11   5   5         14.64         25.75        21.22 o
 -10   5   5          4.38         12.64        13.14 o
  -9   5   5        268.65        395.43       131.53 o
  -8   5   5         24.45          6.93        12.35 o
  -7   5   5       1711.86       1718.42       136.46 o
  -6   5   5         71.08         85.13        13.71 o
  -5   5   5        774.07        863.89        61.99 o
  -4   5   5        124.52         98.20        15.25 o
  -3   5   5        640.16        719.29        26.71 o
  -2   5   5          2.05         -0.42         4.62 o
  -1   5   5        474.76        362.36        24.20 o
   0   5   5       2331.23       2769.35       114.07 o
   1   5   5       5097.40       5129.46       101.92 o
   2   5   5       3992.01       3826.34        76.03 o
   3   5   5        152.90        152.36         9.65 o
   4   5   5         70.90         60.45         6.89 o
   5   5   5        214.93        239.09        16.10 o
   6   5   5        283.77        275.62        20.26 o
   7   5   5        379.28        352.15        30.99 o
   8   5   5        537.73        538.97        41.30 o
   9   5   5         88.00         82.42        17.58 o
  10   5   5          0.84         -3.35        10.44 o
 -12   6   5         22.68         31.33        20.05 o
 -11   6   5         29.58          2.27        21.00 o
 -10   6   5        413.85        618.15       136.45 o
  -9   6   5        906.99       1460.75       311.90 o
  -8   6   5        139.56        213.66        54.91 o
  -7   6   5       1365.73       2092.40       467.27 o
  -6   6   5       3719.70       3866.76       194.85 o
  -5   6   5        421.82        379.44        29.05 o
  -4   6   5         27.20         33.98         7.69 o
  -3   6   5         42.68          6.61         4.05 o
  -2   6   5         56.12         59.21         8.47 o
  -1   6   5         62.39        148.46        16.72 o
   0   6   5       1076.45       1135.14       192.40 o
   1   6   5          7.48         12.20         4.18 o
   2   6   5       1124.37       1117.74        30.91 o
   3   6   5       1304.24       1170.03        32.66 o
   4   6   5        188.34        199.57        12.50 o
   5   6   5        886.93        902.81        34.77 o
   6   6   5         86.88         93.27        14.95 o
   7   6   5         50.16         62.18        13.24 o
   8   6   5          2.23         -2.41         7.26 o
   9   6   5         10.13          0.09         6.82 o
  10   6   5         56.55         38.70        20.44 o
 -12   7   5          2.84        -31.55        31.55 o
 -11   7   5        166.10        255.77        58.00 o
 -10   7   5        806.15       1231.49       292.34 o
  -9   7   5        138.24        223.07        50.15 o
  -8   7   5        263.39        355.67        72.88 o
  -7   7   5       2722.80       3891.62       764.17 o
  -6   7   5       2305.03       2787.43       147.01 o
  -5   7   5       2390.20       2156.88        88.70 o
  -4   7   5       1776.89       1545.14        92.66 o
  -3   7   5        717.52        797.17       105.28 o
  -2   7   5        824.00       1009.08       152.37 o
  -1   7   5         17.40         36.29        13.68 o
   0   7   5        803.73        811.78       122.09 o
   1   7   5       1218.58       1246.82        44.03 o
   2   7   5       1320.30       1302.44        38.67 o
   3   7   5        589.57        556.33        24.27 o
   4   7   5       4607.86       4286.52       107.48 o
   5   7   5        300.07        331.71        18.79 o
   6   7   5        761.38        812.82        48.46 o
   7   7   5        329.76        377.51        33.42 o
   8   7   5          4.54          0.65         6.21 o
   9   7   5        157.98        179.28        24.96 o
  10   7   5         26.29         -2.71         6.63 o
 -12   8   5          9.81         30.55        23.12 o
 -11   8   5         56.04         42.28        27.24 o
 -10   8   5       1412.39       1343.17       142.63 o
  -9   8   5        368.84        429.65        58.41 o
  -8   8   5        247.04        366.32        27.75 o
  -7   8   5        123.41        162.66        33.15 o
  -6   8   5       2032.34       1800.60       154.11 o
  -5   8   5         58.37         68.19        10.07 o
  -4   8   5        550.37        510.10        34.26 o
  -3   8   5       2918.54       2867.67       128.25 o
  -2   8   5          0.15          2.35         6.27 o
  -1   8   5       1232.66       1367.07       169.89 o
   0   8   5         11.74          8.72         4.94 o
   1   8   5        184.02        181.95        14.64 o
   2   8   5        722.06        736.43        71.96 o
   3   8   5          0.31          1.72         4.57 o
   4   8   5        126.48        150.05        15.13 o
   5   8   5       1020.72       1103.56        56.26 o
   6   8   5          4.53          4.78         7.47 o
   7   8   5         86.34         88.85        16.03 o
   8   8   5         63.60         51.11        13.71 o
   9   8   5        230.14        254.19        29.78 o
  10   8   5        161.34        158.41        43.40 o
 -11   9   5         10.17         22.02        21.92 o
 -10   9   5        104.31         97.47        36.24 o
  -9   9   5         87.28        125.70        38.60 o
  -8   9   5        722.63        934.60       129.82 o
  -7   9   5        497.47        592.64        78.97 o
  -6   9   5         53.18         53.16        14.21 o
  -5   9   5         37.86         27.14         8.55 o
  -4   9   5         43.98         35.15         8.65 o
  -3   9   5        100.33         94.55        17.77 o
  -2   9   5        233.51        250.36        32.21 o
  -1   9   5        548.22        865.57       161.30 o
   0   9   5        364.56        428.61        47.92 o
   1   9   5         17.60         10.73         4.96 o
   2   9   5        303.12        257.12        37.64 o
   3   9   5        489.04        507.88        35.09 o
   4   9   5        250.29        249.29        17.51 o
   5   9   5       1881.97       2060.93       106.45 o
   6   9   5        434.02        386.29        32.96 o
   7   9   5          1.55         -4.04         8.89 o
   8   9   5         26.20         22.59        11.77 o
   9   9   5         35.76         15.63        15.38 o
  10   9   5          3.96         24.94        18.30 o
 -11  10   5          0.45         -3.57        19.64 o
 -10  10   5        105.58        112.83        40.12 o
  -9  10   5        243.09        286.36        60.67 o
  -8  10   5        245.56        213.24        48.91 o
  -7  10   5         44.74         63.71        25.71 o
  -6  10   5        114.64        122.64        36.41 o
  -5  10   5          1.75          9.03         7.42 o
  -4  10   5        187.36        203.44        27.12 o
  -3  10   5        582.31        504.23        35.78 o
  -2  10   5        280.47        328.54        39.12 o
  -1  10   5       1276.36       1568.75       357.65 o
   0  10   5       2344.32       2254.19        82.72 o
   1  10   5        909.84        923.81        56.60 o
   2  10   5       2295.63       2123.26       143.39 o
   3  10   5         86.55         52.91        17.69 o
   4  10   5         58.29         45.45         9.98 o
   5  10   5        632.22        616.80        52.46 o
   6  10   5         72.36         61.44        16.65 o
   7  10   5        232.99        209.37        26.12 o
   8  10   5         12.10         15.85        13.91 o
   9  10   5        453.97        434.37        49.78 o
 -11  11   5        118.30        103.95        32.62 o
 -10  11   5        273.76        421.40        79.18 o
  -9  11   5        254.84        336.94        69.48 o
  -8  11   5        300.47        357.28        65.42 o
  -7  11   5       1317.72       1204.51       122.77 o
  -6  11   5       2924.80       3025.94       213.54 o
  -5  11   5       2456.25       2512.66       183.15 o
  -4  11   5          0.01        -11.98        17.24 o
  -3  11   5        911.41        807.51        59.24 o
  -2  11   5        154.85        203.34        22.20 o
  -1  11   5         13.51          5.49         7.44 o
   0  11   5        346.68        332.38        18.81 o
   1  11   5       1016.61       1122.33        65.64 o
   2  11   5       7670.13       7417.72       383.69 o
   3  11   5         12.08         -3.53        11.84 o
   4  11   5        778.94        805.29        84.23 o
   5  11   5          1.05          1.76         8.14 o
   6  11   5        428.06        420.48        45.19 o
   7  11   5         92.30         86.65        20.06 o
   8  11   5        153.20        148.83        23.73 o
   9  11   5          7.60         10.35        39.14 o
 -11  12   5        173.17        155.00        48.13 o
 -10  12   5        513.98        585.61        96.06 o
  -9  12   5        163.44        251.37        60.06 o
  -8  12   5         99.94        102.22        35.09 o
  -7  12   5         81.71         60.06        26.20 o
  -6  12   5        377.81        427.63        68.36 o
  -5  12   5       3269.89       3322.77       226.10 o
  -4  12   5       1305.28       1173.31        77.68 o
  -3  12   5        595.61        586.33        50.56 o
  -2  12   5         30.22         52.35        11.57 o
  -1  12   5         41.96         28.69        10.49 o
   0  12   5        376.35        323.09        19.57 o
   1  12   5        744.08        751.34        53.42 o
   2  12   5         28.47         27.43        19.97 o
   3  12   5          0.64          2.81         8.46 o
   4  12   5         83.72         77.44        25.10 o
   5  12   5        461.32        453.62        65.56 o
   6  12   5        636.26        841.33        67.95 o
   7  12   5        103.91         65.78        25.24 o
   8  12   5          3.16          3.12         6.36 o
   9  12   5          0.00        -15.50        15.50 o
 -11  13   5        115.80        134.26        44.20 o
 -10  13   5         68.56         40.65        28.33 o
  -9  13   5        333.38        351.80        72.54 o
  -8  13   5        369.96        385.79        73.02 o
  -7  13   5         24.61         -8.84        20.78 o
  -6  13   5       1096.21       1135.19       121.48 o
  -5  13   5        340.39        420.16        67.60 o
  -4  13   5        651.58        669.11        57.34 o
  -3  13   5         22.16         55.65        18.59 o
  -2  13   5       3462.63       3505.54       155.68 o
  -1  13   5          8.35          6.48         3.80 o
   0  13   5        665.73        652.68        32.17 o
   1  13   5        310.28        302.37        33.16 o
   2  13   5        946.75        923.54        92.05 o
   3  13   5         12.21         26.76        19.10 o
   4  13   5        557.51        601.16        75.78 o
   5  13   5          0.06         -0.11        10.79 o
   6  13   5         61.14         41.85        22.33 o
   7  13   5          0.03          4.42        12.72 o
   8  13   5         87.25        124.36        21.17 o
   9  13   5         14.01        -15.16        15.16 o
 -10  14   5        447.48        606.14       100.56 o
  -9  14   5        169.84        219.82        58.83 o
  -8  14   5         88.93         69.66        30.63 o
  -7  14   5         87.97        141.62        41.99 o
  -6  14   5         70.55         73.10        34.96 o
  -5  14   5         15.58          2.23        10.29 o
  -4  14   5        200.72        246.02        34.16 o
  -3  14   5          1.83          1.96         2.46 o
  -2  14   5         16.48          0.59         8.14 o
  -1  14   5        634.77        647.32        35.22 o
   0  14   5        113.66         97.21        11.42 o
   1  14   5          3.02          6.51         8.18 o
   2  14   5        273.02        208.87        42.46 o
   3  14   5         80.17        127.78        36.92 o
   4  14   5       1110.41       1138.19       112.97 o
   5  14   5        117.57        133.24        36.42 o
   6  14   5          8.84         24.51        19.75 o
   7  14   5        220.87        263.26        56.54 o
   8  14   5         98.50        113.44        34.33 o
   9  14   5        134.00        164.88        46.22 o
 -10  15   5          5.07         26.09        21.66 o
  -9  15   5        176.79        163.75        50.76 o
  -8  15   5        120.87         99.67        38.56 o
  -7  15   5        335.89        381.61        73.45 o
  -6  15   5         96.41         52.12        16.92 o
  -5  15   5        175.45        229.69        42.85 o
  -4  15   5       1164.97       1097.68        78.39 o
  -3  15   5         88.85        114.64        10.19 o
  -2  15   5        733.46        762.75        42.08 o
  -1  15   5        268.12        253.87        19.57 o
   0  15   5        105.16        101.01        12.05 o
   1  15   5        179.49        206.97        28.64 o
   2  15   5         52.66         13.00        17.40 o
   3  15   5       1456.80       1383.89       128.75 o
   4  15   5        209.79        187.77        45.64 o
   5  15   5          6.72          5.12        15.13 o
   6  15   5          7.06        -10.45        14.60 o
   7  15   5         90.01         82.58        34.71 o
   8  15   5         40.89         36.50        23.03 o
  -9  16   5        931.24       1141.42       141.00 o
  -8  16   5         43.88         26.70        37.70 o
  -7  16   5       1634.55       1652.05       109.68 o
  -6  16   5        522.73        621.67        61.15 o
  -5  16   5        380.88        374.60        45.27 o
  -4  16   5        396.75        380.32        44.27 o
  -3  16   5          0.81         -0.17         2.28 o
  -2  16   5       1026.18        952.14        49.60 o
  -1  16   5          7.04          6.63         9.66 o
   0  16   5         64.65         55.63        13.50 o
   1  16   5        546.79        582.22        79.38 o
   2  16   5        181.81        113.04        34.57 o
   3  16   5       3195.95       3267.93       229.37 o
   4  16   5        273.13        275.78        54.91 o
   5  16   5        473.48        497.82        76.90 o
   6  16   5        339.05        304.30        59.90 o
   7  16   5        127.23         89.31        35.12 o
   8  16   5         20.12         30.71        22.23 o
  -9  17   5          4.29         26.71        25.11 o
  -8  17   5         41.87         38.28        14.37 o
  -7  17   5        111.73         76.50        21.43 o
  -6  17   5         22.99          3.20        32.83 o
  -5  17   5        220.29        228.49        35.92 o
  -4  17   5        560.92        495.43        52.53 o
  -3  17   5         14.58          1.37        10.39 o
  -2  17   5        631.95        533.77        36.16 o
  -1  17   5          1.78         -0.41         3.71 o
   0  17   5        176.44        201.40        26.74 o
   1  17   5        156.72        172.17        43.61 o
   2  17   5         32.84         -0.13        14.03 o
   3  17   5        132.72        135.00        38.74 o
   4  17   5         12.17         -2.38        10.51 o
   5  17   5          0.01          5.82        12.77 o
   6  17   5         12.45         -8.10        13.23 o
   7  17   5        116.08        110.53        41.66 o
   8  17   5         41.99        110.30        44.51 o
  -9  18   5        133.33        124.35        55.58 o
  -8  18   5          2.84          9.04        16.72 o
  -7  18   5        548.46        588.36        62.27 o
  -6  18   5         42.70         26.82        13.46 o
  -5  18   5       1635.31       1661.37       107.61 o
  -4  18   5        109.83         87.11        21.40 o
  -3  18   5         69.16         49.03        16.87 o
  -2  18   5         98.89         74.59        18.07 o
  -1  18   5        359.08        374.59        35.89 o
   0  18   5          3.98          8.15         8.53 o
   1  18   5        549.92        489.20        77.45 o
   2  18   5          0.00        -22.06        22.06 o
   3  18   5         66.60         75.91        31.56 o
   4  18   5          1.95         -0.30        10.21 o
   5  18   5         13.27         12.34        11.92 o
   6  18   5          5.91        -15.78        18.24 o
   7  18   5        141.97        159.28        49.97 o
  -9  19   5        272.18        268.46        57.32 o
  -8  19   5          6.31         -2.40         8.01 o
  -7  19   5         19.49         15.60        11.63 o
  -6  19   5        113.87         82.60        21.37 o
  -5  19   5         14.84         17.27        12.52 o
  -4  19   5        181.30        180.80        31.69 o
  -3  19   5          1.61         -0.67         9.48 o
  -2  19   5       2363.61       2453.11       132.51 o
  -1  19   5        464.74        387.68        37.15 o
   0  19   5        105.99        128.29        51.34 o
   1  19   5        647.09        571.86        86.19 o
   2  19   5          0.14         -0.15        11.22 o
   3  19   5        201.84        158.78        45.35 o
   4  19   5          9.52          1.11        21.13 o
   5  19   5         11.94        -17.91        18.31 o
   6  19   5          0.28         -1.38        12.65 o
   7  19   5          3.06         -1.66        30.54 o
  -8  20   5         11.07        -10.79        12.79 o
  -7  20   5        355.59        381.15        62.97 o
  -6  20   5        728.67        751.87        70.42 o
  -5  20   5         23.62         -7.03         8.58 o
  -4  20   5         75.51         95.71        46.28 o
  -3  20   5        265.77        291.68        40.58 o
  -2  20   5         39.67         27.97        17.88 o
  -1  20   5         64.67         65.18        15.19 o
   0  20   5         51.78         32.63        15.32 o
   1  20   5         24.26        -20.42        20.42 o
   2  20   5        257.04        299.07        64.27 o
   3  20   5        259.93        174.61        48.62 o
   4  20   5        112.63        121.19        41.72 o
   5  20   5        233.19        191.74        52.21 o
   6  20   5         44.32         53.98        14.04 o
  -8  21   5        299.98        290.08        57.27 o
  -7  21   5          0.06          2.12        11.01 o
  -6  21   5        555.41        606.38        63.31 o
  -5  21   5       1015.28       1082.11        85.81 o
  -4  21   5         34.99         18.13        12.56 o
  -3  21   5        140.34        149.20        28.38 o
  -2  21   5         24.63         30.82        11.00 o
  -1  21   5        237.13        260.31        31.73 o
   0  21   5          2.93         -0.63        10.52 o
   1  21   5         86.95         37.15        25.29 o
   2  21   5        182.73        223.25        58.10 o
   3  21   5        184.29        177.48        49.93 o
   4  21   5        304.95        260.16        62.15 o
   5  21   5          7.41        -13.00        18.19 o
   6  21   5         73.45        153.41        53.37 o
  -7  22   5         52.96         59.33        26.32 o
  -6  22   5         15.37         13.76        17.19 o
  -5  22   5        449.24        451.19        53.43 o
  -4  22   5        103.77         89.48        26.06 o
  -3  22   5        582.54        616.01        61.94 o
  -2  22   5          5.18         22.76        15.17 o
  -1  22   5        127.46        153.07        34.75 o
   0  22   5         64.07         43.16        20.37 o
   1  22   5        218.22        265.37        44.79 o
   2  22   5          0.03         -0.19        16.07 o
   3  22   5          2.81        -25.77        25.77 o
   4  22   5         14.42         33.00        23.79 o
   5  22   5        138.65        205.14        60.49 o
  -6  23   5         49.04         13.27        12.87 o
  -5  23   5         10.63         21.17        11.81 o
  -4  23   5         73.46         77.85        22.38 o
  -3  23   5         22.65          4.85        20.89 o
  -2  23   5         70.58         59.19        26.16 o
  -1  23   5         36.85         28.97        39.65 o
   0  23   5         34.49         19.47        51.59 o
   1  23   5        133.36        132.75        33.61 o
   2  23   5          3.69         24.40        20.08 o
   3  23   5         16.24        -29.61        29.61 o
   4  23   5          1.31         -2.81        21.67 o
  -5  24   5         13.68         15.46        13.33 o
  -4  24   5        160.57        171.21        40.44 o
  -3  24   5        257.65        271.35        41.03 o
  -2  24   5          0.21         -8.65        34.83 o
  -1  24   5        430.83        386.01        57.70 o
   0  24   5        392.90        521.14        67.06 o
   1  24   5         15.40         33.56        19.97 o
   2  24   5        361.19        367.80        79.23 o
   3  24   5         21.60          6.11        15.84 o
  -5  25   5        394.86        330.11        57.45 o
  -4  25   5         52.28         48.16        21.25 o
  -3  25   5        442.80        442.05        53.72 o
  -2  25   5         46.45         11.90        19.12 o
  -1  25   5         14.15         47.75        22.76 o
   0  25   5         30.71          8.47        17.80 o
   1  25   5         31.51         -5.29        15.32 o
   2  25   5         50.70         35.66        27.28 o
 -12   0   6       1812.26       1858.60       168.41 o
 -11   0   6        209.62        192.98        32.03 o
 -10   0   6       1145.65       1041.24       107.39 o
  -9   0   6        248.04        276.03        49.50 o
  -8   0   6        125.15        154.34        24.49 o
  -7   0   6        285.33        258.19        29.57 o
  -6   0   6          0.50         25.39         7.88 o
  -5   0   6         90.52         28.10        10.91 o
  -4   0   6        626.64        643.16        37.95 o
  -3   0   6      12448.06      12216.84       326.06 o
  -2   0   6       2898.17       2684.57        78.26 o
  -1   0   6       3238.27       3088.52        96.84 o
   0   0   6       3326.79       3575.52       123.62 o
   1   0   6          1.99         -1.28         1.77 o
   2   0   6        487.95        407.36        24.30 o
   3   0   6        104.79        123.55        14.30 o
   4   0   6        180.31        127.37        14.74 o
   5   0   6        306.93        329.68        26.68 o
   6   0   6        134.61        121.85        29.19 o
   7   0   6       1479.65       1621.09       135.13 o
   8   0   6        172.38        214.94        45.21 o
   9   0   6        203.47        310.21        60.49 o
 -12   1   6          7.58         19.31        19.83 o
 -11   1   6        363.06        346.34        28.79 o
 -10   1   6        620.96        575.76        36.98 o
  -9   1   6         21.85         10.32         6.60 o
  -8   1   6        233.60        207.50        19.67 o
  -7   1   6        146.08        131.45        16.30 o
  -6   1   6        844.15        874.24        38.99 o
  -5   1   6        400.16        386.79        42.72 o
  -4   1   6          1.73         -1.39         2.86 o
  -3   1   6       1365.77       1438.22        47.07 o
  -2   1   6         20.91         14.50         3.48 o
  -1   1   6          1.85          5.49         2.70 o
   0   1   6          2.20          0.04         2.49 o
   1   1   6          0.00          1.72         1.38 o
   2   1   6         20.74         16.51         2.75 o
   3   1   6        681.78        676.06        23.33 o
   4   1   6        287.94        246.07        13.82 o
   5   1   6        492.13        511.09        21.76 o
   6   1   6        121.37         97.89        20.63 o
   7   1   6        258.06        262.45        34.70 o
   8   1   6         72.50         38.72        13.67 o
   9   1   6          1.86         -0.16        12.86 o
 -12   2   6         14.50          0.58         7.61 o
 -11   2   6         22.22          0.83        11.73 o
 -10   2   6         19.72         -3.43         9.66 o
  -9   2   6        436.87        451.52        35.91 o
  -8   2   6        602.57        507.59        39.13 o
  -7   2   6        258.58        292.78        25.73 o
  -6   2   6          3.32         -2.50         4.03 o
  -5   2   6          3.83          8.39         4.23 o
  -4   2   6          2.40         -0.81         2.86 o
  -3   2   6        214.01        250.46        13.06 o
  -2   2   6       2281.82       2266.69        70.19 o
  -1   2   6          2.09          3.68         2.26 o
   0   2   6        994.50        975.30        27.31 o
   1   2   6        505.66        476.42        14.88 o
   2   2   6       1077.18       1006.50        28.52 o
   3   2   6        354.83        348.90        14.67 o
   4   2   6         68.16         47.23         9.07 o
   5   2   6       1061.12       1015.55        35.14 o
   6   2   6        300.67        242.35        30.86 o
   7   2   6        149.49        105.56        22.24 o
   8   2   6          4.93          0.16        10.12 o
   9   2   6          0.47        -13.96        35.14 o
 -12   3   6          7.99          0.46         6.60 o
 -11   3   6         67.30         46.21        11.99 o
 -10   3   6        671.61        674.18        57.44 o
  -9   3   6        107.86        118.06        21.13 o
  -8   3   6       1209.21       1178.51        76.21 o
  -7   3   6         32.18         19.50         7.66 o
  -6   3   6       1180.58       1270.46        51.02 o
  -5   3   6       1260.00       1260.73        57.56 o
  -4   3   6       1082.23       1350.64        41.77 o
  -3   3   6          1.74          2.54         2.85 o
  -2   3   6        128.35        127.52         9.79 o
  -1   3   6         31.56         18.91         3.43 o
   0   3   6       1077.46       1169.63        36.96 o
   1   3   6        954.18        942.40        24.22 o
   2   3   6        578.83        450.13        15.54 o
   3   3   6        445.55        470.85        20.43 o
   4   3   6        189.41        146.05        10.39 o
   5   3   6       1493.30       1394.22        43.86 o
   6   3   6        311.11        337.22        28.72 o
   7   3   6        384.93        375.86        32.91 o
   8   3   6         84.36         48.13        18.97 o
   9   3   6         15.49          1.09        22.10 o
 -12   4   6        544.70        646.24        64.09 o
 -11   4   6          3.14          9.52         9.03 o
 -10   4   6        229.14        258.47        34.66 o
  -9   4   6        618.13        547.02        50.24 o
  -8   4   6         96.52         90.34        34.98 o
  -7   4   6         47.60         31.11        10.76 o
  -6   4   6       1340.89       1334.59        53.30 o
  -5   4   6        413.21        354.28        34.02 o
  -4   4   6         80.12        113.21         9.51 o
  -3   4   6        164.75        145.12        10.16 o
  -2   4   6        965.11        820.19        26.41 o
  -1   4   6        544.90        529.14        20.94 o
   0   4   6        297.97        227.57        16.11 o
   1   4   6         85.32         80.82         6.38 o
   2   4   6        573.03        468.46        16.29 o
   3   4   6         12.58         -0.41         3.35 o
   4   4   6         57.47         54.56         6.63 o
   5   4   6         14.72          7.37         3.45 o
   6   4   6        167.52        171.55        20.68 o
   7   4   6        172.32        164.51        21.85 o
   8   4   6         14.81          8.31        11.03 o
   9   4   6          6.46          6.62        13.63 o
 -12   5   6        103.89        122.70        40.02 o
 -11   5   6       1095.13       1082.37       122.97 o
 -10   5   6          0.28          0.12         8.03 o
  -9   5   6        619.82        605.33        82.50 o
  -8   5   6          0.23          0.87        10.95 o
  -7   5   6        818.73        814.03        59.02 o
  -6   5   6        298.48        261.65        24.80 o
  -5   5   6        208.13        221.82        15.59 o
  -4   5   6       1499.50       1389.40        73.54 o
  -3   5   6         70.13         55.42         6.27 o
  -2   5   6       5071.44       5549.62       188.69 o
  -1   5   6       2020.85       2213.58        77.93 o
   0   5   6        290.60        262.38        13.27 o
   1   5   6       1305.33       1287.41        32.24 o
   2   5   6       1169.92       1066.81        26.70 o
   3   5   6        356.50        334.62        17.38 o
   4   5   6        589.34        579.89        25.41 o
   5   5   6        133.25        163.04        12.67 o
   6   5   6         50.38         86.53        14.80 o
   7   5   6        129.49        132.62        19.38 o
   8   5   6        644.53        753.97        58.52 o
   9   5   6        195.03        209.33        33.11 o
 -12   6   6         30.21         -6.38        26.38 o
 -11   6   6        130.64        187.74        49.25 o
 -10   6   6          2.77         15.80        12.27 o
  -9   6   6         26.17         40.16        10.68 o
  -8   6   6        131.77        190.02        37.14 o
  -7   6   6       2733.43       2745.08       189.63 o
  -6   6   6       1287.55       1271.86        48.94 o
  -5   6   6        238.96        256.07        24.16 o
  -4   6   6        359.00        383.22        55.67 o
  -3   6   6        706.64        759.76        44.66 o
  -2   6   6         55.19         66.65         8.94 o
  -1   6   6        145.89        105.56        12.91 o
   0   6   6       1020.24       1233.91        42.69 o
   1   6   6        385.17        332.28        13.89 o
   2   6   6        183.47        166.12        11.67 o
   3   6   6        516.93        512.69        21.65 o
   4   6   6       3219.50       3126.44        84.56 o
   5   6   6         52.07         53.39        11.02 o
   6   6   6         42.88         41.57        11.67 o
   7   6   6         29.09         18.28         8.14 o
   8   6   6         52.33         61.24        15.28 o
   9   6   6          0.03        -10.04        10.04 o
 -12   7   6         33.70         60.57        34.80 o
 -11   7   6         39.96        -10.48        15.93 o
 -10   7   6        206.09        208.14        49.73 o
  -9   7   6        519.76        796.36       186.41 o
  -8   7   6        120.29        125.12        18.57 o
  -7   7   6          5.53          5.20         2.59 o
  -6   7   6         34.66         30.04        11.26 o
  -5   7   6          7.46          6.83         4.09 o
  -4   7   6        270.51        255.85        31.06 o
  -3   7   6        534.19        497.66        39.98 o
  -2   7   6         45.09         41.48         6.98 o
  -1   7   6        161.05        170.73        12.89 o
   0   7   6         38.40         43.70         6.65 o
   1   7   6         46.75         32.14         6.87 o
   2   7   6         21.27         21.76         4.95 o
   3   7   6          2.41          0.51         3.99 o
   4   7   6          9.41          6.25         4.71 o
   5   7   6        134.65        130.13        17.54 o
   6   7   6        500.64        529.35        38.96 o
   7   7   6         84.10         85.28        15.97 o
   8   7   6          0.50         -1.31         7.10 o
   9   7   6         16.00          7.68        11.19 o
 -12   8   6         38.75         55.50        25.92 o
 -11   8   6         93.93        135.34        43.34 o
 -10   8   6         78.24         91.56        31.44 o
  -9   8   6       1118.56       1217.64       128.32 o
  -8   8   6        196.44        243.15        23.29 o
  -7   8   6        337.53        364.27        60.82 o
  -6   8   6       1465.83       1501.97       126.78 o
  -5   8   6        246.48        181.26        20.10 o
  -4   8   6        817.17        752.07        54.23 o
  -3   8   6         14.92         30.31        10.73 o
  -2   8   6          1.91          1.38         3.05 o
  -1   8   6          0.04          2.10         3.18 o
   0   8   6         85.24         78.24        10.40 o
   1   8   6        941.04        879.39        40.72 o
   2   8   6         41.77         40.70         7.87 o
   3   8   6       1014.43        967.47        32.80 o
   4   8   6        895.65        873.29        41.69 o
   5   8   6          8.29         14.44         7.27 o
   6   8   6        391.22        423.67        41.28 o
   7   8   6          9.61         11.24         6.91 o
   8   8   6          0.17          6.12         5.93 o
   9   8   6         13.86         18.14        11.48 o
 -11   9   6        943.27       1004.62       125.35 o
 -10   9   6         15.05          2.05        17.44 o
  -9   9   6        735.02        859.98       105.77 o
  -8   9   6        276.44        226.40        49.60 o
  -7   9   6          4.79         -0.34        15.36 o
  -6   9   6       2516.97       2611.42       185.54 o
  -5   9   6        348.86        430.60        87.55 o
  -4   9   6       1145.55       1146.89       103.08 o
  -3   9   6          4.12          1.95         6.36 o
  -2   9   6       1655.45       1875.35        91.06 o
  -1   9   6       1102.07        991.12        38.71 o
   0   9   6        189.64        173.17        15.97 o
   1   9   6        748.45        703.59        37.15 o
   2   9   6        178.67        168.67        29.29 o
   3   9   6        121.63        126.17        14.60 o
   4   9   6         48.86         50.89         8.06 o
   5   9   6        245.10        293.77        27.41 o
   6   9   6         29.46         54.64        12.57 o
   7   9   6        216.39        224.53        27.03 o
   8   9   6        475.69        534.42        44.17 o
 -11  10   6          6.26          9.64        15.51 o
 -10  10   6        625.50        764.41       105.68 o
  -9  10   6        730.52        742.51        99.99 o
  -8  10   6          0.10         -3.77        15.85 o
  -7  10   6         39.74         16.45        13.52 o
  -6  10   6         69.70         58.05        26.43 o
  -5  10   6        657.56        863.62        99.05 o
  -4  10   6          1.09        -11.65        13.25 o
  -3  10   6         32.33         21.62        13.90 o
  -2  10   6         60.07         60.35        11.94 o
  -1  10   6         36.26         40.94         7.06 o
   0  10   6        114.42        123.09         8.11 o
   1  10   6         99.52         96.28        12.47 o
   2  10   6        171.63        180.14        22.06 o
   3  10   6        184.56        175.45        23.59 o
   4  10   6        364.39        359.20        22.72 o
   5  10   6         36.35         24.42         9.12 o
   6  10   6        441.47        449.00        37.12 o
   7  10   6        130.16        155.77        22.32 o
   8  10   6         25.93          0.03         9.56 o
 -11  11   6        100.46         65.54        31.15 o
 -10  11   6          3.66         17.04        23.99 o
  -9  11   6        235.35        263.56        60.33 o
  -8  11   6        155.90        176.89        47.15 o
  -7  11   6         30.57         16.15        15.41 o
  -6  11   6        380.93        316.59        57.12 o
  -5  11   6       1565.48       1551.60       134.64 o
  -4  11   6          2.96          8.16         9.51 o
  -3  11   6         75.52         74.24        17.91 o
  -2  11   6        265.80        298.49        20.22 o
  -1  11   6        705.82        768.35        53.54 o
   0  11   6        292.36        289.88        22.55 o
   1  11   6         32.82         36.84         9.26 o
   2  11   6        455.92        462.28        37.77 o
   3  11   6         88.89         72.13        15.76 o
   4  11   6         25.81         33.18        10.55 o
   5  11   6       1220.72       1313.02        67.77 o
   6  11   6         17.69         32.37        14.23 o
   7  11   6          3.85          1.61         5.00 o
   8  11   6        304.09        308.28        34.12 o
 -11  12   6        165.79        209.20        56.72 o
 -10  12   6        217.23        234.38        60.93 o
  -9  12   6        235.67        297.46        64.83 o
  -8  12   6          0.70          3.53        13.47 o
  -7  12   6        296.78        336.33        62.66 o
  -6  12   6        129.86        180.31        45.46 o
  -5  12   6        149.52        166.53        38.78 o
  -4  12   6        404.79        425.17        61.69 o
  -3  12   6         62.95         83.20        19.68 o
  -2  12   6         24.67         36.32        11.35 o
  -1  12   6         75.57         71.88        13.15 o
   0  12   6         72.34         59.03         9.88 o
   1  12   6        590.37        608.51        47.57 o
   2  12   6        821.82        874.42        85.57 o
   3  12   6         93.05         83.50        27.25 o
   4  12   6        178.10        182.64        18.20 o
   5  12   6        109.28        101.50        20.45 o
   6  12   6         52.44         50.09        13.07 o
   7  12   6         70.21         78.29        16.61 o
   8  12   6         13.03         13.77        10.07 o
 -10  13   6         13.50         14.04        22.80 o
  -9  13   6          7.89          0.84        15.24 o
  -8  13   6        262.53        249.57        58.23 o
  -7  13   6        236.16        250.17        56.17 o
  -6  13   6          0.22         30.81        20.93 o
  -5  13   6        347.75        383.96        43.79 o
  -4  13   6       1224.03       1175.57        80.92 o
  -3  13   6          0.18         -0.86         9.55 o
  -2  13   6        292.82        296.95        38.47 o
  -1  13   6        274.44        295.54        16.35 o
   0  13   6         58.59         76.51        17.03 o
   1  13   6          9.54          6.32        21.64 o
   2  13   6         43.77         35.45        17.60 o
   3  13   6         20.42         41.14        17.63 o
   4  13   6        481.55        488.10        66.86 o
   5  13   6        443.39        470.38        46.19 o
   6  13   6          0.88         18.29         9.57 o
   7  13   6         94.05         67.15        18.99 o
   8  13   6         59.91        108.36        40.36 o
 -10  14   6        502.63        562.48        95.86 o
  -9  14   6         10.97         19.29        21.08 o
  -8  14   6          4.87         -1.77        19.06 o
  -7  14   6         20.01          3.69        10.30 o
  -6  14   6        273.96        309.86        62.28 o
  -5  14   6         31.57         15.57        14.17 o
  -4  14   6        331.54        340.89        41.81 o
  -3  14   6       3102.92       2928.29       143.07 o
  -2  14   6        468.93        512.88        60.76 o
  -1  14   6        391.23        450.90        40.82 o
   0  14   6        808.27        796.54        58.85 o
   1  14   6        295.70        254.36        34.67 o
   2  14   6          0.20          6.80        12.48 o
   3  14   6        148.33        117.36        31.16 o
   4  14   6        324.24        347.44        57.02 o
   5  14   6        143.95        152.23        36.79 o
   6  14   6          9.30          6.47         8.05 o
   7  14   6        468.15        609.17        59.58 o
 -10  15   6        201.52        214.75        58.03 o
  -9  15   6        206.29        224.50        56.15 o
  -8  15   6        121.53        164.83        49.62 o
  -7  15   6        222.36        304.38        64.60 o
  -6  15   6         75.03         74.39        20.16 o
  -5  15   6          0.60        -14.90        14.90 o
  -4  15   6        302.69        342.36        42.28 o
  -3  15   6        198.98        225.23        32.80 o
  -2  15   6         47.84         38.14         7.34 o
  -1  15   6          0.04         -0.76         4.71 o
   0  15   6        689.39        755.00        59.27 o
   1  15   6        183.69        169.75        26.69 o
   2  15   6         42.35         -0.98        14.06 o
   3  15   6         97.22        108.31        34.36 o
   4  15   6         15.09         19.71        12.41 o
   5  15   6        289.41        335.06        58.97 o
   6  15   6         43.32         21.68        11.22 o
   7  15   6        346.06        375.03        45.02 o
  -9  16   6          0.78        -25.14        25.14 o
  -8  16   6         59.31         57.87        31.39 o
  -7  16   6        150.46        166.62        33.15 o
  -6  16   6        264.97        257.78        39.48 o
  -5  16   6          0.36         -2.11        10.54 o
  -4  16   6          7.00          3.22        12.95 o
  -3  16   6         45.90         16.25        15.67 o
  -2  16   6        204.03        250.73        20.37 o
  -1  16   6         20.89         13.37         7.74 o
   0  16   6         61.17         80.83        16.58 o
   1  16   6          8.03         -3.89        17.25 o
   2  16   6          1.23         10.67        10.91 o
   3  16   6         28.50         15.23        18.91 o
   4  16   6        244.83        229.35        49.60 o
   5  16   6        192.74        173.50        44.15 o
   6  16   6         16.18        -12.85        14.34 o
   7  16   6         17.32         18.46        16.96 o
  -9  17   6          5.67         50.74        32.21 o
  -8  17   6        750.94        871.51        79.82 o
  -7  17   6        559.55        602.14        63.67 o
  -6  17   6        120.04         66.00        30.88 o
  -5  17   6          1.75         -9.89        11.21 o
  -4  17   6         77.59         61.95        15.84 o
  -3  17   6         44.77         38.88        13.28 o
  -2  17   6        189.38        175.00        30.90 o
  -1  17   6         33.37         28.96        10.43 o
   0  17   6        267.04        263.12        29.66 o
   1  17   6          1.68         -7.53        13.66 o
   2  17   6         87.88        145.30        39.50 o
   3  17   6          0.41          8.68        16.13 o
   4  17   6        432.63        537.17        79.60 o
   5  17   6        658.68        738.89        96.21 o
   6  17   6          2.05         22.68        23.32 o
 -10  18   6        115.66         98.37        35.01 o
  -9  18   6         14.85        -16.85        16.85 o
  -8  18   6          1.88         -0.47        25.73 o
  -7  18   6        124.74        106.09        46.06 o
  -6  18   6        276.61        296.78        42.65 o
  -5  18   6        204.50        261.50        39.66 o
  -4  18   6        172.34        154.20        30.02 o
  -3  18   6        840.77        837.14        70.33 o
  -2  18   6        139.47        150.11        28.35 o
  -1  18   6         35.76         25.85        20.91 o
   0  18   6        182.60        226.17        29.33 o
   1  18   6         43.16         25.80        18.99 o
   2  18   6        276.69        276.94        56.79 o
   3  18   6         27.11         38.55        23.69 o
   4  18   6        172.53        243.44        54.31 o
   5  18   6         44.62         31.41        21.13 o
   6  18   6          1.11         40.82        25.11 o
  -9  19   6         68.96        107.42        38.16 o
  -8  19   6        135.29        169.26        35.45 o
  -7  19   6         82.60         30.75        15.06 o
  -6  19   6         22.32          3.89         8.97 o
  -5  19   6          0.98        -13.10        13.10 o
  -4  19   6         29.65         52.20        26.67 o
  -3  19   6          0.77        -11.80        11.80 o
  -2  19   6        440.17        510.73        44.92 o
  -1  19   6          2.27          2.78         9.13 o
   0  19   6          3.83          8.14         8.86 o
   1  19   6          0.04         15.16        18.25 o
   2  19   6         75.23        143.88        43.23 o
   3  19   6        472.48        502.80        81.00 o
   4  19   6          1.17         14.12        14.41 o
   5  19   6         30.68        -24.23        24.23 o
  -9  20   6         11.34         14.22        15.67 o
  -8  20   6         32.30          9.07        12.40 o
  -7  20   6         30.58         29.06        33.58 o
  -6  20   6        551.80        562.61        62.42 o
  -5  20   6         50.38         11.12        30.07 o
  -4  20   6        193.15        253.08        38.66 o
  -3  20   6         25.91         65.08        20.47 o
  -2  20   6        115.93        135.13        23.61 o
  -1  20   6          3.44          7.78         9.47 o
   0  20   6         60.41         27.35        10.96 o
   1  20   6        137.16         89.07        35.09 o
   2  20   6        313.54        341.38        67.71 o
   3  20   6        403.52        326.42        67.02 o
   4  20   6        104.27        108.90        38.52 o
   5  20   6        105.01        119.45        42.12 o
  -8  21   6        192.53        201.25        49.32 o
  -7  21   6         12.25          7.83        23.90 o
  -6  21   6        277.64        293.04        44.27 o
  -5  21   6        187.58        204.41        36.01 o
  -4  21   6         72.84         80.67        30.89 o
  -3  21   6         22.87         20.55        11.30 o
  -2  21   6         20.38         21.72        13.33 o
  -1  21   6          0.48          8.24         8.95 o
   0  21   6          6.49         -1.06        20.45 o
   1  21   6        278.43        245.15        42.43 o
   2  21   6        154.39        101.67        40.72 o
   3  21   6        192.94        231.55        58.07 o
   4  21   6         98.92         99.19        38.44 o
   5  21   6        285.81        317.08        69.72 o
  -8  22   6          0.06        -15.64        15.64 o
  -7  22   6          4.72        -15.82        15.82 o
  -6  22   6        371.76        309.61        45.43 o
  -5  22   6         45.90         38.00        16.01 o
  -4  22   6         73.81         93.26        37.52 o
  -3  22   6        129.04        215.23        35.60 o
  -2  22   6          9.56         21.90        10.91 o
  -1  22   6         43.61         29.04        11.71 o
   0  22   6        201.61        147.31        33.11 o
   1  22   6        371.50        398.33        78.11 o
   2  22   6          0.19        -21.48        21.48 o
   3  22   6         71.63         45.06        29.85 o
   4  22   6         29.78         29.19        24.42 o
  -7  23   6          7.02        -20.73        20.73 o
  -6  23   6        429.65        435.50        69.44 o
  -5  23   6         57.05         77.42        28.41 o
  -4  23   6        149.21        188.55        34.73 o
  -3  23   6        149.38        154.66        31.75 o
  -2  23   6         41.08         44.54        14.91 o
  -1  23   6          6.14         25.24        16.73 o
   0  23   6        139.05        184.88        39.21 o
   1  23   6         49.22         16.08        69.10 o
   2  23   6          0.15        -28.94        28.94 o
   3  23   6          4.62         -3.29        13.21 o
  -6  24   6         54.46         28.68        18.72 o
  -5  24   6          3.04        -19.82        19.82 o
  -4  24   6        276.94        288.43        55.73 o
  -3  24   6         27.19         37.86        15.97 o
  -2  24   6         21.15         66.19        16.82 o
  -1  24   6          7.62         -3.60        22.10 o
   0  24   6        183.05        199.58        42.45 o
   1  24   6         62.56        -15.84        18.86 o
   2  24   6        136.44        193.91        62.13 o
  -5  25   6        179.51        177.75        43.85 o
  -4  25   6         19.69         35.49        21.19 o
  -3  25   6          4.10         15.72        13.64 o
  -2  25   6         87.44        103.63        43.57 o
  -1  25   6         90.50         29.36        25.19 o
   0  25   6          0.17          0.21        22.33 o
   1  25   6         64.40        111.54        44.56 o
 -12   1   7          1.45         -7.53         7.53 o
 -11   1   7        281.34        236.19        24.06 o
 -10   1   7         17.67          9.06         5.73 o
  -9   1   7        349.80        324.07        26.59 o
  -8   1   7        399.06        338.44        25.95 o
  -7   1   7         40.85         24.00         9.50 o
  -6   1   7        153.59        125.15        11.41 o
  -5   1   7        596.11        574.77        30.01 o
  -4   1   7        521.44        488.72        28.06 o
  -3   1   7       2069.62       2037.62        48.52 o
  -2   1   7          1.96          1.40         1.66 o
  -1   1   7       2969.73       2848.65        66.96 o
   0   1   7          4.87          3.09         3.09 o
   1   1   7        155.54        217.32        10.78 o
   2   1   7        104.43        119.18         9.75 o
   3   1   7        398.05        358.05        19.99 o
   4   1   7          8.89          0.29         3.82 o
   5   1   7        198.10        193.24        16.41 o
   6   1   7        921.42        958.74        70.25 o
   7   1   7         54.60         53.22        16.71 o
   8   1   7        451.08        460.10        51.74 o
 -12   2   7         86.55        101.28        24.53 o
 -11   2   7        601.59        587.91        45.11 o
 -10   2   7         47.33         32.59         9.54 o
  -9   2   7        116.67        122.65        15.96 o
  -8   2   7       1673.31       1517.94        70.52 o
  -7   2   7         56.06         37.28        12.86 o
  -6   2   7       1475.01       1400.89        47.90 o
  -5   2   7          0.02         -2.98         2.98 o
  -4   2   7        935.53        977.13        39.18 o
  -3   2   7         53.97         67.94         5.92 o
  -2   2   7        344.68        385.82        17.96 o
  -1   2   7        286.05        278.43        12.31 o
   0   2   7         25.82         12.05         2.38 o
   1   2   7        897.95        906.52        26.49 o
   2   2   7       1363.66       1385.16        38.68 o
   3   2   7        739.56        665.57        29.06 o
   4   2   7       1023.05       1003.12        44.25 o
   5   2   7        397.91        356.13        25.46 o
   6   2   7        121.97        129.78        23.44 o
   7   2   7          7.27         22.57        26.13 o
   8   2   7         23.93         36.65        20.34 o
 -12   3   7         17.38         24.26        18.62 o
 -11   3   7        195.70        148.54        21.48 o
 -10   3   7         47.28         55.93        14.20 o
  -9   3   7         56.94         41.65        19.33 o
  -8   3   7          0.11          3.20         7.18 o
  -7   3   7         86.54         55.17        14.30 o
  -6   3   7         12.33          6.75         4.84 o
  -5   3   7          4.44          5.74         3.07 o
  -4   3   7        893.36        935.51        36.46 o
  -3   3   7       1157.21       1158.27        38.17 o
  -2   3   7        164.70        171.44        15.25 o
  -1   3   7       1462.85       1453.90        36.90 o
   0   3   7        487.76        453.78        16.48 o
   1   3   7        355.69        346.33        14.71 o
   2   3   7        229.87        219.53        12.87 o
   3   3   7        537.42        545.38        23.90 o
   4   3   7         40.30         45.40         7.84 o
   5   3   7        442.78        378.07        26.11 o
   6   3   7        138.65        164.73        27.45 o
   7   3   7         26.19         29.98        16.07 o
   8   3   7        141.75        201.43        32.70 o
 -12   4   7        123.77        110.04        46.98 o
 -11   4   7         43.38         56.31        27.95 o
 -10   4   7        267.22        299.68        38.26 o
  -9   4   7          1.82         -2.27         8.40 o
  -8   4   7        143.93        104.73        21.27 o
  -7   4   7         56.47         40.44        12.06 o
  -6   4   7        634.29        603.57        33.55 o
  -5   4   7         69.74         41.61        14.18 o
  -4   4   7       1179.96       1224.84        68.73 o
  -3   4   7        660.06        669.67        26.78 o
  -2   4   7       2264.04       2260.51        64.16 o
  -1   4   7        259.21        233.26        12.23 o
   0   4   7        748.43        679.21        22.68 o
   1   4   7          6.20         11.96         2.44 o
   2   4   7          2.84          3.14         2.14 o
   3   4   7       1138.06       1096.90        34.87 o
   4   4   7         83.04         72.39         8.22 o
   5   4   7          0.91         -3.09         5.75 o
   6   4   7          1.17         -7.54         8.52 o
   7   4   7        166.73        204.39        32.44 o
   8   4   7        288.37        406.79        47.78 o
 -12   5   7         62.18         74.73        21.51 o
 -11   5   7        370.47        337.14        65.06 o
 -10   5   7          0.38         -6.82        16.11 o
  -9   5   7        812.15        872.99        99.98 o
  -8   5   7          6.56         -0.30         7.50 o
  -7   5   7         99.71         82.21        17.54 o
  -6   5   7        220.48        222.27        15.76 o
  -5   5   7        281.99        306.21        25.65 o
  -4   5   7       1721.77       1818.72        88.26 o
  -3   5   7       2323.22       2401.97        97.46 o
  -2   5   7        822.46        799.66        31.30 o
  -1   5   7       1478.30       1280.06        34.56 o
   0   5   7        428.21        443.07        21.12 o
   1   5   7        486.05        417.76        15.66 o
   2   5   7        618.17        549.82        20.37 o
   3   5   7         13.55          6.85         3.09 o
   4   5   7        660.25        650.45        30.07 o
   5   5   7        123.97         95.61        15.61 o
   6   5   7        885.93        929.02        53.85 o
   7   5   7        104.82         96.66        17.09 o
   8   5   7          2.66        -16.90        16.90 o
 -12   6   7         53.04         42.44        25.26 o
 -11   6   7        111.12        131.28        42.30 o
 -10   6   7         88.83         50.61        25.29 o
  -9   6   7        176.56        349.26       100.76 o
  -8   6   7        115.49        115.62        32.26 o
  -7   6   7          2.31         -0.87         7.45 o
  -6   6   7         51.75         55.99         6.55 o
  -5   6   7       2056.44       1901.54        71.48 o
  -4   6   7         81.25        111.35        15.87 o
  -3   6   7        124.29         89.16        12.70 o
  -2   6   7         23.94          7.54         2.83 o
  -1   6   7         20.48         27.33         4.99 o
   0   6   7         40.28         32.38         5.11 o
   1   6   7         66.32         61.26         5.88 o
   2   6   7         50.64         51.52         6.49 o
   3   6   7        452.00        481.53        21.21 o
   4   6   7         65.73         68.42         9.19 o
   5   6   7        324.55        321.27        28.15 o
   6   6   7        461.70        404.32        34.08 o
   7   6   7        597.99        679.59        47.55 o
   8   6   7        218.02        297.49        41.15 o
 -12   7   7         42.50         69.55        29.49 o
 -11   7   7         99.52         88.33        33.27 o
 -10   7   7        152.93        156.49        45.29 o
  -9   7   7        255.24        294.41        57.26 o
  -8   7   7       2415.45       2637.90       104.43 o
  -7   7   7       2201.96       2284.63       170.67 o
  -6   7   7       1773.76       1906.83       127.69 o
  -5   7   7         70.18         37.44        11.35 o
  -4   7   7         99.80         85.31        16.19 o
  -3   7   7        411.15        364.33        50.82 o
  -2   7   7         61.33         51.12         9.01 o
  -1   7   7          2.39          2.57         3.06 o
   0   7   7        361.44        310.25        16.65 o
   1   7   7        361.11        371.95        21.05 o
   2   7   7        831.74        745.53        29.91 o
   3   7   7       1863.41       1868.47        51.15 o
   4   7   7         99.83         91.42        12.32 o
   5   7   7        936.71        957.68        52.80 o
   6   7   7          9.21         12.37        14.23 o
   7   7   7        314.82        327.10        32.43 o
   8   7   7          4.18        -10.38        20.89 o
 -12   8   7        400.48        455.49        81.86 o
 -11   8   7          3.33         -2.95        14.62 o
 -10   8   7        187.24        216.09        52.61 o
  -9   8   7         81.34        120.79        36.39 o
  -8   8   7        158.25        151.11        38.55 o
  -7   8   7          3.28          6.83        16.58 o
  -6   8   7       2672.92       2764.69       190.04 o
  -5   8   7       1480.30       1459.63        88.16 o
  -4   8   7       1439.35       1489.97       117.17 o
  -3   8   7        180.31        153.41        16.36 o
  -2   8   7        873.26        903.01        42.73 o
  -1   8   7        100.90        109.78        11.00 o
   0   8   7        399.86        380.95        18.92 o
   1   8   7          7.66         -0.75         4.62 o
   2   8   7        260.37        256.82        18.28 o
   3   8   7         67.82         56.69         7.62 o
   4   8   7        258.76        263.89        21.54 o
   5   8   7        503.79        501.10        37.36 o
   6   8   7         10.53          7.81         6.21 o
   7   8   7        275.78        388.89        35.58 o
   8   8   7        162.95        219.33        51.72 o
 -11   9   7          8.48         11.86        15.81 o
 -10   9   7        144.05        159.72        45.75 o
  -9   9   7         74.11         32.56        22.57 o
  -8   9   7        644.28        615.36        85.39 o
  -7   9   7        161.05        233.31        48.97 o
  -6   9   7         77.74         72.51        25.83 o
  -5   9   7        159.35        181.66        47.30 o
  -4   9   7        309.19        302.83        48.36 o
  -3   9   7        251.78        223.42        31.80 o
  -2   9   7        304.49        347.77        30.80 o
  -1   9   7          0.66          3.11         3.17 o
   0   9   7         92.24         88.54         8.04 o
   1   9   7         53.67         47.09         8.75 o
   2   9   7         74.54         70.28         9.63 o
   3   9   7         86.75         90.63        11.39 o
   4   9   7         33.80         43.84        11.59 o
   5   9   7          0.08          9.65         5.68 o
   6   9   7         61.40         60.39        13.43 o
   7   9   7         62.94         52.39        14.48 o
   8   9   7        107.71        115.65        37.32 o
 -11  10   7          1.55        -11.61        18.76 o
 -10  10   7        307.58        375.82        72.93 o
  -9  10   7          3.11         13.92        12.10 o
  -8  10   7        918.92        937.03       108.74 o
  -7  10   7        127.18        106.34        33.35 o
  -6  10   7        115.72         67.67        25.53 o
  -5  10   7       1685.32       1923.16       318.22 o
  -4  10   7       1849.05       1943.95       121.51 o
  -3  10   7        940.33        920.94        65.43 o
  -2  10   7       2712.26       2623.81       172.83 o
  -1  10   7         30.58         31.10         6.79 o
   0  10   7       1733.59       1743.95        51.67 o
   1  10   7         99.72        103.83        13.70 o
   2  10   7          5.88          5.36         4.85 o
   3  10   7        603.45        576.65        34.37 o
   4  10   7         15.15         15.17         4.38 o
   5  10   7        231.97        242.52        26.08 o
   6  10   7         77.64         73.60        17.10 o
   7  10   7         80.27         63.41        19.94 o
 -11  11   7          6.84        -30.59        30.59 o
 -10  11   7        157.37        224.46        58.87 o
  -9  11   7        750.75        825.71       107.86 o
  -8  11   7        220.41        245.70        53.88 o
  -7  11   7          0.65          2.17        12.76 o
  -6  11   7         85.69        117.50        35.60 o
  -5  11   7       1283.66       1328.74       123.07 o
  -4  11   7       2027.46       2057.87       112.25 o
  -3  11   7          4.31          1.60         8.14 o
  -2  11   7         72.30         78.87        10.70 o
  -1  11   7          4.42         11.80         4.98 o
   0  11   7        785.95        727.96        38.80 o
   1  11   7        369.08        354.18        26.80 o
   2  11   7        409.49        433.84        36.54 o
   3  11   7       1123.04       1081.87        51.34 o
   4  11   7          6.77          5.07         7.47 o
   5  11   7        605.26        633.57        45.02 o
   6  11   7        113.69        105.22        17.73 o
   7  11   7         35.25         21.65        11.84 o
 -11  12   7         58.56         21.48        20.50 o
 -10  12   7          6.17         32.72        23.33 o
  -9  12   7        103.24        131.01        42.36 o
  -8  12   7        296.51        362.79        67.63 o
  -7  12   7          0.12         -8.37        17.15 o
  -6  12   7         62.38         57.47        25.16 o
  -5  12   7        123.99        102.31        29.62 o
  -4  12   7         60.67         54.73        16.56 o
  -3  12   7         11.36          9.42         8.27 o
  -2  12   7        157.12        157.60        22.77 o
  -1  12   7         42.25         32.71         6.81 o
   0  12   7        135.87        140.01        16.06 o
   1  12   7        981.89        951.52        48.17 o
   2  12   7        953.87        907.60        59.14 o
   3  12   7          0.55          2.09         7.20 o
   4  12   7        674.24        783.32       103.78 o
   5  12   7        318.47        339.96        38.01 o
   6  12   7        200.36        220.31        32.22 o
   7  12   7         27.97         18.66        10.79 o
 -10  13   7          0.04         25.59        23.39 o
  -9  13   7         59.83         45.68        27.91 o
  -8  13   7        160.86        188.69        51.60 o
  -7  13   7        989.82        915.23       110.05 o
  -6  13   7          3.16          2.14        14.81 o
  -5  13   7        200.25        216.69        33.78 o
  -4  13   7        745.80        745.70        63.44 o
  -3  13   7        564.15        598.44        54.71 o
  -2  13   7          6.88         12.98        15.29 o
  -1  13   7       1077.17       1001.58        57.58 o
   0  13   7          6.56         -0.85         5.76 o
   1  13   7          9.26         20.75         7.75 o
   2  13   7         41.30         27.40        10.64 o
   3  13   7       1153.76       1239.32        74.87 o
   4  13   7          5.30          9.88         6.64 o
   5  13   7        184.65        231.63        32.07 o
   6  13   7        295.84        285.96        37.49 o
   7  13   7         24.77         39.87        21.92 o
 -10  14   7        185.71        180.14        53.68 o
  -9  14   7         97.28         73.53        29.37 o
  -8  14   7         29.82         16.65        18.97 o
  -7  14   7        125.31         50.86        28.35 o
  -6  14   7        265.46        285.27        40.74 o
  -5  14   7        101.84        110.16        24.09 o
  -4  14   7       1033.29       1124.27        81.36 o
  -3  14   7        213.98        224.98        33.21 o
  -2  14   7        609.16        665.30        51.66 o
  -1  14   7          3.02         -1.53         3.09 o
   0  14   7         53.54         34.74         7.48 o
   1  14   7          0.05          4.18         7.75 o
   2  14   7         48.56         48.94        12.46 o
   3  14   7        137.53        109.57        20.77 o
   4  14   7         86.85         54.28        15.33 o
   5  14   7         48.32         45.84        15.44 o
   6  14   7          7.93         -3.51        10.35 o
 -10  15   7         62.02         97.62        39.52 o
  -9  15   7          2.85         29.56        23.79 o
  -8  15   7         12.40          2.20        16.45 o
  -7  15   7         14.82         16.82        21.33 o
  -6  15   7        239.84        246.08        39.36 o
  -5  15   7         32.77         22.38        11.78 o
  -4  15   7        193.73        183.28        31.11 o
  -3  15   7       1253.57       1196.98        83.55 o
  -2  15   7         18.83         13.67         5.04 o
  -1  15   7        248.24        260.17        21.94 o
   0  15   7         89.24        100.19        13.20 o
   1  15   7        739.98        788.58        46.25 o
   2  15   7          8.24         21.62        11.21 o
   3  15   7         10.20          0.92        13.25 o
   4  15   7          0.69          6.59         8.19 o
   5  15   7        166.93        181.21        29.59 o
   6  15   7        276.92        301.24        55.60 o
  -9  16   7          9.23         22.10        25.20 o
  -8  16   7        379.93        386.81        76.88 o
  -7  16   7        117.86         74.13        25.75 o
  -6  16   7       2004.56       1980.11       123.32 o
  -5  16   7        175.62        148.71        28.24 o
  -4  16   7         51.39         43.60        15.31 o
  -3  16   7          1.69         -9.59        11.79 o
  -2  16   7        129.35        112.29        14.07 o
  -1  16   7        632.81        605.18        46.61 o
   0  16   7        582.25        564.67        44.47 o
   1  16   7        220.27        253.64        25.17 o
   2  16   7        689.43        724.65        55.85 o
   3  16   7        325.07        356.91        39.10 o
   4  16   7       1187.02       1204.08        80.83 o
   5  16   7         90.81         75.95        19.13 o
   6  16   7        247.79        220.02        48.61 o
  -9  17   7         44.89         30.66        26.54 o
  -8  17   7         65.48         20.63        50.25 o
  -7  17   7         89.69        107.51        27.06 o
  -6  17   7         44.09         13.71        13.29 o
  -5  17   7        114.07        148.61        29.78 o
  -4  17   7          0.35          2.01         7.84 o
  -3  17   7        217.82        218.24        33.76 o
  -2  17   7          0.44         -2.05         7.35 o
  -1  17   7        410.07        407.60        38.12 o
   0  17   7         69.43         79.64        11.72 o
   1  17   7         52.26         57.32        14.80 o
   2  17   7        221.91        188.78        28.86 o
   3  17   7        233.45        233.46        32.75 o
   4  17   7        118.69         78.21        29.47 o
   5  17   7         13.19         19.19        15.39 o
   6  17   7         28.92         -9.59        13.39 o
 -10  18   7        128.76         84.70        34.81 o
  -9  18   7          1.87        -19.20        19.20 o
  -8  18   7          8.00          6.75        31.49 o
  -7  18   7         21.23         37.03        15.86 o
  -6  18   7         20.11         26.92        14.25 o
  -5  18   7          4.24          3.86        22.68 o
  -4  18   7        184.65        141.34        28.94 o
  -3  18   7          3.03          1.98        10.97 o
  -2  18   7         55.81         57.91        15.60 o
  -1  18   7         69.68         78.60        18.37 o
   0  18   7         96.13         80.46        12.49 o
   1  18   7        110.48         86.56        19.22 o
   2  18   7         55.61         76.05        18.06 o
   3  18   7         64.95         60.17        18.76 o
   4  18   7        487.34        456.05       117.26 o
   5  18   7         90.49         47.83        18.91 o
  -9  19   7         63.70        108.17        38.60 o
  -8  19   7          0.54         15.21        11.72 o
  -7  19   7         34.74         35.53        14.50 o
  -6  19   7        182.68        207.30        36.59 o
  -5  19   7         37.49         20.56        12.89 o
  -4  19   7        346.86        350.82        46.25 o
  -3  19   7        352.36        342.05        45.00 o
  -2  19   7        222.91        243.03        30.89 o
  -1  19   7       1358.68       1373.48        78.60 o
   0  19   7         49.84         28.02         9.38 o
   1  19   7        123.95        141.54        21.20 o
   2  19   7         93.21        131.77        23.83 o
   3  19   7          5.02        -13.32        13.32 o
   4  19   7        221.20        179.22        39.89 o
   5  19   7         97.20        122.29        35.91 o
  -9  20   7         22.03          6.55         9.78 o
  -8  20   7         41.81         31.10        20.10 o
  -7  20   7          0.61          2.02        19.53 o
  -6  20   7        163.24        164.67        32.11 o
  -5  20   7        195.48        185.62        34.28 o
  -4  20   7          5.03          0.60        20.12 o
  -3  20   7          2.31        -13.63        18.15 o
  -2  20   7        114.23        123.64        22.04 o
  -1  20   7          9.52         13.02         7.38 o
   0  20   7         67.88         57.25        19.61 o
   1  20   7        133.78        104.10        32.01 o
   2  20   7        190.29        177.93        46.54 o
   3  20   7         50.25         77.64        20.43 o
   4  20   7         10.36         27.44        16.59 o
   5  20   7         39.21        140.51        39.49 o
  -8  21   7         18.15         19.95        18.06 o
  -7  21   7        263.80        222.03        49.95 o
  -6  21   7         27.22         22.50        21.26 o
  -5  21   7          4.72         23.73        25.65 o
  -4  21   7         11.25        -13.12        13.12 o
  -3  21   7          2.28        -10.48        10.48 o
  -2  21   7         34.89         32.00        13.66 o
  -1  21   7          5.50         19.10         8.88 o
   0  21   7         11.85         30.65        26.72 o
   1  21   7        161.86        111.73        29.44 o
   2  21   7        430.45        527.00        86.11 o
   4  21   7         54.38         89.38        29.04 o
  -7  22   7          9.29         11.67        17.62 o
  -6  22   7          8.31        -18.89        18.89 o
  -5  22   7         87.57         83.27        23.63 o
  -4  22   7        194.02        229.24        55.85 o
  -3  22   7         24.08         21.00        12.54 o
  -2  22   7         87.38         75.82        18.88 o
  -1  22   7        197.77        224.00        32.37 o
   0  22   7        218.64        234.65        42.85 o
   1  22   7          8.26        -15.70        15.70 o
   2  22   7          9.11         28.43        22.87 o
  -6  23   7        120.05        101.66        33.66 o
  -5  23   7         53.38         40.79        20.90 o
  -4  23   7          4.33         17.30        25.15 o
  -3  23   7         19.91         31.05        33.29 o
  -2  23   7          8.20         -8.04        10.31 o
  -1  23   7         60.72          7.10        14.02 o
   0  23   7         14.36         10.70        22.25 o
   1  23   7         12.16          1.22         9.94 o
  -3  24   7        236.46        147.73        47.77 o
  -2  24   7        346.59        301.49        70.89 o
  -1  24   7          5.23        -38.63        38.63 o
   0  24   7        210.13        212.61        64.58 o
  -3  25   7          1.63         15.22        18.24 o
  -2  25   7          0.13        -29.50        29.50 o
  -1  25   7         45.00         39.12        27.92 o
 -12   0   8       1125.34        966.75        76.05 o
 -11   0   8       1284.14       1123.69        81.46 o
 -10   0   8          9.20          5.12        17.18 o
  -9   0   8         91.28        122.82        23.55 o
  -8   0   8        723.70        604.20        51.31 o
  -7   0   8          0.45         -2.98        11.19 o
  -6   0   8          4.12         -3.24         7.43 o
  -5   0   8       3822.29       3724.88       103.62 o
  -4   0   8       3253.26       3052.18        85.37 o
  -3   0   8        704.11        660.86        31.90 o
  -2   0   8       5777.81       5377.30       199.44 o
  -1   0   8       1809.35       1827.62        61.82 o
   0   0   8        985.34        972.16        58.15 o
   1   0   8        280.09        233.38        24.11 o
   2   0   8        362.24        350.87        27.27 o
   3   0   8        191.27        184.23        21.77 o
   4   0   8        118.39        123.65        31.66 o
   5   0   8        503.45        508.73        68.84 o
   6   0   8       2105.50       2350.86       177.55 o
   7   0   8         11.38         32.15        16.48 o
 -12   1   8         90.03         78.97        16.38 o
 -11   1   8         44.37         19.22        19.32 o
 -10   1   8        522.63        502.52        35.22 o
  -9   1   8        336.46        355.73        28.16 o
  -8   1   8        108.45         78.17        11.98 o
  -7   1   8        113.90        176.35        17.40 o
  -6   1   8        465.32        397.50        25.95 o
  -5   1   8        159.43        145.76        10.08 o
  -4   1   8         54.55         47.51         5.42 o
  -3   1   8        587.23        557.88        20.11 o
  -2   1   8        889.52        896.03        38.30 o
  -1   1   8        646.84        578.53        22.33 o
   0   1   8        117.99        114.23         9.78 o
   1   1   8         72.26         77.07         7.03 o
   2   1   8         24.64         13.02         3.40 o
   3   1   8        729.41        831.27        36.93 o
   4   1   8         21.27         13.23         7.96 o
   5   1   8        737.95        787.89        61.76 o
   6   1   8        363.00        410.45        45.36 o
   7   1   8          8.37         13.56        11.53 o
 -12   2   8         55.71         59.13        15.27 o
 -11   2   8         43.08         40.86        12.46 o
 -10   2   8        460.27        419.24        37.32 o
  -9   2   8          3.90         -2.28         6.40 o
  -8   2   8        147.32        112.86        17.44 o
  -7   2   8         78.06         40.86        12.02 o
  -6   2   8        445.23        396.85        22.44 o
  -5   2   8         26.51         20.14         6.16 o
  -4   2   8          0.44         -0.30         2.73 o
  -3   2   8          0.69          5.25         2.41 o
  -2   2   8         59.20         61.66         8.47 o
  -1   2   8         30.47         37.24         5.85 o
   0   2   8       1002.37        997.28        31.27 o
   1   2   8         80.21         74.21         7.02 o
   2   2   8         88.08         78.60         7.29 o
   3   2   8         24.60         17.76         4.33 o
   4   2   8         78.47         69.67        13.62 o
   5   2   8         36.98         54.29        24.44 o
   6   2   8       1115.95       1127.00        79.92 o
   7   2   8        149.77        160.26        30.18 o
 -12   3   8        268.98        253.35        30.74 o
 -11   3   8        649.55        689.74        51.33 o
 -10   3   8         56.46         76.81        16.69 o
  -9   3   8        472.73        422.51        37.36 o
  -8   3   8          1.04        -10.07        10.07 o
  -7   3   8        206.81        220.28        28.43 o
  -6   3   8        252.46        214.21        15.80 o
  -5   3   8        129.02        121.41        11.88 o
  -4   3   8       1231.33       1235.08        53.82 o
  -3   3   8         17.84         19.46         3.67 o
  -2   3   8        519.67        558.46        25.61 o
  -1   3   8        340.30        354.50        17.19 o
   0   3   8         68.28         59.90         5.33 o
   1   3   8       1339.26       1407.90        39.54 o
   2   3   8        155.76        123.21        10.05 o
   3   3   8       1723.52       1741.27        60.51 o
   4   3   8          6.77         10.16        10.28 o
   5   3   8        202.65        241.82        32.56 o
   6   3   8        187.17        229.06        34.27 o
   7   3   8         42.94         37.37        15.30 o
 -12   4   8          1.37         -1.19        47.72 o
 -11   4   8        316.60        306.92        42.15 o
 -10   4   8          6.06          1.21         9.11 o
  -9   4   8        123.19         81.60        19.54 o
  -8   4   8        164.73        174.23        41.46 o
  -7   4   8        151.84        128.45        14.60 o
  -6   4   8        140.92         95.57         9.94 o
  -5   4   8         66.52         56.81         8.07 o
  -4   4   8        136.44         96.06         8.51 o
  -3   4   8          5.20          2.07         2.21 o
  -2   4   8       1696.11       1731.83        62.82 o
  -1   4   8        559.73        587.21        28.01 o
   0   4   8       1873.70       1811.18        56.34 o
   1   4   8        595.23        528.02        20.96 o
   2   4   8        372.74        426.65        24.86 o
   3   4   8         12.58         13.21         8.08 o
   4   4   8          7.25          3.44         8.18 o
   5   4   8        139.37        122.62        24.26 o
   6   4   8        213.91        270.12        37.38 o
   7   4   8        473.63        464.78        52.25 o
 -12   5   8        101.23         93.50        24.11 o
 -11   5   8         70.36         90.07        33.54 o
 -10   5   8        645.58        731.81        93.80 o
  -9   5   8         13.81         -0.12        11.18 o
  -8   5   8          1.54        -21.29        21.43 o
  -7   5   8         24.24         26.57         6.51 o
  -6   5   8        224.26        222.05        19.39 o
  -5   5   8       2547.86       2736.76       193.17 o
  -4   5   8         38.57         40.88         5.99 o
  -3   5   8       3554.68       3283.41        97.66 o
  -2   5   8        225.13        216.47        10.30 o
  -1   5   8       1748.86       1809.51        60.28 o
   0   5   8        647.44        606.95        25.34 o
   1   5   8        969.85        945.91        30.23 o
   2   5   8        450.91        421.32        18.49 o
   3   5   8        109.29        101.24         9.74 o
   4   5   8        306.97        316.73        25.72 o
   5   5   8        564.14        547.36        52.18 o
   6   5   8        543.40        545.14        54.20 o
   7   5   8        288.63        392.87        66.65 o
 -13   6   8         81.48         74.47        32.39 o
 -12   6   8        186.02        204.21        54.24 o
 -11   6   8         61.22         49.78        26.92 o
 -10   6   8        474.42        513.88        78.03 o
  -9   6   8          9.06          1.50        13.37 o
  -8   6   8        224.17        242.06        47.58 o
  -7   6   8         11.28         12.84         7.52 o
  -6   6   8       1220.66       1160.73        48.41 o
  -5   6   8         15.58          8.10         6.85 o
  -4   6   8        104.30         76.72        13.27 o
  -3   6   8        470.18        490.52        32.18 o
  -2   6   8         76.64         81.22         6.82 o
  -1   6   8        483.90        504.61        41.75 o
   0   6   8          3.70          4.94         3.54 o
   1   6   8        379.11        370.16        18.94 o
   2   6   8       2024.21       1988.53        53.12 o
   3   6   8        559.13        567.07        29.48 o
   4   6   8        503.51        585.93        37.39 o
   5   6   8        238.35        236.45        24.14 o
   6   6   8        675.36        675.73        60.63 o
   7   6   8          5.57         -7.40        12.76 o
 -13   7   8         13.23        -13.65        13.65 o
 -12   7   8          4.72         11.44        15.99 o
 -11   7   8          6.13          7.89        20.29 o
 -10   7   8         82.33         97.06        36.55 o
  -9   7   8          3.70         -8.24        17.82 o
  -8   7   8         41.39         29.38        17.61 o
  -7   7   8         23.57         17.29        15.66 o
  -6   7   8        118.01        126.66        23.87 o
  -5   7   8        250.74        189.60        26.06 o
  -4   7   8          7.18         -6.73         6.73 o
  -3   7   8        111.77         76.03        10.60 o
  -2   7   8         49.47         39.41         6.29 o
  -1   7   8        648.02        664.04        28.44 o
   0   7   8         49.24         53.67         5.72 o
   1   7   8        108.96        102.97        10.43 o
   2   7   8         15.98         15.21         3.66 o
   3   7   8         59.72         61.49         7.80 o
   4   7   8         13.52          4.72         4.61 o
   5   7   8          0.05         -0.03         4.73 o
   6   7   8         35.63         30.46        13.31 o
   7   7   8          7.21         -3.92         8.16 o
 -12   8   8        180.67        163.46        49.83 o
 -11   8   8        171.73        226.31        57.81 o
 -10   8   8        214.80        218.78        51.07 o
  -9   8   8        259.88        321.53        62.00 o
  -8   8   8       1153.36       1109.68       116.50 o
  -7   8   8          1.85          9.14        11.19 o
  -6   8   8        369.70        369.00        37.45 o
  -5   8   8        207.04        169.53        25.42 o
  -4   8   8        289.04        177.91        97.84 o
  -3   8   8        223.80        190.07        20.27 o
  -2   8   8        267.60        239.93        16.92 o
  -1   8   8        816.54        824.47        34.43 o
   0   8   8        124.22        113.39         8.99 o
   1   8   8        145.32        149.77        16.42 o
   2   8   8        831.77        815.65        31.98 o
   3   8   8         16.46          8.19         4.87 o
   4   8   8        388.81        340.58        28.56 o
   5   8   8        224.36        228.41        24.72 o
   6   8   8         28.50         38.48        13.82 o
   7   8   8        504.30        610.31        60.98 o
 -11   9   8         63.78         85.24        32.85 o
 -10   9   8        611.01        661.63        97.18 o
  -9   9   8         77.78         70.87        30.37 o
  -8   9   8          0.14         14.58        17.75 o
  -7   9   8        595.04        554.82        76.83 o
  -6   9   8         79.37         67.17        28.31 o
  -5   9   8       3328.40       3808.33       503.14 o
  -4   9   8          3.86         -7.38         9.75 o
  -3   9   8       1978.74       1783.62       100.65 o
  -2   9   8         13.80         25.78         5.52 o
  -1   9   8       1450.09       1532.61        71.62 o
   0   9   8       1275.88       1281.76        41.26 o
   1   9   8        396.68        401.08        23.67 o
   2   9   8          1.00          0.44         4.62 o
   3   9   8         46.63         24.06         9.82 o
   4   9   8          5.44          2.90         5.76 o
   5   9   8        233.53        203.41        31.14 o
   6   9   8        808.11        869.27        72.28 o
   7   9   8        195.73        245.75        37.60 o
 -11  10   8        115.72        113.03        41.98 o
 -10  10   8          2.76         -3.08        19.10 o
  -9  10   8         60.80         45.05        25.30 o
  -8  10   8        266.55        241.61        52.93 o
  -7  10   8         35.83         53.86        25.85 o
  -6  10   8        114.89        117.03        34.03 o
  -5  10   8          1.45         -7.62         7.62 o
  -4  10   8       2565.03       2660.78       132.10 o
  -3  10   8        295.83        333.03        38.42 o
  -2  10   8         39.64         27.94         7.06 o
  -1  10   8        256.63        305.26        28.06 o
   0  10   8        356.35        344.87        22.30 o
   1  10   8        389.67        379.95        27.15 o
   2  10   8        100.66        114.79        24.90 o
   3  10   8         39.51         31.28         7.33 o
   4  10   8        293.67        317.55        32.99 o
   5  10   8        351.48        407.60        54.59 o
   6  10   8          8.07         29.06        13.84 o
 -11  11   8         41.72         11.44        16.01 o
 -10  11   8         27.52         -3.19        19.46 o
  -9  11   8        295.97        278.22        63.30 o
  -8  11   8         14.54          2.40        12.10 o
  -7  11   8        479.21        494.26        75.58 o
  -6  11   8          8.50         -3.86        19.50 o
  -5  11   8         40.17         38.16        21.13 o
  -4  11   8        651.41        583.25        39.13 o
  -3  11   8         88.21         85.78        18.27 o
  -2  11   8        137.14        122.38        12.73 o
  -1  11   8       2007.80       2100.15       104.20 o
   0  11   8         32.60         18.70         5.25 o
   1  11   8         81.01         88.19        13.47 o
   2  11   8          9.32          6.82         4.48 o
   3  11   8        514.08        506.46        33.21 o
   4  11   8          9.99         11.92        16.17 o
   5  11   8         63.35         92.51        29.58 o
   6  11   8          0.42          8.52        16.33 o
 -11  12   8        204.79        257.73        64.88 o
 -10  12   8        195.91        258.10        60.63 o
  -9  12   8        254.57        402.19        75.40 o
  -8  12   8        442.18        548.30        85.76 o
  -7  12   8        360.78        405.33        69.70 o
  -6  12   8          7.42        -14.87        16.07 o
  -5  12   8         97.03         60.89        15.85 o
  -4  12   8        146.30        160.92        29.08 o
  -3  12   8         32.19         23.28        10.38 o
  -2  12   8        251.73        245.94        18.66 o
  -1  12   8        204.71        249.31        22.29 o
   0  12   8         33.21         44.57         8.63 o
   1  12   8         26.36         32.93         7.92 o
   2  12   8         54.92         77.49        15.67 o
   3  12   8         17.19          9.26         4.84 o
   4  12   8        187.49        183.53        29.51 o
   5  12   8         68.39         75.64        26.53 o
   6  12   8        427.75        476.06        70.82 o
 -10  13   8         66.64         74.22        31.29 o
  -9  13   8         68.87         80.59        32.65 o
  -8  13   8         25.03         26.86        19.01 o
  -7  13   8        132.58        151.65        43.01 o
  -6  13   8         49.81         14.36        17.21 o
  -5  13   8        302.92        265.64        43.40 o
  -4  13   8        427.36        398.22        46.30 o
  -3  13   8       1404.86       1427.35        92.06 o
  -2  13   8         62.96         53.60         8.37 o
  -1  13   8        387.50        396.11        25.58 o
   0  13   8       1414.86       1392.98        55.75 o
   1  13   8          5.60          9.50         8.35 o
   2  13   8          1.13         14.41         7.31 o
   3  13   8         63.26         67.08        12.60 o
   4  13   8        102.73         71.65        24.22 o
   5  13   8         27.05         28.51        13.20 o
   6  13   8        276.19        218.92        48.28 o
 -10  14   8          4.82         61.57        35.15 o
  -9  14   8          6.82          1.41        14.92 o
  -8  14   8          0.90         -3.25        16.89 o
  -7  14   8        178.08        176.33        47.53 o
  -6  14   8         37.70         39.24        14.80 o
  -5  14   8        373.58        392.83        50.73 o
  -4  14   8       1588.85       1706.92       106.73 o
  -3  14   8        138.57        151.88        26.86 o
  -2  14   8       1658.19       1914.10        99.22 o
  -1  14   8       1095.31       1121.90        48.46 o
   0  14   8         86.93         65.34        10.70 o
   1  14   8        154.59        186.44        20.88 o
   2  14   8         26.54         17.27         7.97 o
   3  14   8          0.22         14.65         6.99 o
   4  14   8         42.03         30.80        17.17 o
   5  14   8        333.25        391.67        60.91 o
   6  14   8        144.62        148.99        39.30 o
 -10  15   8         57.34         92.91        40.96 o
  -9  15   8         99.75         15.09        18.93 o
  -8  15   8         19.85         33.82        25.00 o
  -7  15   8         53.60         96.62        28.23 o
  -6  15   8         68.52         90.15        34.08 o
  -5  15   8          1.22        -13.85        13.85 o
  -4  15   8         27.18         24.60        13.00 o
  -3  15   8        219.73        202.47        32.75 o
  -2  15   8         56.97         58.30         9.36 o
  -1  15   8          6.19          2.79         5.13 o
   0  15   8        173.84        169.56        17.62 o
   1  15   8        361.14        354.75        29.57 o
   2  15   8          4.85          0.49         7.74 o
   3  15   8        342.95        336.40        36.91 o
   4  15   8          3.27          0.70        14.53 o
   5  15   8        508.50        631.53        80.38 o
  -9  16   8        117.74        181.85        54.69 o
  -8  16   8         16.27         -6.64        31.16 o
  -7  16   8         29.76         23.91        21.74 o
  -6  16   8          8.76          6.35         8.53 o
  -5  16   8          0.06        -19.44        24.40 o
  -4  16   8        382.59        418.44        50.02 o
  -3  16   8         18.59         15.32         9.28 o
  -2  16   8        110.78        118.31        20.54 o
  -1  16   8          1.79         -1.61         4.77 o
   0  16   8        470.14        537.29        64.80 o
   1  16   8        180.15        170.26        20.48 o
   2  16   8          0.06         -9.40         9.40 o
   3  16   8          3.41         -6.01         9.47 o
   4  16   8        105.06        111.65        30.38 o
   5  16   8        363.88        325.04        57.36 o
  -9  17   8        152.90        128.50        30.67 o
  -8  17   8          9.50         23.31        17.16 o
  -7  17   8        316.15        312.69        46.16 o
  -6  17   8        131.52        144.48        30.38 o
  -5  17   8         23.24         22.32        11.77 o
  -4  17   8         69.36         87.64        22.34 o
  -3  17   8         34.40          3.72        20.72 o
  -2  17   8         94.69         90.56        17.96 o
  -1  17   8          7.26          6.06         7.95 o
   0  17   8        415.29        499.29        33.13 o
   1  17   8         60.54         70.49        17.17 o
   2  17   8         53.75         58.14        15.53 o
   3  17   8        242.02        253.07        46.16 o
   4  17   8         66.02         21.30        14.36 o
   5  17   8         82.57         72.30        26.99 o
  -9  18   8         14.74         -6.64         9.65 o
  -8  18   8         66.76         73.78        23.88 o
  -7  18   8        403.25        497.51        60.05 o
  -6  18   8        179.34        172.64        34.67 o
  -5  18   8        159.26        169.63        33.73 o
  -4  18   8        273.64        311.77        45.09 o
  -3  18   8          8.89         -1.63        12.38 o
  -2  18   8        676.03        774.84        55.72 o
  -1  18   8        290.18        310.03        34.10 o
   0  18   8        351.31        455.33        41.27 o
   1  18   8        291.43        289.38        29.62 o
   2  18   8         14.50         12.71        13.06 o
   3  18   8          6.33        -15.74        15.74 o
   4  18   8         43.74         37.49        19.41 o
   5  18   8         42.53         31.48        15.66 o
  -8  19   8          2.42         10.32        10.92 o
  -7  19   8         44.49         38.92        34.01 o
  -6  19   8        425.32        429.56        55.47 o
  -5  19   8         83.87        105.90        34.23 o
  -4  19   8         96.11        102.62        25.50 o
  -3  19   8        210.12        221.09        29.50 o
  -2  19   8         21.80          6.99         9.35 o
  -1  19   8        276.98        279.90        32.92 o
   0  19   8         76.29         88.64        18.23 o
   1  19   8         33.98         29.65        17.20 o
   3  19   8        333.51        363.01        56.63 o
   4  19   8        245.16        210.06        44.87 o
  -8  20   8        311.99        343.00        69.79 o
  -7  20   8        100.39        116.51        28.94 o
  -6  20   8         85.90        128.09        29.74 o
  -5  20   8         59.72         38.49        21.35 o
  -4  20   8        637.81        665.12        67.74 o
  -3  20   8          1.34        -11.51        11.51 o
  -2  20   8         26.25         11.15         9.62 o
  -1  20   8         18.83         10.28        10.62 o
   0  20   8         47.40         24.14        14.81 o
   1  20   8          2.11        -27.75        27.75 o
  -7  21   8        140.37        156.26        44.50 o
  -6  21   8         27.94         18.29        12.17 o
  -5  21   8         17.25         -7.09        17.62 o
  -4  21   8        142.41        135.89        30.26 o
  -3  21   8          6.40        -12.96        12.96 o
  -2  21   8          6.01          8.79         7.41 o
  -1  21   8         17.18          8.81         9.39 o
   0  21   8         94.21        113.63        37.87 o
   1  21   8         31.93         27.83        21.03 o
   2  21   8         32.90         29.50        23.25 o
  -5  22   8        240.91        278.11        44.23 o
  -4  22   8        148.78        193.72        40.40 o
  -3  22   8          6.44        -21.83        21.83 o
  -2  22   8         72.78         84.93        20.08 o
  -1  22   8        216.51        184.26        53.72 o
   0  22   8          0.01         16.50        28.76 o
   1  22   8        285.61        225.44        60.14 o
   2  22   8        113.52         89.01        43.49 o
  -4  23   8         22.07         -5.29        17.47 o
  -3  23   8        476.08        612.78        73.34 o
  -1  23   8        684.60       1031.99       138.95 o
   0  23   8        222.80        261.08        68.43 o
 -12   1   9        922.88        989.45        65.83 o
 -11   1   9          0.86         14.88        12.30 o
 -10   1   9         35.09         13.61         9.32 o
  -9   1   9          6.70         -0.73         6.59 o
  -8   1   9         35.27         12.93         6.11 o
  -7   1   9        666.13        555.29        29.36 o
  -6   1   9        205.03        159.92        13.97 o
  -5   1   9       1072.68        967.03        30.59 o
  -4   1   9          3.41          3.15         2.70 o
  -3   1   9       3537.20       3400.42       100.20 o
  -2   1   9        249.67        238.88        31.48 o
  -1   1   9        950.45        925.03        41.84 o
   0   1   9        490.39        491.93        25.32 o
   1   1   9         64.70         45.38         7.86 o
   2   1   9         53.43         36.69         7.25 o
   3   1   9        199.69        217.76        30.41 o
   4   1   9        120.02        100.76        22.52 o
   5   1   9         36.91         68.38        18.83 o
   6   1   9         77.33         80.88        36.04 o
 -12   2   9         22.28          9.42         7.22 o
 -11   2   9        202.05        186.45        26.27 o
 -10   2   9        516.77        454.90        40.05 o
  -9   2   9         40.65         18.46        10.38 o
  -8   2   9        517.60        568.40        42.25 o
  -7   2   9        618.47        583.55        29.71 o
  -6   2   9        185.26        196.19        15.91 o
  -5   2   9        419.24        343.26        16.61 o
  -4   2   9        634.56        605.17        21.32 o
  -3   2   9        126.09        126.07        11.24 o
  -2   2   9        240.26        237.88        21.62 o
  -1   2   9         36.95         32.32         6.21 o
   0   2   9       1068.64       1114.22        41.11 o
   1   2   9        105.12         78.27        10.03 o
   2   2   9         15.07         36.95         7.97 o
   3   2   9        279.38        259.71        33.49 o
   4   2   9        177.54        184.98        29.30 o
   5   2   9       1004.78       1194.00        83.19 o
   6   2   9         30.79         25.33        30.31 o
 -13   3   9         16.72          6.71        13.92 o
 -12   3   9        429.83        410.25        57.02 o
 -11   3   9         43.40          8.89        12.34 o
 -10   3   9         96.50        125.13        21.00 o
  -9   3   9        154.09        155.32        29.99 o
  -8   3   9          0.27          7.40         6.69 o
  -7   3   9          0.75         -4.11         4.88 o
  -6   3   9        661.73        636.60        30.24 o
  -5   3   9         60.29         29.44         8.79 o
  -4   3   9        171.65        162.93        12.02 o
  -3   3   9       2079.87       2030.40        75.01 o
  -2   3   9        318.73        315.53        17.87 o
  -1   3   9        342.14        321.19        19.70 o
   0   3   9       1014.92       1006.90        42.26 o
   1   3   9        111.01        141.38         8.70 o
   2   3   9         36.88         35.71         6.74 o
   3   3   9         36.16         44.64        14.87 o
   4   3   9        619.51        632.44        55.99 o
   5   3   9        134.44        117.53        23.76 o
   6   3   9        188.58        258.79        46.45 o
 -13   4   9        140.74        136.46        40.88 o
 -12   4   9         12.54         37.19        15.96 o
 -11   4   9         44.97         50.77        17.88 o
 -10   4   9          1.06          1.01         9.17 o
  -9   4   9          3.22          9.89         8.82 o
  -8   4   9         92.96         75.99        16.57 o
  -7   4   9        138.96        125.65        15.01 o
  -6   4   9        942.27        830.96        34.81 o
  -5   4   9          0.99          2.67         3.31 o
  -4   4   9          0.25         -4.19         4.90 o
  -3   4   9          0.25         -0.50         1.86 o
  -2   4   9       1927.00       1935.37        62.46 o
  -1   4   9       1857.41       1885.39        54.94 o
   0   4   9        425.09        416.74        17.07 o
   1   4   9         93.01         87.55         8.23 o
   2   4   9        402.01        367.79        23.53 o
   3   4   9         21.19         19.21        10.75 o
   4   4   9        263.56        299.57        37.31 o
   5   4   9         40.62         33.22        14.23 o
   6   4   9          2.02         10.38        12.03 o
 -13   5   9        131.24        146.91        41.30 o
 -12   5   9        253.36        246.03        40.81 o
 -11   5   9        133.11        130.41        33.28 o
 -10   5   9        188.26        215.68        35.18 o
  -9   5   9         64.28         38.38        16.77 o
  -8   5   9         40.53         65.84        27.59 o
  -7   5   9        158.65        112.04        18.04 o
  -6   5   9         17.26          6.63         2.64 o
  -5   5   9       1197.53       1317.96        51.77 o
  -4   5   9         81.24         81.16         9.68 o
  -3   5   9       6369.10       6503.76       227.38 o
  -2   5   9         51.83         41.35         7.12 o
  -1   5   9         76.26         80.67         8.49 o
   0   5   9          0.18         -2.44         2.44 o
   1   5   9        339.38        352.71        24.01 o
   2   5   9        186.14        164.10        19.87 o
   3   5   9         64.32         40.36        11.36 o
   4   5   9         65.36         69.79        19.06 o
   5   5   9         94.00         84.61        20.44 o
   6   5   9         34.46         15.65        13.28 o
 -13   6   9         47.75         35.41        21.56 o
 -12   6   9          6.05        -14.13        14.13 o
 -11   6   9        101.89         84.76        34.75 o
 -10   6   9         20.93         30.98        22.92 o
  -9   6   9        183.11        187.23        44.36 o
  -8   6   9        325.85        278.38        52.01 o
  -7   6   9        885.90        908.60        93.50 o
  -6   6   9          0.89         -0.72         4.75 o
  -5   6   9          2.19          3.41         2.60 o
  -4   6   9       1823.75       1904.06        86.45 o
  -3   6   9          0.01          1.60         3.93 o
  -2   6   9       1343.71       1258.26        49.20 o
  -1   6   9          0.88         -2.65         3.36 o
   0   6   9         11.52         12.37         4.00 o
   1   6   9        595.75        566.74        29.18 o
   2   6   9         52.83         46.27         9.42 o
   3   6   9        467.86        457.45        44.96 o
   4   6   9         87.16         52.77        15.68 o
   5   6   9        224.78        249.92        48.00 o
   6   6   9        278.20        311.95        42.25 o
 -12   7   9         12.86          9.71        15.80 o
 -11   7   9        291.31        421.60        73.47 o
 -10   7   9        225.24        284.97        59.36 o
  -9   7   9       1859.15       1967.46       168.43 o
  -8   7   9        797.30        761.87        90.93 o
  -7   7   9        646.45        721.11        84.34 o
  -6   7   9        714.15        715.54        52.57 o
  -5   7   9         12.21          8.42        10.76 o
  -4   7   9        587.33        720.82        45.34 o
  -3   7   9          7.05          4.21         3.12 o
  -2   7   9          0.65         -0.57         2.81 o
  -1   7   9         30.23         25.54         7.42 o
   0   7   9        232.79        213.67        14.49 o
   1   7   9        217.88        184.34        24.36 o
   2   7   9         61.54         74.86         8.78 o
   3   7   9        242.05        240.46        32.71 o
   4   7   9         89.23         97.78        39.79 o
   5   7   9        143.71        178.60        29.62 o
   6   7   9        548.06        531.92        54.65 o
 -12   8   9         50.21         52.31        28.77 o
 -11   8   9          1.37         14.08        15.83 o
 -10   8   9         31.56        -25.67        25.67 o
  -9   8   9        595.13        679.68        91.93 o
  -8   8   9        113.37        102.14        33.57 o
  -7   8   9        355.81        390.17        62.37 o
  -6   8   9        329.49        366.83        63.26 o
  -5   8   9        224.80        245.59        43.48 o
  -4   8   9       2192.15       2457.48       226.56 o
  -3   8   9        236.20        194.67        31.10 o
  -2   8   9        661.59        632.54        24.09 o
  -1   8   9        781.14        754.64        25.05 o
   0   8   9        612.73        570.49        20.43 o
   1   8   9        278.16        282.63        17.48 o
   2   8   9          9.24          1.35         3.76 o
   3   8   9         20.60          7.65         8.63 o
   4   8   9          0.35        -10.01        10.44 o
   5   8   9          7.06         -4.35         8.91 o
   6   8   9        550.31        604.69        60.02 o
 -11   9   9          1.99         19.82        23.51 o
 -10   9   9          1.17         -5.95        14.43 o
  -9   9   9         78.51         63.15        28.50 o
  -8   9   9          0.06         25.48        19.97 o
  -7   9   9         28.15          3.49        10.33 o
  -6   9   9        133.36        164.64        38.76 o
  -5   9   9         36.06         40.87        12.14 o
  -4   9   9          8.75          4.81         3.91 o
  -3   9   9         91.44         83.51        11.54 o
  -2   9   9        114.24        130.89        10.26 o
  -1   9   9          9.98          7.33         3.49 o
   0   9   9         19.86         22.39         5.44 o
   1   9   9         45.54         51.82         7.95 o
   2   9   9        136.51        146.45        19.44 o
   3   9   9          8.85          3.98         4.28 o
   4   9   9         24.18         31.39        12.37 o
   5   9   9          8.97          6.41        16.69 o
   6   9   9        119.94        119.27        25.89 o
 -11  10   9        775.44        813.67       112.15 o
 -10  10   9         69.96        108.01        38.31 o
  -9  10   9        110.01        104.55        36.14 o
  -8  10   9        744.76        684.03        90.98 o
  -7  10   9          0.19          3.29        16.03 o
  -6  10   9        259.66        207.72        44.60 o
  -5  10   9          0.36         -6.66        14.56 o
  -4  10   9       1311.26       1362.15        87.44 o
  -3  10   9         79.67         85.41        12.99 o
  -2  10   9       3896.03       4227.30       117.51 o
  -1  10   9        805.19        775.18        35.59 o
   0  10   9        521.88        522.15        27.91 o
   1  10   9         28.36         25.69         8.95 o
   2  10   9        166.56        144.82        21.79 o
   3  10   9         13.44         18.72         7.91 o
   4  10   9        476.49        455.67        64.24 o
   5  10   9         60.44         68.66        26.25 o
   6  10   9        189.15        156.73        42.30 o
 -11  11   9        511.26        453.73        84.74 o
 -10  11   9          1.42        -25.22        25.22 o
  -9  11   9        537.93        614.21        91.72 o
  -8  11   9         27.13         23.77        18.50 o
  -7  11   9        533.17        475.19        74.02 o
  -6  11   9        426.88        477.51        71.59 o
  -5  11   9        100.54        104.56        23.07 o
  -4  11   9        433.02        413.53        32.26 o
  -3  11   9        321.22        318.05        38.14 o
  -2  11   9        657.24        669.95        40.37 o
  -1  11   9          2.03         -2.72         3.83 o
   0  11   9        276.85        279.89        27.33 o
   1  11   9        366.68        373.32        24.54 o
   2  11   9         57.23         38.16        11.86 o
   3  11   9        367.08        349.72        52.54 o
   4  11   9        705.87        690.05        81.74 o
   5  11   9        181.74        178.24        41.64 o
   6  11   9        104.30        143.39        40.30 o
 -11  12   9          6.93        -21.94        21.94 o
 -10  12   9       1026.19       1124.02       133.31 o
  -9  12   9         47.95         72.88        33.44 o
  -8  12   9        171.72        204.57        50.78 o
  -7  12   9        122.39         93.79        34.14 o
  -6  12   9         18.16          3.74         9.98 o
  -5  12   9        349.43        370.05        45.60 o
  -4  12   9        249.13        220.96        32.95 o
  -3  12   9          1.90          7.52         8.35 o
  -2  12   9         93.59        110.95        12.66 o
  -1  12   9        348.23        359.26        24.27 o
   0  12   9          8.76          6.83         5.28 o
   1  12   9         34.63         20.80         7.64 o
   2  12   9        203.58        212.51        26.71 o
   3  12   9         67.05         69.77        23.59 o
   4  12   9        416.85        502.43        68.66 o
   5  12   9          0.62         12.04        12.45 o
 -10  13   9          6.62        -24.52        24.52 o
  -9  13   9         36.18         35.77        24.76 o
  -8  13   9        132.34        228.59        54.85 o
  -7  13   9        413.81        510.07        79.22 o
  -6  13   9        128.33         95.27        24.30 o
  -5  13   9        461.41        537.74        56.29 o
  -4  13   9         52.09         55.18        21.78 o
  -3  13   9        456.37        435.61        47.21 o
  -2  13   9         12.46         14.65         4.69 o
  -1  13   9        155.66        166.58        16.41 o
   0  13   9        380.01        493.31        30.09 o
   1  13   9        292.51        253.95        36.69 o
   2  13   9        151.44        165.41        23.99 o
   3  13   9         10.49         22.58        13.77 o
   4  13   9          6.15          8.93        13.70 o
   5  13   9        127.33        166.18        40.50 o
 -10  14   9        113.71        125.99        41.49 o
  -9  14   9         78.81        100.27        40.94 o
  -8  14   9          7.63          7.02        14.92 o
  -7  14   9        189.81        188.47        35.05 o
  -6  14   9        775.04        869.49        76.22 o
  -5  14   9        233.08        221.87        35.60 o
  -4  14   9        469.07        514.76        53.92 o
  -3  14   9        164.37        125.41        25.62 o
  -2  14   9         99.99        107.40        12.85 o
  -1  14   9         16.11         16.53         6.41 o
   0  14   9       1248.54       1258.76        53.81 o
   1  14   9         69.91         16.19        27.01 o
   2  14   9          4.52         -0.56        14.90 o
   3  14   9         33.25         24.97        15.22 o
   4  14   9         66.18         62.53        24.70 o
   5  14   9        118.17        117.49        35.03 o
  -9  15   9         51.32         79.96        35.41 o
  -8  15   9         33.06         84.97        35.19 o
  -7  15   9        126.51        139.99        30.51 o
  -6  15   9        119.85        129.35        28.08 o
  -5  15   9        584.85        571.24        59.38 o
  -4  15   9        128.45        133.50        28.18 o
  -3  15   9        530.94        598.30        46.41 o
  -2  15   9       1427.22       1533.08       100.22 o
  -1  15   9        260.17        300.33        23.76 o
   0  15   9        125.50        143.60        16.48 o
   1  15   9        250.42        235.61        25.78 o
   2  15   9         21.17         -4.72         7.74 o
   3  15   9         35.63         28.13        15.76 o
   4  15   9         49.13         82.30        29.55 o
   5  15   9         76.38         41.06        21.76 o
  -9  16   9         39.31         45.02        27.80 o
  -8  16   9        431.48        438.17        56.95 o
  -7  16   9         86.00         62.10        22.06 o
  -6  16   9         92.94         56.73        18.64 o
  -5  16   9       1665.17       1801.93       117.06 o
  -4  16   9        113.73        105.49        23.64 o
  -3  16   9         48.70         39.40        13.81 o
  -2  16   9        241.56        281.85        40.36 o
  -1  16   9        116.34         92.33        17.08 o
   0  16   9         48.75         58.81        12.13 o
   1  16   9         54.41         46.74        14.97 o
   2  16   9        283.59        241.51        41.87 o
   3  16   9        129.94        129.20        32.41 o
   4  16   9        431.12        418.54        64.38 o
   5  16   9        170.18        140.79        38.22 o
  -9  17   9        159.88        208.66        59.09 o
  -8  17   9         44.34         54.58        20.00 o
  -7  17   9          4.13        -18.00        18.00 o
  -6  17   9        392.38        409.35        53.25 o
  -5  17   9         88.59         73.88        20.94 o
  -4  17   9         41.94         18.36         8.19 o
  -3  17   9        521.80        613.52        48.74 o
  -2  17   9        218.57        230.41        28.23 o
  -1  17   9          3.26         15.59        11.19 o
   0  17   9        181.11        215.06        33.85 o
   1  17   9          1.19         22.28        18.08 o
   2  17   9          9.53        -12.17        12.17 o
   3  17   9         11.80         20.35        14.71 o
   4  17   9          6.35         10.49        11.65 o
  -8  18   9         19.21         13.45        13.51 o
  -7  18   9          7.58         -3.76        20.94 o
  -6  18   9          9.65         16.24        38.66 o
  -5  18   9        283.90        286.72        43.55 o
  -4  18   9         28.53         18.25        21.71 o
  -3  18   9        225.13        214.14        29.27 o
  -2  18   9          0.27         -0.70         7.11 o
  -1  18   9          1.19         14.27        11.42 o
   0  18   9          9.64          4.06         7.82 o
   1  18   9         61.53         -2.20         9.23 o
   4  18   9        147.52        182.90        40.46 o
  -7  19   9         76.51         69.99        23.00 o
  -6  19   9         52.27         97.92        27.83 o
  -5  19   9       1305.41       1427.36       105.62 o
  -4  19   9          6.80        -11.14        11.14 o
  -3  19   9        460.23        489.26        49.58 o
  -2  19   9         53.45         47.38        16.75 o
  -1  19   9        326.52        261.34        39.42 o
   0  19   9        197.85        218.71        36.33 o
   1  19   9        188.15        183.05        50.49 o
   2  19   9          2.37          7.72        13.75 o
  -6  20   9         80.86         78.23        22.19 o
  -5  20   9          4.95         -5.76         9.39 o
  -4  20   9         11.13         56.43        22.81 o
  -3  20   9         75.59         56.81        17.61 o
  -2  20   9        321.92        337.00        46.83 o
  -1  20   9        371.64        456.80        71.31 o
   0  20   9          1.70         11.25        26.35 o
   1  20   9        350.02        365.28        74.07 o
   2  20   9        131.59         63.83        31.80 o
  -5  21   9          5.20        -16.75        20.16 o
  -4  21   9          6.13         -1.39        12.10 o
  -3  21   9          1.59         36.91        27.37 o
  -2  21   9          5.43         12.22        17.03 o
  -1  21   9         43.08        116.20        45.56 o
   0  21   9        116.33        121.62        47.74 o
   1  21   9        103.93         65.50        33.68 o
  -4  22   9         23.62         37.42        27.29 o
  -3  22   9        156.29        156.01        49.50 o
  -2  22   9         19.35         51.08        30.51 o
  -1  22   9          6.95         -1.39        13.32 o
   0  22   9         25.47         36.18        25.47 o
 -12   0  10          4.28          3.61        11.58 o
 -11   0  10        391.14        341.93        60.99 o
 -10   0  10          7.88          2.52         8.79 o
  -9   0  10         42.56          0.56         9.77 o
  -8   0  10         21.54         22.95        10.01 o
  -7   0  10         37.58         12.12        18.46 o
  -6   0  10        204.79        201.06        40.88 o
  -5   0  10         13.46         11.30         6.03 o
  -4   0  10       4537.78       4185.42       170.59 o
  -3   0  10       1301.86       1333.45       117.75 o
  -2   0  10        196.47        201.61        28.38 o
  -1   0  10        400.15        396.34        52.55 o
   0   0  10          5.08          0.88         5.82 o
   1   0  10        679.39        669.55        48.98 o
   2   0  10         40.27         37.03        19.21 o
   3   0  10          0.51        -12.70        12.70 o
   4   0  10        378.14        374.98        62.93 o
   5   0  10        143.06        144.32        38.98 o
   6   0  10        461.71        589.06        86.12 o
 -13   1  10          3.70         32.60        23.49 o
 -12   1  10        241.56        229.30        33.80 o
 -11   1  10        270.53        222.51        28.02 o
 -10   1  10        220.99        185.75        25.15 o
  -9   1  10        159.20        173.84        23.47 o
  -8   1  10        302.72        289.63        29.58 o
  -7   1  10        704.56        688.46        37.32 o
  -6   1  10        874.89        849.33        40.73 o
  -5   1  10        358.18        329.12        17.52 o
  -4   1  10        566.68        488.19        25.53 o
  -3   1  10        352.35        370.93        29.80 o
  -2   1  10        100.67        103.31        14.14 o
  -1   1  10       1056.11       1080.38        48.19 o
   0   1  10        174.37        206.77        18.30 o
   1   1  10         89.43         91.26        11.87 o
   2   1  10        288.90        303.78        36.16 o
   3   1  10          8.68          9.55        13.99 o
   4   1  10        283.62        335.66        41.96 o
   5   1  10          0.03          0.23        13.06 o
   6   1  10         62.49         63.81        39.53 o
 -13   2  10         45.28         54.26        21.89 o
 -12   2  10         95.73         94.97        20.39 o
 -11   2  10         12.82          0.31         9.17 o
 -10   2  10        105.83         75.31        15.65 o
  -9   2  10        170.87        136.61        21.19 o
  -8   2  10         81.86         65.18        14.54 o
  -7   2  10        173.38        137.53        19.74 o
  -6   2  10         83.20         75.64        10.38 o
  -5   2  10        296.66        292.58        16.40 o
  -4   2  10        622.59        596.69        30.42 o
  -3   2  10        779.02        718.96        42.78 o
  -2   2  10        243.35        282.20        47.12 o
  -1   2  10         67.20         66.22        10.47 o
   0   2  10         87.38        115.60        12.37 o
   1   2  10         45.52         44.99         8.36 o
   2   2  10         59.30         60.66        16.68 o
   3   2  10          0.03         11.89        11.21 o
   4   2  10         51.04         31.84        17.55 o
   5   2  10         15.45          4.96         7.23 o
   6   2  10         75.15        133.54        39.45 o
 -13   3  10         62.71         85.31        32.58 o
 -12   3  10         12.50         39.35        13.70 o
 -11   3  10        163.31        189.59        27.62 o
 -10   3  10        263.13        227.52        28.56 o
  -9   3  10        452.80        428.89        38.90 o
  -8   3  10       1625.92       1362.79        72.55 o
  -7   3  10        225.23        186.33        22.79 o
  -6   3  10        388.44        387.19        22.94 o
  -5   3  10         52.94         41.34         5.99 o
  -4   3  10        271.08        283.26        15.64 o
  -3   3  10          1.58         -0.29         3.08 o
  -2   3  10       2678.57       2731.51       130.64 o
  -1   3  10          8.60          3.13         5.49 o
   0   3  10          2.52         -0.41         4.54 o
   1   3  10       1004.22       1090.36        46.32 o
   2   3  10        537.45        504.04        48.05 o
   3   3  10        191.87        217.42        31.45 o
   4   3  10        921.17       1039.69        76.90 o
   5   3  10         15.70          5.95         9.77 o
   6   3  10         14.06        -15.99        15.99 o
 -12   4  10          0.68         11.16        19.97 o
 -11   4  10         19.64         -4.65         8.19 o
 -10   4  10        104.13         71.79        16.24 o
  -9   4  10        613.08        630.86        48.22 o
  -8   4  10        104.57        118.34        19.74 o
  -7   4  10        433.20        352.71        33.04 o
  -6   4  10        103.66         96.19        10.96 o
  -5   4  10         70.30         67.83         8.88 o
  -4   4  10        260.08        242.89        15.66 o
  -3   4  10         68.03         67.16         9.84 o
  -2   4  10         44.01         41.77         6.24 o
  -1   4  10         48.28         51.41         9.42 o
   0   4  10         83.39         84.01        11.64 o
   1   4  10         78.86         63.76         6.88 o
   2   4  10        103.36        143.89        23.97 o
   3   4  10        439.80        439.26        46.06 o
   4   4  10         84.07         55.83        17.65 o
   5   4  10        195.93        266.75        38.20 o
   6   4  10         85.01         74.43        26.72 o
 -12   5  10        175.38        220.65        38.91 o
 -11   5  10         14.54          3.64        21.52 o
 -10   5  10          3.15          3.09         8.82 o
  -9   5  10        109.98         81.72        22.99 o
  -8   5  10         44.65         20.85        41.16 o
  -7   5  10        153.54        134.17        25.57 o
  -6   5  10         52.55         51.84        12.22 o
  -5   5  10        458.08        470.82        24.78 o
  -4   5  10          2.06         -0.64         3.11 o
  -3   5  10        243.03        244.20        20.89 o
  -2   5  10        898.95        944.85        46.07 o
  -1   5  10         17.01          8.88         4.06 o
   0   5  10        524.40        571.88        25.23 o
   1   5  10        197.03        204.76        14.13 o
   2   5  10         68.05         80.09        23.26 o
   3   5  10         98.78         80.27        19.05 o
   4   5  10         56.27         54.97        15.20 o
   5   5  10        326.96        343.47        45.56 o
 -12   6  10          0.80         -9.33        11.71 o
 -11   6  10         72.43         61.01        22.39 o
 -10   6  10        898.15        956.47        79.24 o
  -9   6  10        583.78        635.27        83.56 o
  -8   6  10        108.32        191.61        42.82 o
  -7   6  10        228.43        232.43        44.84 o
  -6   6  10          0.31         11.25        10.57 o
  -5   6  10       2145.25       2145.99       125.84 o
  -4   6  10        393.21        400.78        26.09 o
  -3   6  10         39.02         21.24         7.33 o
  -2   6  10         48.46         54.01         8.66 o
  -1   6  10         33.17         30.84         5.53 o
   0   6  10        324.02        318.16        22.61 o
   1   6  10        165.40        171.98        16.09 o
   2   6  10        546.17        571.60        59.08 o
   3   6  10        251.81        234.83        33.50 o
   4   6  10         39.67        108.35        24.21 o
   5   6  10         56.13         69.60        28.74 o
 -12   7  10         71.60         64.77        41.53 o
 -11   7  10         13.18          7.57        24.59 o
 -10   7  10          0.08          3.47        11.51 o
  -9   7  10         15.77         43.85        21.12 o
  -8   7  10        202.60        186.54        42.51 o
  -7   7  10        180.54        166.19        38.14 o
  -6   7  10         73.03         66.89        24.18 o
  -5   7  10         66.90         67.26        13.38 o
  -4   7  10          0.95          0.93         4.68 o
  -3   7  10        423.90        385.94        16.59 o
  -2   7  10         76.11         90.41        12.15 o
  -1   7  10        159.67        161.07        13.30 o
   0   7  10         98.56         99.10         9.87 o
   1   7  10         65.47         41.75         8.13 o
   2   7  10         11.00         29.94        12.81 o
   3   7  10         13.79         31.50        12.65 o
   4   7  10         57.78         40.38        14.48 o
   5   7  10         81.97         75.81        21.14 o
 -11   8  10          4.20        -19.21        19.21 o
 -10   8  10        220.38        222.46        52.67 o
  -9   8  10        571.52        585.34        83.65 o
  -8   8  10        604.26        622.38        82.82 o
  -7   8  10       1743.14       1837.24       149.30 o
  -6   8  10          3.12          4.39         9.42 o
  -5   8  10        662.12        772.10        80.23 o
  -4   8  10         47.90         47.29        14.33 o
  -3   8  10        198.07        198.82        17.82 o
  -2   8  10          0.33         -2.04         4.30 o
  -1   8  10         15.83          5.94         3.41 o
   0   8  10       1612.04       1689.38        52.23 o
   1   8  10        532.14        485.55        29.41 o
   2   8  10        226.02        261.56        31.37 o
   3   8  10        615.07        727.53        83.80 o
   4   8  10          7.21         18.81        12.24 o
   5   8  10        140.98        153.56        40.54 o
 -11   9  10         56.19         12.26        16.77 o
 -10   9  10         15.38         23.42        18.59 o
  -9   9  10        206.40        153.04        43.12 o
  -8   9  10        119.38        130.13        35.34 o
  -7   9  10        222.62        206.08        44.69 o
  -6   9  10        340.72        280.34        50.43 o
  -5   9  10        200.20        185.37        39.26 o
  -4   9  10        157.04        192.08        30.34 o
  -3   9  10         31.26         30.92         7.64 o
  -2   9  10       1188.04       1239.06        53.61 o
  -1   9  10        213.18        203.14        15.53 o
   0   9  10        115.90        107.68        13.45 o
   1   9  10        188.65        190.64        18.17 o
   2   9  10          9.35         18.61         7.66 o
   3   9  10        107.75        112.63        32.12 o
   4   9  10          6.29        -16.25        16.25 o
   5   9  10         50.28         53.71        19.47 o
 -11  10  10         24.84        -10.47        21.76 o
 -10  10  10        207.90        210.55        53.19 o
  -9  10  10          0.48        -22.41        22.41 o
  -8  10  10        252.10        343.65        63.61 o
  -7  10  10        438.60        505.46        72.74 o
  -6  10  10        332.85        320.74        54.30 o
  -5  10  10        294.57        300.55        38.62 o
  -4  10  10         58.07         54.01        16.14 o
  -3  10  10        708.82        779.71        44.55 o
  -2  10  10         98.38        101.48        14.85 o
  -1  10  10         30.62         19.35         5.11 o
   0  10  10          4.83          2.98         4.76 o
   1  10  10          2.44         -4.20         4.30 o
   2  10  10        113.44        140.30        22.74 o
   3  10  10          0.63         -4.81         9.08 o
   4  10  10          1.06        -20.52        20.52 o
   5  10  10          0.03        -20.65        20.65 o
 -11  11  10        130.96        104.69        41.21 o
 -10  11  10         51.02         64.59        31.41 o
  -9  11  10         72.94         42.88        18.74 o
  -8  11  10          5.67        -10.58        15.54 o
  -7  11  10         66.84        129.97        37.57 o
  -6  11  10         95.55         93.16        28.87 o
  -5  11  10        429.82        433.60        47.81 o
  -4  11  10         33.44          2.33        12.32 o
  -3  11  10         28.65         57.54        12.77 o
  -2  11  10         16.62         16.21         7.87 o
  -1  11  10          2.56         10.83         9.48 o
   0  11  10        224.73        210.97        20.17 o
   1  11  10        275.45        271.88        22.88 o
   2  11  10          8.60          2.17         5.66 o
   3  11  10        161.69        170.52        36.86 o
   4  11  10        111.00         85.78        27.27 o
   5  11  10          0.63        -20.05        20.05 o
 -10  12  10         15.24         59.55        30.68 o
  -9  12  10        212.62        224.59        54.43 o
  -8  12  10         56.26         61.34        29.52 o
  -7  12  10        218.39        250.75        53.40 o
  -6  12  10         64.16         83.61        22.98 o
  -5  12  10        828.02        851.07        71.65 o
  -4  12  10        136.88        145.01        27.33 o
  -3  12  10        744.24        799.66        49.23 o
  -2  12  10         71.22         96.80        14.57 o
  -1  12  10          0.81         -1.44         5.28 o
   0  12  10        335.02        379.17        27.63 o
   1  12  10        195.76        203.90        20.19 o
   2  12  10         86.18         55.48        23.79 o
   3  12  10         67.24         55.25        23.18 o
   4  12  10        159.73        189.57        42.39 o
   5  12  10        154.91        156.79        40.53 o
 -10  13  10         78.95         64.90        33.83 o
  -9  13  10        222.50        196.68        53.27 o
  -8  13  10        189.23        204.29        51.96 o
  -7  13  10         26.87         33.63        23.15 o
  -6  13  10        463.62        430.54        51.48 o
  -5  13  10        120.81        124.39        26.48 o
  -4  13  10        125.10        140.63        34.64 o
  -3  13  10          0.42         -1.04         4.77 o
  -2  13  10        918.09        956.92        73.10 o
  -1  13  10        113.82        128.00        17.48 o
   0  13  10          4.15          7.68         5.53 o
   1  13  10        443.44        447.53        31.34 o
   2  13  10         89.47         69.68        20.47 o
   3  13  10         17.56          5.20         9.25 o
   4  13  10        130.00         94.57        30.13 o
 -10  14  10         34.46         -8.12        18.56 o
  -9  14  10         12.46          0.18         8.37 o
  -8  14  10         44.09         33.44        23.32 o
  -7  14  10          9.87         -2.00        14.24 o
  -6  14  10        135.88        139.33        29.02 o
  -5  14  10        205.68        206.71        35.38 o
  -4  14  10        297.85        349.53        49.64 o
  -3  14  10        582.25        574.44        57.05 o
  -2  14  10        273.33        262.08        36.97 o
  -1  14  10        320.80        321.86        40.24 o
   0  14  10          9.44         11.80         7.34 o
   1  14  10          2.31         -4.35         8.37 o
   2  14  10          4.16          9.83        10.87 o
   3  14  10         22.97         42.34        23.14 o
   4  14  10        168.55        122.10        36.05 o
  -9  15  10         87.50         90.61        39.83 o
  -8  15  10          0.96        -23.29        23.29 o
  -7  15  10        230.61        247.06        41.02 o
  -6  15  10         94.10         77.98        23.00 o
  -5  15  10         11.60         22.08        12.15 o
  -4  15  10          7.31          2.45         7.07 o
  -3  15  10          2.63         -3.26         8.63 o
  -2  15  10         61.76         69.90        44.75 o
  -1  15  10         29.86         50.14        16.76 o
   0  15  10         77.28        123.00        25.51 o
   1  15  10        113.20        138.32        20.06 o
   2  15  10         70.21         77.88        24.35 o
   3  15  10          5.60         18.17        14.11 o
   4  15  10          0.44         -9.24        13.32 o
  -9  16  10          5.80         -5.40        13.46 o
  -8  16  10          7.75         24.72        16.32 o
  -7  16  10        120.81        129.14        30.57 o
  -6  16  10         15.22          8.10        15.29 o
  -5  16  10        783.89        782.42        73.40 o
  -4  16  10        219.48        213.73        35.98 o
  -3  16  10          3.24         11.92        13.35 o
  -2  16  10          1.02         -4.98         7.90 o
  -1  16  10         51.03         87.01        21.24 o
   0  16  10          0.05          4.24        13.86 o
   1  16  10         64.08         45.15        23.37 o
   2  16  10         22.17         10.45         9.66 o
   3  16  10        110.45        107.97        29.52 o
   4  16  10          3.86          4.16        10.48 o
  -8  17  10        260.85        285.33        67.71 o
  -7  17  10          6.92          4.43        34.85 o
  -6  17  10        302.28        332.68        48.04 o
  -5  17  10         20.69         23.71         8.89 o
  -4  17  10          1.53        -13.34        13.34 o
  -3  17  10        338.11        332.35        45.24 o
  -2  17  10        115.95        107.95        25.71 o
  -1  17  10          3.44         40.19        17.68 o
   0  17  10          0.75          7.45        19.05 o
   1  17  10        540.94        650.52        92.14 o
  -8  18  10          7.42         15.31        17.82 o
  -7  18  10         60.20         48.43        28.18 o
  -6  18  10        117.53        152.32        32.75 o
  -5  18  10         29.33         28.13        15.34 o
  -4  18  10        109.03        132.69        29.86 o
  -3  18  10        135.06        145.18        29.06 o
  -2  18  10        205.66        227.43        37.22 o
  -1  18  10        484.86        571.83        59.91 o
   0  18  10          3.66         -4.15        10.06 o
  -7  19  10          0.01          7.37        14.67 o
  -6  19  10          3.04        -17.46        19.45 o
  -5  19  10         83.87         79.91        25.17 o
  -4  19  10          0.11         17.52        20.83 o
  -3  19  10         24.96         15.74        11.92 o
  -2  19  10         14.52          4.65        31.44 o
  -1  19  10          4.77          3.81        14.22 o
   0  19  10         84.30        124.44        44.61 o
  -6  20  10         26.14        -27.09        27.09 o
  -5  20  10         17.83        -11.94        17.08 o
  -4  20  10         66.58         94.85        42.00 o
  -3  20  10         69.99         74.18        34.86 o
  -2  20  10        132.48         61.78        31.65 o
  -1  20  10        133.06        149.42        48.87 o
   0  20  10        249.05        191.70        54.19 o
  -5  21  10         13.37        -47.11        47.11 o
  -4  21  10         11.84        -11.81        18.84 o
  -3  21  10        109.23        122.65        48.72 o
  -2  21  10         38.98         -5.66        14.68 o
  -1  21  10         85.22         92.37        38.15 o
  -3  22  10         87.04        129.66        48.42 o
 -12   1  11          0.76         24.97        13.76 o
 -11   1  11         29.07         15.11        16.54 o
 -10   1  11          4.47          3.23         8.13 o
  -9   1  11          4.09          4.50         6.06 o
  -8   1  11        142.77        101.21        16.97 o
  -7   1  11         40.68         43.57        11.18 o
  -6   1  11         73.29         86.25        21.02 o
  -5   1  11        371.63        327.04        40.18 o
  -4   1  11        116.49        102.81        21.37 o
  -3   1  11        469.30        459.07        47.94 o
  -2   1  11         49.27         45.60        12.78 o
  -1   1  11         53.77         62.12        15.52 o
   0   1  11        242.84        275.10        22.42 o
   1   1  11         30.97         33.45         8.01 o
   2   1  11         56.54         23.20        10.13 o
   3   1  11         15.54         22.64        14.16 o
   4   1  11         81.31         79.13        22.57 o
   5   1  11        141.80        121.14        26.90 o
 -12   2  11        509.32        439.43        43.47 o
 -11   2  11        842.24        914.74        63.31 o
 -10   2  11        131.12        161.47        24.75 o
  -9   2  11        681.05        680.59        50.52 o
  -8   2  11        199.83        162.97        22.95 o
  -7   2  11        515.65        563.32        52.34 o
  -6   2  11          6.95         -1.39         5.09 o
  -5   2  11         46.93         35.82        11.64 o
  -4   2  11          3.75          3.53        10.34 o
  -3   2  11          1.88         -3.39         7.52 o
  -2   2  11       1510.61       1460.71        71.80 o
  -1   2  11        185.38        197.01        19.46 o
   0   2  11        550.99        626.13        48.48 o
   1   2  11        754.10        806.35        39.96 o
   2   2  11        525.03        482.31        50.48 o
   3   2  11        537.11        631.77        59.08 o
   4   2  11         17.52         -0.47         9.55 o
   5   2  11        122.83        174.92        49.14 o
 -12   3  11          1.85          7.19        41.43 o
 -11   3  11        238.96        220.27        30.31 o
 -10   3  11         19.40          7.40        15.08 o
  -9   3  11         79.33         75.88        16.46 o
  -8   3  11        504.88        469.54        40.16 o
  -7   3  11          4.33         -1.30         6.84 o
  -6   3  11          6.30         16.56         7.22 o
  -5   3  11        290.08        306.44        35.87 o
  -4   3  11          0.91          0.15         5.10 o
  -3   3  11         13.53         17.66        15.91 o
  -2   3  11        266.78        254.89        26.48 o
  -1   3  11       1921.74       1929.00        71.55 o
   0   3  11        233.96        228.23        19.77 o
   1   3  11         87.47         89.95        12.25 o
   2   3  11        139.94        142.37        26.40 o
   3   3  11          3.86         -2.86         8.26 o
   4   3  11          0.94         -7.87         7.87 o
   5   3  11         70.56         38.10        20.44 o
 -12   4  11          2.13         16.46        21.83 o
 -11   4  11         67.32        127.74        28.28 o
 -10   4  11         31.60         46.17        17.68 o
  -9   4  11         68.25         58.45        14.39 o
  -8   4  11         98.27         95.03        18.34 o
  -7   4  11         33.89         23.18        21.11 o
  -6   4  11         58.23         53.05        14.53 o
  -5   4  11        369.76        373.46        34.81 o
  -4   4  11        167.31        129.58        20.06 o
  -3   4  11         64.76         61.44        11.55 o
  -2   4  11        307.84        332.18        30.05 o
  -1   4  11         55.51         44.93         8.91 o
   0   4  11        232.35        217.51        19.02 o
   1   4  11        102.64        105.44        26.80 o
   2   4  11          3.09          0.76        25.89 o
   3   4  11         12.69         26.24        12.86 o
   4   4  11         20.30         27.73        24.17 o
   5   4  11         69.99         83.84        31.16 o
 -12   5  11        112.68        132.04        42.40 o
 -11   5  11         22.51         40.48        17.05 o
 -10   5  11         22.67         15.97        25.50 o
  -9   5  11          6.36          1.20        17.50 o
  -8   5  11          6.50         -0.55         7.49 o
  -7   5  11          4.16          4.62         8.57 o
  -6   5  11          4.59          1.98         5.90 o
  -5   5  11        161.24        140.99        21.78 o
  -4   5  11         10.27          2.15        24.96 o
  -3   5  11        222.32        201.34        19.07 o
  -2   5  11        973.67        998.07        88.05 o
  -1   5  11         80.12        101.89        19.74 o
   0   5  11         80.27         59.66         9.74 o
   1   5  11          1.00          3.56         8.61 o
   2   5  11         37.59          7.76         7.50 o
   3   5  11          0.89         -7.84        10.33 o
   4   5  11          5.34          3.64        27.74 o
   5   5  11        182.90        188.24        45.00 o
 -12   6  11         16.30          7.83        19.30 o
 -11   6  11         14.80          8.26        15.38 o
 -10   6  11        209.05        164.74        63.81 o
  -9   6  11        828.17        798.43        69.10 o
  -8   6  11          0.24         11.77         7.42 o
  -7   6  11        289.37        318.56        39.54 o
  -6   6  11        449.50        569.83        51.21 o
  -5   6  11         18.33         11.79         6.45 o
  -4   6  11        174.35        172.17        20.25 o
  -3   6  11         14.34          9.31         7.32 o
  -2   6  11        435.21        465.40        47.70 o
  -1   6  11        333.21        360.64        25.34 o
   0   6  11        236.35        266.31        20.39 o
   1   6  11        385.46        383.52        32.75 o
   2   6  11         93.33         72.36        26.56 o
   3   6  11        116.23         93.23        21.95 o
   4   6  11        105.39        173.15        31.33 o
 -11   7  11         17.10         16.13        13.47 o
 -10   7  11        269.06        386.68        49.16 o
  -9   7  11        144.20        155.80        29.80 o
  -8   7  11       1178.79       1383.33        94.31 o
  -7   7  11          6.40         -8.55         8.60 o
  -6   7  11        366.41        371.33        48.90 o
  -5   7  11          1.09         -4.53         9.69 o
  -4   7  11         18.96          8.66         7.73 o
  -3   7  11        340.25        339.45        29.05 o
  -2   7  11          7.71         -0.68         6.49 o
  -1   7  11        755.96        793.42        40.47 o
   0   7  11        291.24        280.22        27.31 o
   1   7  11        536.84        513.35        38.38 o
   2   7  11        630.30        776.58        85.89 o
   3   7  11        132.35         83.69        26.17 o
   4   7  11        325.52        388.06        47.96 o
 -11   8  11        618.19        720.45        99.89 o
 -10   8  11         16.20          4.84        15.00 o
  -9   8  11         13.76         -0.53        10.78 o
  -8   8  11        128.25        156.38        40.71 o
  -7   8  11          1.23        -18.59        18.59 o
  -6   8  11        187.76        239.70        44.61 o
  -5   8  11        233.82        186.71        36.74 o
  -4   8  11         15.55         16.70         5.76 o
  -3   8  11        118.79        102.69        17.03 o
  -2   8  11          5.05         -5.95         5.95 o
  -1   8  11         60.79         62.39         9.51 o
   0   8  11        399.25        412.08        33.97 o
   1   8  11         16.42          2.01         9.18 o
   2   8  11         24.51          8.85        11.93 o
   3   8  11         79.01        111.62        33.66 o
   4   8  11         55.59         85.78        27.51 o
 -11   9  11        134.70        160.15        45.69 o
 -10   9  11        268.40        209.11        50.01 o
  -9   9  11          4.28         -7.81        12.99 o
  -8   9  11          1.07         14.62        13.54 o
  -7   9  11          3.08         25.82        16.72 o
  -6   9  11          6.30        -17.82        17.82 o
  -5   9  11         59.43         51.32        14.92 o
  -4   9  11        491.37        539.32        55.91 o
  -3   9  11         10.14          4.89        23.87 o
  -2   9  11         19.90         14.05         6.42 o
  -1   9  11        143.11        150.47        19.79 o
   0   9  11         22.42          8.51         6.21 o
   1   9  11          0.65         -0.78         8.00 o
   2   9  11          8.73        -19.97        19.97 o
   3   9  11         15.39         17.74        14.02 o
   4   9  11          3.17        -19.32        19.32 o
 -11  10  11        150.02        149.39        46.11 o
 -10  10  11          6.11        -21.36        21.36 o
  -9  10  11         16.51        -20.58        20.58 o
  -8  10  11         91.38        115.48        35.44 o
  -7  10  11         88.21         75.39        27.67 o
  -6  10  11         25.84         60.51        24.95 o
  -5  10  11         28.35         19.29        18.20 o
  -4  10  11        362.56        404.32        43.55 o
  -3  10  11        515.26        586.29        80.82 o
  -2  10  11        174.58        198.97        19.34 o
  -1  10  11         66.97         65.05        17.89 o
   0  10  11         92.14         58.77        12.79 o
   1  10  11         68.76         78.13        14.72 o
   2  10  11         35.33         24.10        14.86 o
   3  10  11          6.48         29.81        17.89 o
   4  10  11          3.28          1.75         8.09 o
 -11  11  11        317.23        350.01        70.53 o
 -10  11  11        494.93        488.03        84.36 o
  -9  11  11         10.34         34.40        22.35 o
  -8  11  11        926.84       1101.64       120.57 o
  -7  11  11         15.49         39.02        21.59 o
  -6  11  11        180.45        151.62        32.07 o
  -5  11  11          0.04         18.40        12.95 o
  -4  11  11          2.44         -0.15        18.07 o
  -3  11  11          1.03         -1.31        13.97 o
  -2  11  11         11.66          4.64         4.49 o
  -1  11  11       1289.00       1392.37        69.12 o
   0  11  11        150.40        170.65        21.24 o
   1  11  11        524.74        481.57        37.90 o
   2  11  11        554.17        502.16        67.21 o
   3  11  11          0.10         32.96        23.17 o
   4  11  11        221.99        235.71        49.52 o
 -10  12  11         23.95         14.28        16.88 o
  -9  12  11        113.01        131.06        41.62 o
  -8  12  11          3.12         11.73        10.83 o
  -7  12  11        362.31        441.24        71.69 o
  -6  12  11         43.35         43.89        29.82 o
  -5  12  11         65.74         51.02        15.34 o
  -4  12  11          0.01          4.11         8.59 o
  -3  12  11         39.93         10.29        18.00 o
  -2  12  11        174.51        146.52        26.43 o
  -1  12  11        110.37        119.34        18.37 o
   0  12  11         63.56         58.59        12.08 o
   1  12  11         88.95         90.36        15.90 o
   2  12  11        200.48        205.04        42.35 o
   3  12  11        273.76        375.25        60.67 o
   4  12  11         45.63         62.85        27.32 o
 -10  13  11        120.81        162.06        48.80 o
  -9  13  11        179.76        173.43        49.74 o
  -8  13  11         60.15         62.73        30.21 o
  -7  13  11         86.57        131.60        30.37 o
  -6  13  11        320.89        354.87        47.47 o
  -5  13  11          7.85         16.78        13.54 o
  -4  13  11        329.05        400.08        47.41 o
  -3  13  11         16.37         17.25         8.13 o
  -2  13  11        530.22        548.31        53.30 o
  -1  13  11        192.92        208.17        45.52 o
   0  13  11        316.83        432.29        44.95 o
   1  13  11          1.31         -4.00         4.73 o
   2  13  11         66.93         93.76        29.00 o
   3  13  11         25.62         33.42        18.37 o
   4  13  11        124.18        179.35        43.83 o
  -9  14  11         32.00         58.10        31.62 o
  -8  14  11          5.17          6.12         9.61 o
  -7  14  11         35.03         18.08         8.97 o
  -6  14  11         28.83         52.48        17.46 o
  -5  14  11         28.53         43.87        17.35 o
  -4  14  11        112.09        121.02        26.56 o
  -3  14  11         12.76          1.32        11.78 o
  -2  14  11         25.45         40.14        15.61 o
  -1  14  11         77.44         91.78        30.97 o
   0  14  11        421.06        453.23        50.62 o
   2  14  11          8.51          4.10         8.25 o
   3  14  11         13.00         26.81        16.49 o
  -9  15  11          4.31        -21.58        21.58 o
  -8  15  11         24.41          8.18        15.03 o
  -7  15  11          4.56         30.27        14.78 o
  -6  15  11          3.89        -14.13        14.13 o
  -5  15  11        115.16         79.05        22.82 o
  -4  15  11       1129.03       1373.06        97.59 o
  -3  15  11         14.45          9.81        11.93 o
  -2  15  11          3.23         29.32        14.01 o
  -1  15  11        136.15        139.80        39.06 o
   0  15  11         92.66        108.08        24.10 o
  -9  16  11        405.54        353.97        75.83 o
  -8  16  11         27.69         63.44        31.85 o
  -7  16  11        635.41        683.84        99.03 o
  -6  16  11         57.73         85.40        24.33 o
  -5  16  11        152.19        177.16        78.17 o
  -4  16  11         94.36        110.78        26.01 o
  -3  16  11         26.48         21.62        15.85 o
  -2  16  11        561.82        672.97        89.54 o
  -1  16  11        181.85        196.72        45.03 o
   0  16  11        366.48        521.29        77.28 o
  -8  17  11          2.03         27.79        20.47 o
  -7  17  11         29.79         -5.48        14.41 o
  -6  17  11          7.51         64.08        30.32 o
  -5  17  11        314.88        344.43        54.65 o
  -4  17  11         60.02         16.92        29.89 o
  -3  17  11          2.42         -1.06        10.32 o
  -2  17  11        159.79        140.78        40.64 o
  -7  18  11        350.62        474.90        87.12 o
  -6  18  11         19.89         19.06        20.00 o
  -5  18  11        170.22        159.19        49.31 o
  -4  18  11         93.20        128.30        43.31 o
  -3  18  11         18.08         46.42        28.09 o
  -6  19  11         10.47         23.96        21.07 o
  -5  19  11          7.46         39.31        25.06 o
  -4  19  11        207.56        213.98        55.92 o
  -4  20  11        126.77         81.47        35.69 o
 -11   0  12        109.22        164.61        47.43 o
 -10   0  12          0.65         18.97        18.03 o
  -9   0  12         32.22         27.51        23.46 o
  -8   0  12         20.78         35.35        23.02 o
  -7   0  12        140.58        120.66        35.51 o
  -6   0  12        260.85        257.85        53.54 o
  -5   0  12        380.96        366.07        64.93 o
  -4   0  12        494.48        504.29        76.71 o
  -3   0  12       4601.57       4726.56       207.63 o
  -2   0  12       1515.36       1694.26       137.40 o
  -1   0  12          9.15          9.70         7.17 o
   0   0  12       1030.20       1323.55       105.91 o
   1   0  12          3.35          6.49         6.49 o
   2   0  12         89.95        105.17        31.64 o
   3   0  12         34.20         51.41        24.57 o
 -11   1  12         17.69          2.15        14.35 o
 -10   1  12        371.67        402.65        52.16 o
  -9   1  12          3.38          3.93        10.72 o
  -8   1  12        185.20        183.02        32.72 o
  -7   1  12        241.54        194.41        33.56 o
  -6   1  12         99.11         83.92        22.39 o
  -5   1  12         91.77         66.94        17.90 o
  -4   1  12        242.20        214.01        33.52 o
  -3   1  12        214.28        223.54        27.51 o
  -2   1  12        536.76        541.29        41.56 o
  -1   1  12         92.75         99.70        18.54 o
   0   1  12        497.66        619.09        40.28 o
   1   1  12         92.85         74.96        11.55 o
   2   1  12        340.64        434.67        69.04 o
   3   1  12         22.24         19.81        12.21 o
   4   1  12        201.51        237.31        55.25 o
 -11   2  12        198.97        222.43        30.29 o
 -10   2  12          7.61         -9.61         9.61 o
  -9   2  12          2.80         -9.38         9.38 o
  -8   2  12          1.89        -10.37        10.37 o
  -7   2  12        309.78        304.94        43.61 o
  -6   2  12          3.63         -9.95        25.70 o
  -5   2  12        148.43        167.31        46.12 o
  -4   2  12        132.90        107.52        35.40 o
  -3   2  12          2.74         -2.46         8.88 o
  -2   2  12         13.79          5.84        12.55 o
  -1   2  12        766.83        817.43        58.23 o
   0   2  12          0.34          5.64         6.37 o
   1   2  12        214.55        275.05        22.70 o
   2   2  12          2.86         -1.01         9.15 o
   3   2  12         74.14         93.86        31.18 o
   4   2  12          3.01         -2.05        10.76 o
 -11   3  12         17.73         43.41        17.68 o
 -10   3  12        409.73        374.88        39.12 o
  -9   3  12         10.52          2.83        10.44 o
  -8   3  12        634.25        722.04        51.28 o
  -7   3  12        293.31        268.30        39.23 o
  -6   3  12        219.96        153.22        39.70 o
  -5   3  12         61.96         65.21        30.88 o
  -4   3  12        773.15        816.77        95.33 o
  -3   3  12        298.26        334.11        41.79 o
  -2   3  12        741.41        818.94        60.62 o
  -1   3  12        118.70        134.92        20.17 o
   0   3  12        202.84        246.73        23.98 o
   1   3  12        200.53        224.45        30.02 o
   2   3  12        943.21       1028.50        79.31 o
   3   3  12        172.14        255.69        38.44 o
   4   3  12        404.77        526.91        84.00 o
 -11   4  12        151.23        208.29        50.48 o
 -10   4  12          4.27         -0.61        10.06 o
  -9   4  12        212.58        232.28        35.08 o
  -8   4  12        374.89        395.32        43.29 o
  -7   4  12          5.15          5.55         6.33 o
  -6   4  12        549.85        506.66        79.35 o
  -5   4  12        620.11        636.98        87.04 o
  -4   4  12        103.76         58.28        17.18 o
  -3   4  12         21.95          8.26         9.60 o
  -2   4  12         41.79         43.80        11.63 o
  -1   4  12         98.15        101.99        13.85 o
   0   4  12        393.12        399.38        30.77 o
   1   4  12         12.73         12.69        10.72 o
   2   4  12         15.13         16.31        10.11 o
   3   4  12        368.41        446.98        52.23 o
   4   4  12         86.57        153.60        45.49 o
 -11   5  12        465.56        450.23        73.77 o
 -10   5  12        117.96        123.51        26.89 o
  -9   5  12        200.70        256.24        43.53 o
  -8   5  12         68.19         53.86        17.88 o
  -7   5  12        323.32        383.00        41.70 o
  -6   5  12        432.81        415.17        71.02 o
  -5   5  12          0.02          5.58        13.55 o
  -4   5  12        850.04        815.97        70.61 o
  -3   5  12         18.76         25.45        12.81 o
  -2   5  12        455.29        461.04        36.74 o
  -1   5  12        842.12        945.85        45.95 o
   0   5  12         12.02         20.26         8.24 o
   1   5  12         23.31         20.02        13.79 o
   2   5  12         36.93         24.11        19.89 o
   3   5  12          0.07        -17.10        17.10 o
   4   5  12          0.03        -19.95        19.95 o
 -11   6  12         23.68         30.52        19.34 o
 -10   6  12        118.98        137.78        28.97 o
  -9   6  12        264.28        220.40        35.47 o
  -8   6  12        342.19        403.56        45.60 o
  -7   6  12        327.28        321.16        39.03 o
  -6   6  12         16.40         -7.76        13.42 o
  -5   6  12         36.05         31.91        22.56 o
  -4   6  12         78.38         66.88        19.52 o
  -3   6  12         34.41         11.45         9.65 o
  -2   6  12         67.47         63.04        13.05 o
  -1   6  12        888.33        925.26        55.36 o
   0   6  12         14.00          1.13         6.22 o
   1   6  12        929.51        970.27        69.39 o
   2   6  12         24.72         41.64        22.64 o
   3   6  12        586.88        601.14        84.94 o
   4   6  12         38.62         53.40        25.64 o
 -11   7  12         22.09          4.02        12.17 o
 -10   7  12         12.94          1.66        10.98 o
  -9   7  12         13.30          8.89         9.48 o
  -8   7  12         12.77         -2.96        10.02 o
  -7   7  12          0.06         -9.65         9.65 o
  -6   7  12          4.38         10.70        20.33 o
  -5   7  12         50.00         36.55        14.30 o
  -4   7  12         49.92         41.62        15.71 o
  -3   7  12         72.13         80.33        20.87 o
  -2   7  12          4.90         -9.05         9.05 o
  -1   7  12        244.99        266.26        28.35 o
   0   7  12        196.67        170.78        22.42 o
   1   7  12          6.76          3.43         9.97 o
   2   7  12         14.71         18.61        15.47 o
   3   7  12         72.19        131.01        36.78 o
 -11   8  12         28.07        -19.30        19.30 o
 -10   8  12         14.65         11.65        14.71 o
  -9   8  12        492.82        624.56        63.04 o
  -8   8  12        345.30        470.36        52.72 o
  -7   8  12        324.89        411.55        47.06 o
  -6   8  12        288.56        372.64        68.86 o
  -5   8  12          3.64         11.78        10.04 o
  -4   8  12         50.81         74.52        30.84 o
  -3   8  12          0.86         -1.57        11.18 o
  -2   8  12        447.00        418.23        47.51 o
  -1   8  12        383.41        422.99        35.82 o
   0   8  12        177.59        173.51        22.49 o
   1   8  12        727.57        785.20        51.11 o
   2   8  12         14.73         19.90         9.21 o
   3   8  12        424.20        537.90        77.45 o
 -10   9  12         26.20          3.20        15.63 o
  -9   9  12         86.13         99.63        24.27 o
  -8   9  12         16.44          3.34         7.08 o
  -7   9  12        539.49        636.98        60.46 o
  -6   9  12        291.45        312.14        45.49 o
  -5   9  12         67.31         82.86        24.42 o
  -4   9  12       1172.17       1319.03       102.46 o
  -3   9  12          0.01          4.67         7.63 o
  -2   9  12        394.94        417.20        47.08 o
  -1   9  12        467.18        450.26        37.29 o
   0   9  12         27.47         28.95         9.34 o
   1   9  12          5.31         -7.73        10.76 o
   2   9  12        208.34        203.08        44.81 o
   3   9  12         19.39        -15.49        15.49 o
 -10  10  12          8.34         29.82        20.20 o
  -9  10  12         11.21        -16.49        16.49 o
  -8  10  12        263.40        349.39        61.21 o
  -7  10  12         22.21        -18.86        18.86 o
  -6  10  12          4.34          1.34        10.68 o
  -5  10  12         98.86         94.10        23.75 o
  -4  10  12         10.74         40.71        17.76 o
  -3  10  12          4.32         17.69        11.28 o
  -2  10  12        243.01        238.01        35.14 o
  -1  10  12          0.03         -7.75        10.59 o
   0  10  12         71.27         79.71        15.88 o
   1  10  12        255.68        315.91        31.30 o
   2  10  12         13.29         19.75        16.46 o
   3  10  12         77.65         34.41        19.91 o
 -10  11  12         19.22        -16.12        16.73 o
  -9  11  12          0.01          4.37         9.89 o
  -8  11  12        285.94        350.96        63.08 o
  -7  11  12         78.44        102.71        24.94 o
  -6  11  12        145.47        165.93        49.07 o
  -5  11  12         29.53         29.52        20.32 o
  -4  11  12         82.09        108.51        26.89 o
  -3  11  12        163.97        217.18        35.97 o
  -2  11  12        137.93        123.24        25.38 o
  -1  11  12         29.13         26.67        12.13 o
   0  11  12          0.98         14.33        11.18 o
   1  11  12          1.20         22.99        13.58 o
   2  11  12        241.76        252.22        49.32 o
   3  11  12          0.70         -9.93        11.75 o
  -9  12  12         48.61         91.29        35.24 o
  -8  12  12         72.14        160.31        44.64 o
  -7  12  12        134.65        233.61        51.94 o
  -6  12  12          0.39        -28.48        28.48 o
  -5  12  12         15.42         30.29        17.66 o
  -4  12  12          0.01          3.86        19.99 o
  -3  12  12         17.51         20.88         7.50 o
  -2  12  12          0.77        -10.50        10.50 o
  -1  12  12        377.73        383.94        45.32 o
   0  12  12        124.19        139.36        26.45 o
   1  12  12        539.61        642.89        56.65 o
   2  12  12         29.65         13.23        12.72 o
   3  12  12        232.16        255.30        50.61 o
  -9  13  12         23.84         31.81        24.05 o
  -8  13  12        136.92        206.23        51.02 o
  -7  13  12        373.84        410.20        79.11 o
  -6  13  12          1.70         52.55        28.44 o
  -5  13  12         58.74         91.50        37.77 o
  -4  13  12        787.52        991.69       118.23 o
  -3  13  12          9.95         27.17        18.89 o
  -2  13  12          0.61         11.80        11.04 o
  -1  13  12        215.10        180.45        30.96 o
   0  13  12         97.49         70.35        37.31 o
  -6  14  12        183.73        233.95        58.06 o
  -5  14  12        282.83        401.03        75.63 o
  -4  14  12         17.62         -5.52        16.08 o
  -3  14  12        437.92        568.80        85.21 o
  -2  14  12        277.81        345.30        45.98 o
  -1  14  12         16.65         11.53         8.58 o
   0  14  12        286.14        290.63        39.89 o
  -4  15  12         36.25          6.63        12.87 o
  -3  15  12        106.07        151.80        42.54 o
  -2  15  12        196.74        209.86        50.02 o
  -1  15  12         68.62         64.50        28.56 o
  -1  16  12          4.61          4.60        11.18 o
  -1  17  12        106.77        130.79        40.29 o
 -10   1  13          1.66        -17.03        17.03 o
  -9   1  13         14.02         -0.83        29.13 o
  -8   1  13         30.52         24.83        20.76 o
  -7   1  13        323.17        364.65        49.21 o
  -6   1  13        284.18        260.43        41.82 o
  -5   1  13          3.96         31.17        10.92 o
  -4   1  13        121.67        126.70        27.22 o
  -3   1  13        104.60        138.39        22.30 o
  -2   1  13         37.38         40.99        12.29 o
  -1   1  13         70.03         97.26        19.05 o
   0   1  13          2.37         19.85         8.83 o
   1   1  13        189.18        233.35        31.30 o
   2   1  13         85.30        116.80        26.64 o
 -10   2  13        102.08        121.90        44.64 o
  -9   2  13        974.15       1161.15        93.40 o
  -8   2  13        286.45        278.84        60.40 o
  -7   2  13         16.07          4.81        24.48 o
  -6   2  13       1050.33       1152.19        90.34 o
  -5   2  13         17.17          8.98        16.71 o
  -4   2  13         13.11          9.85        12.52 o
  -3   2  13         21.47         25.90        10.44 o
  -2   2  13          4.50         10.07         7.91 o
  -1   2  13        487.64        563.04        52.16 o
   0   2  13        109.48        144.73        25.01 o
   1   2  13        797.58        883.46        65.72 o
   2   2  13        210.44        210.24        35.35 o
  -9   3  13         91.29        117.28        40.10 o
  -8   3  13          0.11        -20.47        20.47 o
  -7   3  13        251.55        276.88        57.95 o
  -6   3  13         26.44          9.90        10.33 o
  -5   3  13         39.30         53.62        27.42 o
  -4   3  13         68.57         30.35        14.89 o
  -3   3  13        120.94        129.09        21.05 o
  -2   3  13         26.40         25.14        10.79 o
  -1   3  13        181.58        245.78        30.61 o
   0   3  13        698.39        721.32        59.24 o
   1   3  13          1.14          2.56        15.18 o
   2   3  13        167.00        180.59        45.60 o
  -9   4  13          6.58        -24.28        24.28 o
  -8   4  13          0.15        -22.83        22.83 o
  -7   4  13         56.68         52.45        24.70 o
  -6   4  13         61.95         32.55        18.17 o
  -5   4  13        348.69        395.71        69.39 o
  -4   4  13        277.31        313.51        42.65 o
  -3   4  13        444.26        471.80        41.35 o
  -2   4  13         68.94         76.97        15.41 o
  -1   4  13         10.03         12.41         9.56 o
   0   4  13         66.67         56.96        19.46 o
   1   4  13          1.73          7.02        14.62 o
   2   4  13         51.46         33.52        20.59 o
  -9   5  13          0.61        -27.07        27.07 o
  -8   5  13         21.07         12.15        19.46 o
  -7   5  13        195.19        283.56        61.29 o
  -6   5  13        272.74        311.02        61.47 o
  -5   5  13         11.07        -12.72        12.72 o
  -4   5  13        138.72        134.06        27.84 o
  -3   5  13         68.51         70.73        15.94 o
  -2   5  13         52.01         46.21        15.52 o
  -1   5  13        837.61        889.56       112.49 o
   0   5  13         29.76         30.17        12.63 o
   1   5  13          0.28          2.17        25.35 o
   2   5  13          1.36          2.49         9.49 o
  -9   6  13         68.51        121.13        43.24 o
  -8   6  13        261.64        294.59        64.98 o
  -7   6  13         17.28          8.59        12.84 o
  -6   6  13        498.65        620.86        90.96 o
  -5   6  13         74.77         47.81        26.98 o
  -4   6  13         19.03          1.72         7.10 o
  -3   6  13          3.31         -9.10         9.43 o
  -2   6  13        158.02        153.49        28.51 o
  -1   6  13        120.02        127.51        25.35 o
   0   6  13         63.82         84.14        20.21 o
   1   6  13         16.40         30.32        12.80 o
   2   6  13         22.15          5.97        11.63 o
  -8   7  13        111.29        106.33        40.83 o
  -7   7  13        556.96        526.94        85.61 o
  -6   7  13          5.36         -0.61         9.88 o
  -5   7  13         38.77         24.36        17.35 o
  -4   7  13         63.59         35.98        15.74 o
  -3   7  13          1.38         -2.49         8.94 o
  -2   7  13          4.89        -12.46        12.46 o
  -1   7  13        100.06         86.47        18.63 o
   0   7  13        788.03        934.74        58.60 o
   1   7  13         17.16         25.61        11.38 o
   2   7  13        583.85        738.52        92.21 o
  -8   8  13        102.98        254.54        62.22 o
  -7   8  13        180.07        144.69        43.59 o
  -6   8  13          8.77          4.04        27.38 o
  -5   8  13        223.97        209.47        36.46 o
  -4   8  13        110.64        129.10        28.63 o
  -3   8  13        259.14        300.53        48.53 o
  -2   8  13        321.05        325.27        41.81 o
  -1   8  13          2.62         -6.00        10.58 o
   0   8  13         56.94         57.06        13.27 o
   1   8  13         17.11          5.48        10.42 o
   2   8  13         11.68         56.42        25.79 o
  -7   9  13         59.75         53.30        30.21 o
  -6   9  13         70.06         46.12        15.30 o
  -5   9  13          8.54          1.04        30.37 o
  -4   9  13         52.80         63.28        23.18 o
  -3   9  13         38.75         24.26        22.70 o
  -2   9  13        171.10        198.59        31.78 o
  -1   9  13          1.30         -7.86         7.86 o
   0   9  13          0.97          3.03         9.08 o
   1   9  13          4.14          3.11         7.60 o
   2   9  13         71.65         62.29        25.91 o
  -7  10  13        328.61        363.60        52.20 o
  -6  10  13          5.22         -3.29        14.37 o
  -5  10  13        150.69        193.61        36.80 o
  -4  10  13         16.25         -6.92         8.91 o
  -3  10  13        483.25        526.01        87.24 o
  -2  10  13        576.69        697.40       100.43 o
  -1  10  13          3.17         33.09        13.06 o
   0  10  13          2.44          8.86        10.53 o
   1  10  13          4.06          7.19        11.56 o
   2  10  13         40.14         79.02        27.71 o
  -6  11  13         24.62         74.36        26.16 o
  -5  11  13        374.97        412.36        67.16 o
  -4  11  13        107.56        132.45        39.10 o
  -3  11  13        169.52        218.67        40.15 o
  -2  11  13         66.93         48.45        17.19 o
  -1  11  13         10.57         -0.44         9.24 o
   0  11  13        411.49        510.91        53.18 o
  -6  12  13        146.70        168.72        48.86 o
  -5  12  13         27.40         28.46        15.07 o
  -4  12  13         46.58         64.60        21.44 o
  -3  12  13         17.83         -7.40        30.61 o
  -2  12  13          3.49        -10.72        10.72 o
  -1  12  13        124.89        142.04        31.20 o
  -5  13  13         27.87         17.16        21.21 o
  -4  13  13        254.39        302.98        64.89 o
  -3  13  13          9.79         28.89        33.32 o
  -2  13  13          9.63        -16.59        16.59 o
  -1  13  13         17.92         38.67        20.50 o
  -4  14  13         62.49         71.14        32.12 o
  -3  14  13         28.48         18.73        20.22 o
  -2  14  13        146.56        232.22        54.76 o
  -1  14  13          8.07        -18.87        18.87 o
  -3  15  13        145.96        207.44        55.00 o
  -2  15  13         67.00         73.64        32.17 o
  -1  15  13          1.11        -20.34        20.34 o
  -2  16  13         24.31          5.33        13.34 o
  -8   0  14         16.84        -11.73        24.45 o
  -7   0  14        278.08        269.76        60.60 o
  -6   0  14         58.63         40.79        26.54 o
  -5   0  14        503.76        522.58        86.51 o
  -4   0  14        922.60        880.01       105.77 o
  -3   0  14         93.11         93.32        31.72 o
  -2   0  14        789.78       1055.25       105.15 o
  -1   0  14        153.47        143.73        33.18 o
  -8   1  14         30.43         22.41        21.15 o
  -7   1  14         42.27         48.67        20.58 o
  -6   1  14         12.75          4.13        25.81 o
  -5   1  14        129.84        121.08        41.38 o
  -4   1  14         46.75         73.23        16.83 o
  -3   1  14        458.43        467.19        50.09 o
  -2   1  14         10.26         -2.51         7.63 o
  -1   1  14          0.49        -13.92        13.92 o
  -8   2  14          0.02         39.36        28.73 o
  -7   2  14        183.39        186.16        52.00 o
  -6   2  14        219.93        225.33        55.15 o
  -5   2  14          4.40         -9.32         9.97 o
  -4   2  14          0.03          3.87        13.44 o
  -3   2  14        177.70        174.73        25.46 o
  -2   2  14          1.07          7.31        15.59 o
  -1   2  14         35.66          2.06         7.42 o
   0   2  14        105.55        113.58        30.38 o
   1   2  14          4.05        -18.97        18.97 o
  -7   3  14        737.79       1022.39       123.01 o
  -6   3  14          1.25         20.56        18.45 o
  -5   3  14         11.68        -14.99        14.99 o
  -4   3  14        171.84        182.10        26.32 o
  -3   3  14          0.36        -12.91        12.91 o
  -2   3  14        114.63        101.94        30.58 o
  -1   3  14         80.83         35.09        18.21 o
   0   3  14        259.60        219.49        43.86 o
   1   3  14         59.41         75.77        29.64 o
  -7   4  14        228.15        238.00        56.21 o
  -6   4  14         37.88         22.14        19.79 o
  -5   4  14         23.58         46.38        19.10 o
  -4   4  14        130.39        150.54        24.04 o
  -3   4  14         10.20         15.62        16.79 o
  -2   4  14         43.95         22.31        33.00 o
  -1   4  14         86.00         89.99        29.06 o
   0   4  14          3.31          4.20         9.67 o
   1   4  14        168.94        201.47        47.56 o
  -7   5  14         66.79         35.91        24.03 o
  -6   5  14        452.18        441.91        76.90 o
  -5   5  14        141.69        137.14        30.00 o
  -4   5  14         72.11         97.97        25.65 o
  -3   5  14        672.70        765.38        70.44 o
  -2   5  14          8.19        -13.25        13.25 o
  -1   5  14        123.59        118.13        34.32 o
   0   5  14          2.17          3.15         6.01 o
   1   5  14         12.65         27.85        17.34 o
  -7   6  14          3.19         -0.17        14.81 o
  -6   6  14          5.10         25.44        14.43 o
  -5   6  14         17.41         -8.77        18.92 o
  -4   6  14        113.64        129.35        51.49 o
  -3   6  14         50.56         56.22        22.67 o
  -2   6  14         64.41         50.64        18.93 o
  -1   6  14        471.03        589.28        58.27 o
   0   6  14         68.72         81.99        20.78 o
   1   6  14          2.78         37.38        13.34 o
  -6   7  14          5.43         -7.89        11.46 o
  -5   7  14         80.23         94.79        25.61 o
  -4   7  14          8.33         -5.39        12.33 o
  -3   7  14         80.04         82.23        22.66 o
  -2   7  14          6.90         12.41        11.93 o
  -1   7  14         49.31          8.29        29.94 o
   0   7  14        129.38        158.73        28.00 o
   1   7  14         14.14          2.92         9.04 o
  -6   8  14        253.01        288.03        45.95 o
  -5   8  14          3.37         -3.86        11.08 o
  -4   8  14         10.51         11.26        17.34 o
  -3   8  14          3.97         -9.18        13.98 o
  -2   8  14        215.71        227.83        37.04 o
  -1   8  14        463.39        534.37        56.21 o
   0   8  14        119.17        141.11        38.44 o
  -5   9  14         24.64         53.14        20.55 o
  -4   9  14        170.43        208.65        37.82 o
  -3   9  14        243.04        254.61        41.33 o
  -2   9  14          0.06         -8.89         8.89 o
  -1   9  14        113.11        120.65        37.11 o
   0   9  14          4.28         32.29        18.83 o
  -5  10  14        134.68        128.20        43.66 o
  -4  10  14          0.04         16.61        12.05 o
  -3  10  14         18.35         21.58        30.22 o
  -2  10  14          0.33         20.55        14.01 o
  -1  10  14         55.97         74.97        32.57 o
  -4  11  14          2.52         -0.67         6.15 o
  -3  11  14        227.54        287.45        62.48 o
  -2  11  14        135.89        118.91        40.49 o
  -1  11  14         56.83         79.00        31.76 o
  -3  12  14        181.80        172.23        48.95 o
  -2  12  14         69.21         73.87        33.38 o
  -2  13  14         21.85         51.01        28.96 o
  -5   1  15        508.53        556.14        61.07 o
  -4   1  15         51.29         39.24        15.79 o
  -3   1  15        204.15        198.90        46.95 o
  -2   1  15         78.28         84.97        27.50 o
  -5   2  15         23.39         28.26        12.91 o
  -4   2  15         81.74         83.25        22.75 o
  -3   2  15         20.11         46.92        23.32 o
  -2   2  15         26.72         33.01        18.63 o
  -6   3  15        200.07        129.12        44.31 o
  -5   3  15        554.61        698.38        72.08 o
  -4   3  15          7.41          2.16         9.67 o
  -3   3  15        103.81        121.85        34.88 o
  -2   3  15        104.74         96.18        31.86 o
  -6   4  15          8.79        -33.01        33.01 o
  -5   4  15        124.34        103.43        34.56 o
  -4   4  15        117.77        137.53        74.58 o
  -3   4  15          9.72        -12.48        12.48 o
  -2   4  15         96.94         75.51        28.31 o
  -1   4  15          0.64          4.79         8.65 o
  -6   5  15         25.57        -24.49        24.49 o
  -5   5  15        208.90        293.81        64.46 o
  -4   5  15        139.93        134.51        30.02 o
  -3   5  15        411.04        506.53        57.95 o
  -2   5  15         83.62         75.27        29.52 o
  -1   5  15         23.65         24.06        16.29 o
  -5   6  15        113.68        126.17        42.08 o
  -4   6  15        168.39        170.34        34.24 o
  -3   6  15         77.43         74.26        19.90 o
  -2   6  15         24.89         42.22        21.00 o
  -1   6  15         23.56         21.12        15.64 o
  -4   7  15          7.19         22.57        20.98 o
  -3   7  15         32.47          9.91        33.50 o
  -2   7  15        134.88        159.08        31.28 o
  -1   7  15        160.71        246.45        51.27 o
  -2   8  15        244.63        126.52        44.22 o
  -6   0  16        706.12        927.06       122.29 o
  -5   0  16         24.18         30.63        20.70 o
  -6   1  16         21.47         13.62        18.62 o
  -5   1  16         42.30         33.16        20.72 o
  -4   1  16          4.83          9.72        12.33 o
  -5   2  16          1.58         -3.53        10.50 o
  -4   2  16         29.54         34.29        21.48 o
  -4   3  16          0.39        -10.18        13.74 o
                                                
